# Supplementary material for: CREB5 regulates stem cell-like transcriptional programs to enhance tumor progression in prostate cancer
Source: Oncotarget. 2026 Mar 17;17:59–73. doi: 10.18632/oncotarget.28850 (PMC13064935; doi:10.18632/oncotarget.28850)
Supplement: Supplementary file 2 [file oncotarget-26-049652-s002.xlsx]

## Sheet: Figure 1A
SU2C																TCGA
Basal				Club				Hillock				Luminal				Basal				Club				Hillock				Luminal
BMP1	spearman_corr_value	spearman_pval	spearman_pval_adj	gene	spearman_corr_value	spearman_pval	spearman_pval_adj	gene	spearman_corr_value	spearman_pval	spearman_pval_adj	gene	spearman_corr_value	spearman_pval	spearman_pval_adj	gene	spearman_corr_value	spearman_pval	spearman_pval_adj	gene	spearman_corr_value	spearman_pval	spearman_pval_adj	gene	spearman_corr_value	spearman_pval	spearman_pval_adj	gene	spearman_corr_value	spearman_pval	spearman_pval_adj
MB21D2	0.849229	0	0	NOD2	0.808266	0	0	NOD2	0.808266	0	0	NANS	0.648192	0	0	FHL2	0.894085	0	0	CXCL17	0.846943	8.38826e-137	1.00546e-135	STING1	0.836855	0	0	TMEM59	0.683622	0	0
SULF2	0.813964	0	0	PLAUR	0.80812	0	0	PLAUR	0.80812	0	0	ALG2	0.646452	0	0	CX3CL1	0.87712	0	0	PIGR	0.818445	0	0	SERPINB1	0.834604	0	0	NAAA	0.672824	0	0
ATP2B4	0.801649	0	0	IL1RN	0.77762	0	0	IL1RN	0.77762	0	0	HERPUD1	0.637666	0	0	PDPN	0.870406	0	0	RARRES1	0.813362	0	0	PLAU	0.809881	0	0	DNAJC3	0.671849	0	0
TUBB6	0.799131	0	0	SLC43A3	0.765007	0	0	SLC43A3	0.765007	0	0	SPDEF	0.636641	0	0	GJA1	0.8644	0	0	PI3	0.811986	6.86967e-117	8.22927e-116	CASP1	0.806105	0	0	SIAE	0.666567	0	0
HRH1	0.793149	0	0	MLKL	0.761771	0	0	MLKL	0.761771	0	0	NKX3-1	0.630364	0	0	CAV2	0.860112	0	0	GABRP	0.806508	0	0	RARG	0.789942	0	0	CPE	0.661427	0	0
EFEMP2	0.787935	0	0	STX11	0.761312	0	0	STX11	0.761312	0	0	ERGIC1	0.628224	0	0	ARHGAP23	0.853343	0	0	ITGB6	0.802123	0	0	TMEM51	0.785986	0	0	BTD	0.660744	0	0
CAV2	0.787797	0	0	ITGAM	0.760695	0	0	ITGAM	0.760695	0	0	CANT1	0.625238	0	0	GSTP1	0.85306	0	0	TNFAIP2	0.801413	0	0	EPHA2	0.785674	0	0	PCCA	0.65176	0	0
TGFB1I1	0.785774	0	0	UPP1	0.752662	0	0	UPP1	0.752662	0	0	TXNDC11	0.623342	0	0	ANKRD35	0.851699	0	0	EPHX3	0.794602	0	0	PDLIM1	0.782524	0	0	LAMP2	0.649876	0	0
PMP22	0.780596	0	0	PLK3	0.752315	0	0	PLK3	0.752315	0	0	ALDH1A3	0.620471	0	0	STOM	0.847034	0	0	CEACAM6	0.794138	0	0	SLC16A3	0.773994	0	0	ABAT	0.649743	0	0
SLCO3A1	0.779591	0	0	PTPRE	0.751966	0	0	PTPRE	0.751966	0	0	NAPA	0.618557	0	0	TCF7L1	0.846302	0	0	PLAC8	0.793478	0	0	FHL2	0.773697	0	0	TTC39A	0.647872	0	0
FXYD5	0.77951	0	0	RIN3	0.751787	0	0	RIN3	0.751787	0	0	KLK4	0.617861	0	0	S100A16	0.844774	0	0	CXCL6	0.790916	0	0	ITGB6	0.772063	0	0	FUCA1	0.646565	0	0
PDE4A	0.778589	0	0	ADGRE2	0.751128	0	0	ADGRE2	0.751128	0	0	ZG16B	0.612087	0	0	SOX15	0.84374	0	0	LTF	0.780256	0	0	SLCO3A1	0.76899	0	0	PAFAH2	0.644982	0	0
PRICKLE2	0.777427	0	0	IL1R2	0.748709	0	0	IL1R2	0.748709	0	0	RHPN2	0.608368	0	0	EFEMP2	0.842765	0	0	STING1	0.780205	0	0	CRABP2	0.767435	0	0	RDH11	0.643981	0	0
RBMS2	0.775981	0	0	RASSF4	0.748186	0	0	RASSF4	0.748186	0	0	CORO1B	0.607589	0	0	TCEAL2	0.840543	8.4085e-133	5.52842e-132	FUT2	0.779255	0	0	CYP2S1	0.767014	0	0	ACAT2	0.642796	0	0
ARHGAP23	0.775785	0	0	NCF2	0.747968	0	0	NCF2	0.747968	0	0	HOXB13	0.600829	0	0	RND2	0.837745	0	0	CP	0.777428	0	0	S100A16	0.763923	0	0	ERLEC1	0.641731	0	0
TMEM173	0.772367	0	0	TBC1D2	0.746854	0	0	TBC1D2	0.746854	0	0	CIB1	0.599434	0	0	NACAD	0.834689	0	0	MMP7	0.774768	0	0	TNFAIP2	0.76225	0	0	ASTN2	0.640797	0	0
AXL	0.769557	0	0	THEMIS2	0.745817	0	0	THEMIS2	0.745817	0	0	DHRS7	0.599142	0	0	CLIC6	0.834314	0	0	GJB3	0.774432	1.09763e-99	1.31406e-98	RAB7B	0.759662	0	0	TMBIM6	0.635256	0	0
ITGA5	0.765888	0	0	GPR132	0.744941	0	0	GPR132	0.744941	0	0	SERP1	0.597898	0	0	RAB7B	0.834306	0	0	CFTR	0.772333	7.9972e-99	9.5682e-98	ANXA2	0.759635	0	0	ABHD17C	0.635189	0	0
S100A16	0.765168	0	0	GAS7	0.743664	0	0	GAS7	0.743664	0	0	ACPP	0.595812	0	0	B3GNT8	0.830617	0	0	LCN2	0.767229	0	0	GBP2	0.758998	0	0	MAN2B2	0.629563	0	0
KIRREL	0.764406	0	0	SPHK1	0.743244	0	0	SPHK1	0.743244	0	0	KLK3	0.595075	0	0	PDLIM1	0.828923	0	0	CXCL1	0.764868	0	0	IFI16	0.755365	0	0	PLPP6	0.628222	0	0
PLEKHG1	0.763289	0	0	P2RY2	0.743154	0	0	P2RY2	0.743154	0	0	TBC1D9	0.59506	0	0	MEIS2	0.828218	0	0	KRT7	0.763559	0	0	RASSF5	0.751842	0	0	ARG2	0.62381	0	0
HEPH	0.762644	0	0	SIRPA	0.741488	0	0	SIRPA	0.741488	0	0	PMEPA1	0.592263	0	0	VWA5A	0.826949	0	0	MACC1	0.761008	0	0	KCNJ15	0.751164	0	0	ACP3	0.623401	0	0
MYOF	0.762448	0	0	SOCS3	0.741232	0	0	SOCS3	0.741232	0	0	PAK4	0.59033	0	0	L3MBTL4	0.826886	0	0	GALNT6	0.758578	0	0	CXCL17	0.750489	2.29732e-90	1.78605e-89	IDH1	0.622493	0	0
CCDC8	0.76194	0	0	RIPK3	0.741159	0	0	RIPK3	0.741159	0	0	TMED3	0.589814	0	0	TNS4	0.8253	6.02181e-124	3.95788e-123	CASP1	0.756611	0	0	IER5	0.749149	0	0	TXNDC11	0.620001	0	0
ECM1	0.761731	0	0	SLC16A5	0.74056	0	0	SLC16A5	0.74056	0	0	SIL1	0.589336	0	0	CD40	0.824998	0	0	CYP2S1	0.749911	0	0	JDP2	0.748992	0	0	MESD	0.618671	0	0
DSE	0.760806	0	0	NLRP3	0.740324	0	0	NLRP3	0.740324	0	0	TMPRSS2	0.587675	0	0	ITGB4	0.82485	0	0	TRPV4	0.74057	0	0	RIPK3	0.747217	0	0	CTBS	0.616346	0	0
FHL3	0.758343	0	0	LCP2	0.74018	0	0	LCP2	0.74018	0	0	DNAJB2	0.586791	0	0	SCARA3	0.823364	0	0	SDR16C5	0.740494	8.79643e-87	1.0518e-85	EPHX3	0.746792	0	0	OS9	0.613154	0	0
MFAP2	0.758009	0	0	KYNU	0.740081	0	0	KYNU	0.740081	0	0	GTF3C1	0.58581	0	0	EFNB1	0.822719	0	0	SNCAIP	0.740103	0	0	IFITM1	0.742531	0	0	TMED10	0.611004	0	0
SYT11	0.75457	0	0	CYP2S1	0.739589	0	0	CYP2S1	0.739589	0	0	SEC23B	0.582727	0	0	SLCO3A1	0.821526	0	0	OLFM4	0.739876	0	0	CTSB	0.740124	0	0	RAB27B	0.610385	0	0
FOSL1	0.752591	0	0	SIGLEC9	0.738181	0	0	SIGLEC9	0.738181	0	0	TRPM4	0.582628	0	0	STING1	0.820475	0	0	CYP24A1	0.739544	1.88802e-86	2.25614e-85	GALNT6	0.738034	0	0	IDI1	0.608753	0	0
SLC16A5	0.751572	0	0	GALNT6	0.733776	0	0	GALNT6	0.733776	0	0	EIF2AK3	0.581708	0	0	EVC2	0.820288	0	0	VTCN1	0.73596	3.27666e-85	3.91314e-84	CX3CL1	0.737573	0	0	RNF185	0.608328	0	0
NAV2	0.751135	0	0	TMEM150B	0.733391	0	0	TMEM150B	0.733391	0	0	SETD7	0.581518	0	0	TRIM29	0.819915	0	0	WFDC2	0.735075	0	0	AOPEP	0.737173	0	0	EPHX2	0.605461	0	0
TCF7L1	0.751087	0	0	MFSD2A	0.733139	0	0	MFSD2A	0.733139	0	0	P4HB	0.578778	0	0	PHYHIP	0.81936	0	0	S100A14	0.734067	1.45139e-84	1.73226e-83	CSF1	0.737127	0	0	TMEM87B	0.605357	0	0
PEAK1	0.750531	0	0	C5AR1	0.732718	0	0	C5AR1	0.732718	0	0	CYB561	0.576883	0	0	GNAL	0.819294	0	0	S100A2	0.731053	0	0	HAPLN3	0.735306	0	0	DHRS7	0.605118	0	0
HAPLN3	0.748516	0	0	DAPP1	0.731253	0	0	DAPP1	0.731253	0	0	KIAA1522	0.575866	0	0	LURAP1	0.819003	0	0	CHI3L2	0.730369	0	0	VSIR	0.734554	0	0	HERPUD1	0.6022	0	0
GLI2	0.748224	0	0	FGR	0.728776	0	0	FGR	0.728776	0	0	ARFGEF3	0.575642	0	0	LAMB3	0.817643	0	0	VGLL1	0.729898	3.68457e-83	4.39491e-82	RAB38	0.732627	0	0	ACOX1	0.596965	0	0
NRP2	0.746786	0	0	TNFRSF1B	0.728388	0	0	TNFRSF1B	0.728388	0	0	ACSS1	0.57506	0	0	NRG2	0.81722	0	0	CFB	0.72858	0	0	ARL4C	0.732411	0	0	SLC25A16	0.596295	0	0
MSN	0.74643	0	0	LRRC25	0.727642	0	0	LRRC25	0.727642	0	0	H2AFJ	0.572896	0	0	MPP2	0.816978	0	0	SAA1	0.727852	1.76135e-82	2.09963e-81	CD40	0.731841	0	0	TPMT	0.595525	0	0
EPHA2	0.745601	0	0	SLC2A9	0.727157	0	0	SLC2A9	0.727157	0	0	YIPF1	0.570189	0	0	HOXD11	0.815859	6.97045e-119	4.57985e-118	MUC4	0.727117	0	0	MMP14	0.731353	0	0	PLA2G12A	0.593149	0	0
NYNRIN	0.745569	0	0	PTAFR	0.726969	0	0	PTAFR	0.726969	0	0	GOLPH3	0.56877	0	0	SERPINB1	0.815748	0	0	CAPN8	0.726839	0	0	KIFC3	0.731092	0	0	SLC2A12	0.592771	0	0
RARG	0.745003	0	0	TLR2	0.724866	0	0	TLR2	0.724866	0	0	NECTIN2	0.568762	0	0	CTF1	0.814253	0	0	SAA2	0.726255	5.91697e-82	7.04907e-81	ST6GALNAC4	0.730635	0	0	GCNT2	0.59171	0	0
CNN2	0.74473	0	0	CARD6	0.724544	0	0	CARD6	0.724544	0	0	AMFR	0.56808	0	0	APOBEC3C	0.812915	0	0	ANXA8	0.724054	3.09934e-81	3.69008e-80	LGALS9	0.729744	0	0	ANXA3	0.591357	0	0
KIAA1644	0.744091	6.10455e-38	5.71887e-37	HCLS1	0.724343	0	0	HCLS1	0.724343	0	0	TSPAN1	0.567083	0	0	TMLHE	0.812681	0	0	MUC16	0.723471	4.79106e-81	5.70077e-80	ITGB4	0.726028	0	0	RBM47	0.59087	0	0
GAS7	0.743364	0	0	TNFSF14	0.723313	0	0	TNFSF14	0.723313	0	0	SPRYD3	0.565965	0	0	KRT5	0.812573	0	0	CRABP2	0.721434	0	0	MVP	0.725629	0	0	FAM177A1	0.589622	0	0
IGFBP4	0.742787	0	0	JAK3	0.723083	0	0	JAK3	0.723083	0	0	NEDD4L	0.565535	0	0	AOPEP	0.812295	0	0	ITGB4	0.720972	0	0	STOM	0.725609	0	0	FITM2	0.588942	0	0
ARHGAP31	0.742263	0	0	VDR	0.722308	0	0	VDR	0.722308	0	0	FOXA1	0.565476	0	0	RBPMS	0.811909	0	0	SLC34A2	0.720755	3.59796e-80	4.27852e-79	IL18	0.72461	0	0	XBP1	0.588815	0	0
MSRB3	0.741543	0	0	GPR84	0.722177	0	0	GPR84	0.722177	0	0	RDH11	0.564719	0	0	IQCA1	0.810924	2.37359e-116	1.55901e-115	GATA3	0.720025	0	0	RARA	0.724271	0	0	PLA2G4F	0.588545	0	0
LMCD1	0.740225	0	0	SERPINB1	0.721985	0	0	SERPINB1	0.721985	0	0	LONP2	0.564191	0	0	TRO	0.81022	0	0	GJB4	0.718845	1.46359e-79	1.73937e-78	B3GNT8	0.724155	0	0	SAR1B	0.587651	0	0
TGFBI	0.739851	0	0	TYMP	0.721952	0	0	TYMP	0.721952	0	0	CREB3L4	0.563386	0	0	ITPRIPL1	0.809918	0	0	ERN2	0.718716	1.60852e-79	1.91044e-78	CLEC2B	0.72213	0	0	DPP4	0.586224	0	0
FLNA	0.739656	0	0	PYCARD	0.721636	0	0	PYCARD	0.721636	0	0	IDH1	0.562808	0	0	WFDC2	0.80798	0	0	TGM1	0.718479	0	0	CARD16	0.722069	0	0	GLMP	0.586089	0	0
CHST11	0.739488	0	0	ADCY7	0.718941	0	0	ADCY7	0.718941	0	0	RNF103	0.562756	0	0	PRICKLE2	0.807547	0	0	MST1R	0.717709	0	0	ID1	0.721589	0	0	CHP1	0.585681	0	0
PDPN	0.738749	0	0	PRR5L	0.718856	0	0	PRR5L	0.718856	0	0	HID1	0.562568	0	0	FBXO17	0.806802	0	0	CAPN13	0.717138	0	0	RARRES1	0.720935	0	0	SCP2	0.582452	0	0
RFTN1	0.738298	0	0	KCNJ15	0.718844	0	0	KCNJ15	0.718844	0	0	COPG1	0.56212	0	0	SOX7	0.806493	0	0	SERPINB4	0.716696	7.002e-79	8.31126e-78	ALDH3B1	0.720893	0	0	CDKL5	0.581446	0	0
PPIC	0.737593	0	0	EMP3	0.718561	0	0	EMP3	0.718561	0	0	LRIG1	0.560963	0	0	AVPI1	0.804991	0	0	SERPINB1	0.715628	0	0	TBC1D2	0.720577	0	0	GOLM2	0.580689	0	0
ADAMTS2	0.737145	0	0	CHST11	0.717925	0	0	CHST11	0.717925	0	0	CDH1	0.560639	0	0	ROR2	0.803639	0	0	KCNJ15	0.713363	0	0	ARHGAP23	0.72007	0	0	GNE	0.578828	0	0
CACHD1	0.736471	0	0	HLA-F	0.717687	0	0	HLA-F	0.717687	0	0	RBM47	0.560613	0	0	ANKRD53	0.802953	0	0	C3	0.713312	0	0	MST1R	0.719674	0	0	AP1G1	0.578224	0	0
GSN	0.735783	0	0	PLEKHA2	0.717589	0	0	PLEKHA2	0.717589	0	0	RAB3D	0.559895	0	0	HR	0.801903	0	0	CLDN1	0.709307	0	0	CYBA	0.718544	0	0	ALDH1A3	0.577546	0	0
SYNC	0.73573	0	0	SEMA7A	0.717586	0	0	SEMA7A	0.717586	0	0	DOPEY2	0.559294	0	0	NRG1	0.801807	0	0	ITPRIPL1	0.709004	0	0	GJB3	0.715579	1.57034e-78	1.22037e-77	BCAS1	0.576921	0	0
MAP1A	0.735566	0	0	CD300A	0.71745	0	0	CD300A	0.71745	0	0	ARFGAP3	0.557874	0	0	RND3	0.801353	0	0	MVP	0.708666	0	0	TMEM40	0.714776	2.80068e-78	2.17565e-77	CCPG1	0.575947	0	0
INHBA	0.735455	0	0	SERPINB8	0.715991	0	0	SERPINB8	0.715991	0	0	IL17RC	0.556108	0	0	CYP4B1	0.800976	0	0	PROM1	0.707647	0	0	ALS2CL	0.714369	0	0	STYK1	0.573226	0	0
BMP1	0.733964	0	0	TMEM37	0.715648	0	0	TMEM37	0.715648	0	0	C1orf116	0.555215	0	0	SMIM10	0.799831	0	0	SERPINB3	0.704813	3.10987e-75	3.68912e-74	CAPG	0.713593	0	0	EMC7	0.572917	0	0
PCSK5	0.732946	0	0	LAIR1	0.715386	0	0	LAIR1	0.715386	0	0	TM9SF3	0.555072	0	0	NTN1	0.797165	0	0	KLHDC7B	0.704673	0	0	HAS2	0.713344	0	0	GLB1L3	0.572869	0	0
ZNF521	0.73294	0	0	S100A6	0.714914	0	0	S100A6	0.714914	0	0	PLEKHB2	0.554137	0	0	NIPAL4	0.796183	3.28323e-109	2.15575e-108	WNT7A	0.704664	3.44475e-75	4.08389e-74	CRYBG2	0.712939	1.04378e-77	8.10519e-77	PAK1IP1	0.571751	0	0
TRIP6	0.732436	0	0	PLAU	0.714635	0	0	PLAU	0.714635	0	0	SYNGR2	0.552512	0	0	ACSF2	0.796182	0	0	VNN2	0.703594	0	0	PLBD1	0.712797	0	0	PTPRN2	0.571738	0	0
SNAI2	0.732172	0	0	SLC17A9	0.714035	0	0	SLC17A9	0.714035	0	0	PEX11A	0.551094	0	0	ETS2	0.796143	0	0	LAMB3	0.703318	0	0	GABRP	0.712101	0	0	PIP4K2C	0.569717	0	0
MYLK	0.731991	0	0	CHI3L1	0.713885	0	0	CHI3L1	0.713885	0	0	APLP2	0.549797	0	0	FAXDC2	0.795992	0	0	MUC1	0.702685	0	0	SLC43A3	0.712059	0	0	FICD	0.569234	0	0
SLC43A3	0.730931	0	0	LAMB3	0.713565	0	0	LAMB3	0.713565	0	0	HMGXB3	0.549463	0	0	EPHA2	0.795933	0	0	GBP2	0.701913	0	0	INPP5D	0.711066	0	0	SYAP1	0.568694	0	0
KSR1	0.730764	0	0	ALPK1	0.713279	0	0	ALPK1	0.713279	0	0	AP1B1	0.549379	0	0	CAVIN1	0.795693	0	0	CTSB	0.701658	0	0	LMCD1	0.709714	0	0	RPN2	0.56862	0	0
EMP3	0.730329	0	0	LONRF3	0.71238	0	0	LONRF3	0.71238	0	0	TMC4	0.548784	0	0	GBP2	0.795669	0	0	CLDN16	0.701133	3.8513e-74	4.5631e-73	PLAC8	0.708588	0	0	MT1G	0.566245	0	0
PLK3	0.730186	0	0	DOK2	0.712036	0	0	DOK2	0.712036	0	0	MLF2	0.547285	0	0	NYNRIN	0.793926	0	0	SLC5A5	0.700873	4.59407e-74	5.43984e-73	STAT5A	0.708059	0	0	KIAA0319L	0.565229	0	0
IGFBP6	0.729505	0	0	OSM	0.711268	0	0	OSM	0.711268	0	0	CLCN3	0.546873	0	0	PCDH7	0.793101	0	0	CD207	0.699874	0	0	WNT10A	0.707894	0	0	SUMF2	0.565204	0	0
ROR2	0.729189	0	0	ALOX5AP	0.711049	0	0	ALOX5AP	0.711049	0	0	PNKD	0.545652	0	0	ARL4D	0.791948	0	0	TLR2	0.698891	0	0	IL1RN	0.70717	0	0	TM9SF2	0.564606	0	0
RGL1	0.729046	0	0	P2RX7	0.710306	0	0	P2RX7	0.710306	0	0	RAB1B	0.544704	0	0	TMEM106A	0.790697	0	0	TMPRSS3	0.697579	0	0	INAVA	0.706666	0	0	FAM13C	0.562045	0	0
THBD	0.729018	0	0	IL12RB1	0.710094	0	0	IL12RB1	0.710094	0	0	SLC39A7	0.543718	0	0	KIFC3	0.790222	0	0	NCCRP1	0.697574	4.23306e-73	5.00933e-72	PDPN	0.705375	0	0	C1GALT1C1	0.561099	0	0
NID2	0.728666	0	0	ARNTL2	0.709945	0	0	ARNTL2	0.709945	0	0	CSNK1A1	0.543581	0	0	HOXD10	0.78973	0	0	OR2I1P	0.697428	0	0	GPSM3	0.705081	0	0	RAB27A	0.560914	0	0
SOCS3	0.727487	0	0	TPST2	0.709656	0	0	TPST2	0.709656	0	0	TMEM268	0.54291	0	0	SLC12A4	0.789687	0	0	CDH3	0.696391	0	0	S100A14	0.705025	2.68645e-75	2.08526e-74	STAMBP	0.559092	0	0
GFPT2	0.727378	0	0	ASGR2	0.709206	0	0	ASGR2	0.709206	0	0	SUOX	0.541322	0	0	AGPAT4	0.788583	0	0	PLAAT4	0.696375	0	0	ETS2	0.704978	0	0	ATP8B1	0.55895	0	0
HOXB2	0.727341	0	0	SPI1	0.708322	0	0	SPI1	0.708322	0	0	DNAJC3	0.541007	0	0	TWIST2	0.788138	0	0	INAVA	0.695962	0	0	S100A2	0.703742	0	0	SEMA4G	0.55864	0	0
SYDE1	0.725994	0	0	HCK	0.707782	0	0	HCK	0.707782	0	0	SLC44A4	0.540955	0	0	COL17A1	0.787439	0	0	ARNTL2	0.695816	0	0	PHYHIP	0.703213	0	0	MSMO1	0.558579	0	0
PLSCR4	0.725837	0	0	ARPC1B	0.707735	0	0	ARPC1B	0.707735	0	0	GFPT1	0.540456	0	0	S100A14	0.787208	3.81748e-105	2.50569e-104	WNT10A	0.695496	0	0	ARNTL2	0.70277	0	0	SLC39A10	0.558435	0	0
ARSI	0.725588	0	0	MICB	0.707586	0	0	MICB	0.707586	0	0	ACLY	0.539922	0	0	SLC2A9	0.786827	0	0	BIRC3	0.695257	0	0	ELF4	0.702739	0	0	CYB561	0.556339	0	0
TCF4	0.725292	0	0	SULF2	0.707581	0	0	SULF2	0.707581	0	0	TMCC3	0.539074	0	0	GPRASP1	0.786521	0	0	JAML	0.693452	0	0	ANXA8	0.701543	2.91525e-74	2.26195e-73	PEX13	0.554477	0	0
PNMAL2	0.725103	0	0	STAT5A	0.707527	0	0	STAT5A	0.707527	0	0	TMEM254	0.537671	0	0	EHD2	0.786284	0	0	RHBDL2	0.693188	0	0	S100A6	0.701005	0	0	NCAPD3	0.55346	0	0
CYP2S1	0.724218	0	0	SLA	0.707238	0	0	SLA	0.707238	0	0	SEC61B	0.536804	0	0	CCDC8	0.786255	0	0	PCDH8	0.692328	1.35944e-71	1.60776e-70	CD300A	0.699961	0	0	ALDH9A1	0.553209	0	0
CD40	0.723955	0	0	FXYD5	0.706674	0	0	FXYD5	0.706674	0	0	GOLM1	0.534994	0	0	PLAAT5	0.786026	1.26537e-104	8.30278e-104	MET	0.691707	0	0	APOL1	0.699913	0	0	GREB1	0.552409	0	0
SSC5D	0.72388	0	0	ATP8B3	0.706492	0	0	ATP8B3	0.706492	0	0	ALDH6A1	0.534782	0	0	SMARCD3	0.78528	0	0	CCNI2	0.691691	2.06218e-71	2.4374e-70	MACC1	0.699684	0	0	SCAMP2	0.55207	0	0
RIN3	0.723764	0	0	CD1D	0.705214	0	0	CD1D	0.705214	0	0	RNF14	0.53281	0	0	OXER1	0.784714	0	0	RASSF5	0.690668	0	0	MECOM	0.698334	0	0	SNX25	0.55136	0	0
PLAU	0.723716	0	0	SRGN	0.705122	0	0	SRGN	0.705122	0	0	FAM174B	0.53233	0	0	BHMT2	0.783273	0	0	CD1D	0.689285	0	0	EFNA5	0.698252	0	0	SPCS3	0.551324	0	0
DUSP6	0.722799	0	0	LILRB2	0.704946	0	0	LILRB2	0.704946	0	0	SLC33A1	0.53133	0	0	RNF175	0.783129	2.31463e-103	1.51824e-102	TRIM29	0.687331	0	0	LAYN	0.698171	0	0	AFF3	0.550283	0	0
MMP14	0.722148	0	0	CSF2RB	0.703127	0	0	CSF2RB	0.703127	0	0	NAAA	0.531102	0	0	KRT23	0.782773	3.29876e-103	2.16304e-102	ADGRG5	0.686789	0	0	VTCN1	0.697964	3.26119e-73	2.52936e-72	MAGT1	0.549559	0	0
TMEM200B	0.722125	0	0	STK10	0.702992	0	0	STK10	0.702992	0	0	ENTPD6	0.530526	0	0	PINLYP	0.782426	0	0	RARG	0.686548	0	0	TMEM106A	0.697923	0	0	G3BP2	0.549531	0	0
PDGFRA	0.721993	0	0	HRH2	0.702237	0	0	HRH2	0.702237	0	0	RAB18	0.52948	0	0	EVA1C	0.782373	0	0	ANXA8L1	0.686518	5.8215e-70	6.87656e-69	CEBPB	0.697213	0	0	MT1F	0.548938	0	0
MMP19	0.721693	0	0	ALDH3B1	0.701784	0	0	ALDH3B1	0.701784	0	0	HOMER2	0.529383	0	0	ETNK2	0.781398	0	0	KRT17	0.685523	0	0	TNFRSF1B	0.697104	0	0	ACADSB	0.548897	0	0
EMILIN1	0.721505	0	0	MVP	0.70101	0	0	MVP	0.70101	0	0	SURF4	0.529319	0	0	GJB5	0.780708	2.5404e-102	1.66521e-101	BMP3	0.684528	2.0661e-69	2.43907e-68	TAGLN2	0.696964	0	0	ARMCX3	0.547132	0	0
S1PR1	0.721452	0	0	MAP3K8	0.700821	0	0	MAP3K8	0.700821	0	0	TMEM134	0.528455	0	0	TENT5B	0.77854	0	0	TBC1D2	0.684237	0	0	CHST11	0.69671	0	0	SLC2A10	0.547043	0	0
LMNA	0.72122	0	0	ICAM4	0.70018	5.68451e-32	5.83935e-31	ICAM4	0.70018	5.68451e-32	5.83935e-31	TNKS1BP1	0.52788	0	0	NECAB1	0.774838	0	0	GJB5	0.684056	2.78607e-69	3.28702e-68	ACSF2	0.696646	0	0	YIPF1	0.546954	0	0
SRPX2	0.721181	0	0	TRPV4	0.699723	0	0	TRPV4	0.699723	0	0	HSPA5	0.527207	0	0	SPEG	0.773956	0	0	S100A9	0.683545	0	0	PLEKHO2	0.696012	0	0	AGA	0.545885	0	0
TIMP2	0.720644	0	0	TRPV3	0.699586	6.73051e-32	6.91013e-31	TRPV3	0.699586	6.73051e-32	6.91013e-31	ADRB2	0.526961	0	0	GJB3	0.77389	1.8363e-99	1.20328e-98	STEAP3	0.683061	0	0	MUC4	0.695959	0	0	ARFGAP3	0.545629	0	0
KIFC3	0.720406	0	0	TRPV2	0.699363	0	0	TRPV2	0.699363	0	0	PDXDC1	0.524322	0	0	RAB38	0.773827	0	0	PSMB10	0.68273	0	0	TMEM71	0.694641	0	0	ENPP5	0.543018	0	0
EHD2	0.720229	0	0	C10orf55	0.699143	7.63095e-32	7.83041e-31	C10orf55	0.699143	7.63095e-32	7.83041e-31	NECAB3	0.524259	0	0	DMKN	0.773684	0	0	B3GNT3	0.679712	4.2478e-68	5.00855e-67	KRT7	0.693579	0	0	ARL1	0.542949	0	0
C1R	0.718841	0	0	ITGB2	0.699054	0	0	ITGB2	0.699054	0	0	SLC39A6	0.523593	0	0	HAAO	0.7716	0	0	FHL2	0.679572	0	0	LY75	0.692928	0	0	LIFR	0.542915	0	0
DPYSL2	0.718774	0	0	LILRB3	0.698757	0	0	LILRB3	0.698757	0	0	PGM3	0.522551	0	0	COL4A6	0.771548	0	0	RNASE7	0.679467	4.94627e-68	5.82859e-67	GSTP1	0.692894	0	0	NIPAL2	0.541818	0	0
ADGRA2	0.718717	0	0	ATP2B4	0.698681	0	0	ATP2B4	0.698681	0	0	FICD	0.522197	0	0	NAALADL1	0.771128	0	0	FLRT3	0.679371	0	0	TLR2	0.692596	0	0	ACAD8	0.541366	0	0
EPB41L3	0.718565	0	0	PARVG	0.698409	0	0	PARVG	0.698409	0	0	IRF6	0.521196	0	0	HSPB8	0.770028	0	0	GPRC5A	0.678749	0	0	CCNI2	0.692517	1.20125e-71	9.31314e-71	PARM1	0.540014	0	0
PHLDB1	0.718493	0	0	HCST	0.698369	0	0	HCST	0.698369	0	0	SMIM14	0.520855	0	0	TP63	0.769745	0	0	CD1C	0.678125	1.13591e-67	1.33773e-66	GPR132	0.69084	0	0	PCYOX1	0.53901	0	0
SNAI1	0.718123	0	0	FPR1	0.698301	0	0	FPR1	0.698301	0	0	RAB5B	0.520618	0	0	DUOXA1	0.768916	0	0	PYCARD	0.677897	0	0	DKK1	0.690262	0	0	CDH1	0.537756	0	0
DBNDD2	0.717466	0	0	PLCG2	0.697995	0	0	PLCG2	0.697995	0	0	BAIAP2	0.520431	0	0	CTSB	0.768851	0	0	ABCC3	0.675867	0	0	BATF	0.69001	0	0	ALG2	0.536467	0	0
MDFIC	0.717438	0	0	KLHDC7B	0.697702	0	0	KLHDC7B	0.697702	0	0	STEAP2	0.520075	0	0	NGFR	0.768728	0	0	TMEM40	0.674236	1.23329e-66	1.45153e-65	EFEMP2	0.689807	0	0	SC5D	0.536006	0	0
TWIST2	0.717123	3.8553e-34	3.60996e-33	PIK3R5	0.697551	0	0	PIK3R5	0.697551	0	0	KRT18	0.51993	0	0	CHST3	0.768166	0	0	ITGA3	0.673776	0	0	EVA1A	0.689622	0	0	SORD	0.535756	0	0
SERPING1	0.717025	0	0	ANPEP	0.697363	0	0	ANPEP	0.697363	0	0	PCDH1	0.519815	0	0	MEIS1	0.76746	0	0	TMEM51	0.673274	0	0	VWA5A	0.688976	0	0	TMED5	0.535355	0	0
CD248	0.716974	0	0	KMO	0.69696	0	0	KMO	0.69696	0	0	INPP5A	0.518939	0	0	MET	0.766613	0	0	BLACAT1	0.672916	2.74753e-66	3.23179e-65	RHBDL2	0.688307	0	0	LDLR	0.535034	0	0
DLC1	0.716845	0	0	CD14	0.696776	0	0	CD14	0.696776	0	0	ARFIP2	0.518937	0	0	TMEM40	0.76572	3.63809e-96	2.38314e-95	CCL20	0.672421	3.70626e-66	4.35686e-65	C1R	0.687594	0	0	RUNDC1	0.534616	0	0
MFGE8	0.715927	0	0	FERMT3	0.696614	0	0	FERMT3	0.696614	0	0	TMEM87B	0.518299	0	0	TRIP6	0.765662	0	0	NTN4	0.672234	0	0	MCUB	0.686799	0	0	CD9	0.533875	0	0
SLC2A9	0.71486	0	0	UBA7	0.696552	0	0	UBA7	0.696552	0	0	GATSL3	0.517667	0	0	CAV1	0.765563	0	0	ANXA2	0.670694	0	0	APOBEC3G	0.686494	0	0	SLC30A4	0.533428	0	0
FHL2	0.714787	0	0	RUNX3	0.695545	0	0	RUNX3	0.695545	0	0	SCYL1	0.516646	0	0	ST6GALNAC2	0.764702	9.16603e-96	6.00221e-95	GALNT5	0.669906	0	0	PPP1R18	0.685623	0	0	P4HB	0.531249	0	0
MAML2	0.714563	0	0	HK3	0.695096	0	0	HK3	0.695096	0	0	SYT7	0.516334	0	0	TPRG1	0.764654	0	0	CD74	0.669553	0	0	GJA1	0.685274	0	0	APLP2	0.531115	0	0
ETV5	0.714195	0	0	SH3BP1	0.694715	0	0	SH3BP1	0.694715	0	0	WSB2	0.516086	0	0	SLC24A3	0.764635	0	0	LY75	0.669467	0	0	TYMP	0.684609	0	0	SEC23B	0.530867	0	0
LIF	0.713181	0	0	HAPLN3	0.69392	0	0	HAPLN3	0.69392	0	0	PRSS8	0.515088	0	0	SLC16A5	0.764587	0	0	SLPI	0.668987	0	0	THEMIS2	0.684484	0	0	SLC45A3	0.530527	0	0
ADAM19	0.712915	0	0	NAV2	0.693455	0	0	NAV2	0.693455	0	0	ZNF613	0.514465	0	0	GATA3	0.76456	0	0	EFNA5	0.668599	0	0	FUT3	0.684419	2.21391e-69	1.71574e-68	TXNDC15	0.529918	0	0
FGD5	0.712296	0	0	FAM20A	0.693421	0	0	FAM20A	0.693421	0	0	SOCS2	0.514034	0	0	PRIMA1	0.764513	0	0	RTP4	0.667681	0	0	PLAUR	0.683499	0	0	ARL6IP5	0.529489	0	0
TMEM255B	0.712279	0	0	RAB31	0.693166	0	0	RAB31	0.693166	0	0	KIAA1324	0.51367	0	0	FLRT3	0.764234	0	0	SCNN1A	0.666676	0	0	TMCC2	0.683106	0	0	PDIA3	0.526938	0	0
HR	0.711975	0	0	SERPINB9	0.693132	0	0	SERPINB9	0.693132	0	0	AAMP	0.513603	0	0	KCNJ15	0.764164	0	0	SPIB	0.665964	0	0	SNCAIP	0.682819	0	0	PIGH	0.526711	0	0
STOM	0.711904	0	0	ARHGAP22	0.693096	0	0	ARHGAP22	0.693096	0	0	LPCAT3	0.513042	0	0	SHF	0.76407	0	0	AC007906.2	0.665759	0	0	PLK3	0.682442	0	0	SYT7	0.526496	0	0
PRR5L	0.711037	0	0	IL1B	0.693012	0	0	IL1B	0.693012	0	0	GMPPA	0.51271	0	0	SLC14A1	0.763791	0	0	B3GNT8	0.664462	0	0	AXL	0.682441	0	0	PIGK	0.526295	0	0
MYL9	0.710733	0	0	CXCL2	0.692977	4.27786e-31	4.38732e-30	CXCL2	0.692977	4.27786e-31	4.38732e-30	COPB2	0.51259	0	0	DOK4	0.763305	0	0	SLCO3A1	0.664433	0	0	IGFBP4	0.682103	0	0	EHHADH	0.526212	0	0
SERPINB9	0.710712	0	0	CASP1	0.692221	0	0	CASP1	0.692221	0	0	SEC16A	0.512287	0	0	KCNIP3	0.763244	0	0	KRT23	0.663945	5.70605e-64	6.70366e-63	BDKRB2	0.681691	0	0	PDIA5	0.525906	0	0
FBN1	0.710552	0	0	KLHL6	0.692084	0	0	KLHL6	0.692084	0	0	PITPNA	0.512163	0	0	ASB2	0.762501	0	0	CEACAM1	0.663399	0	0	CEACAM6	0.681568	0	0	GSKIP	0.525701	0	0
PDLIM2	0.709489	0	0	VSIR	0.692044	0	0	VSIR	0.692044	0	0	GRHL2	0.51197	0	0	MMP14	0.762316	0	0	SUSD3	0.663287	0	0	CYP24A1	0.680969	1.94027e-68	1.50307e-67	GOLM1	0.524826	0	0
LGALS1	0.708859	0	0	MARCO	0.691408	6.58752e-31	6.75248e-30	MARCO	0.691408	6.58752e-31	6.75248e-30	SDF4	0.511295	0	0	CYP2S1	0.761682	0	0	PLAU	0.663283	0	0	LAMB3	0.680645	0	0	GTF3C1	0.523946	0	0
DDR2	0.708854	0	0	ITGAX	0.691344	0	0	ITGAX	0.691344	0	0	CHRM1	0.51102	0	0	FOXF1	0.761253	0	0	DAPP1	0.663157	0	0	SOX7	0.678432	0	0	APH1B	0.523747	0	0
C1QTNF1	0.708558	0	0	MB21D2	0.690735	0	0	MB21D2	0.690735	0	0	CREB3	0.510808	0	0	FLNA	0.761127	0	0	TTC7A	0.662336	0	0	WNT7A	0.678327	1.00307e-67	7.76741e-67	TMPRSS2	0.523325	0	0
CNRIP1	0.707994	0	0	MMP19	0.690547	0	0	MMP19	0.690547	0	0	ADI1	0.510555	0	0	LAYN	0.760983	0	0	MECOM	0.662295	0	0	LMNA	0.678306	0	0	AUH	0.522972	0	0
P2RY6	0.707554	0	0	FOSL1	0.690254	0	0	FOSL1	0.690254	0	0	CDYL2	0.509615	0	0	CPA6	0.760194	5.19285e-94	3.39931e-93	NPFFR1	0.661805	1.983e-63	2.3283e-62	MOB3C	0.677915	0	0	DHCR24	0.522046	0	0
CFI	0.706582	0	0	STOM	0.690163	0	0	STOM	0.690163	0	0	TOM1L2	0.508999	0	0	RHBDL3	0.76002	0	0	TPRG1	0.661497	0	0	MET	0.677725	0	0	ITFG1	0.521974	0	0
FLI1	0.706288	0	0	S100A16	0.689855	0	0	S100A16	0.689855	0	0	GUCY1A3	0.508597	0	0	KRT15	0.760006	0	0	CEACAM7	0.660685	3.79064e-63	4.44802e-62	GPX2	0.677429	0	0	PSEN1	0.520772	0	0
PLAUR	0.705503	0	0	CYTH4	0.689406	0	0	CYTH4	0.689406	0	0	C6orf132	0.50783	0	0	TGFB1I1	0.75937	0	0	TF	0.659676	0	0	GJB4	0.677368	1.8125e-67	1.40298e-66	NANS	0.520748	0	0
HAS2	0.705266	0	0	SLC7A7	0.689041	0	0	SLC7A7	0.689041	0	0	ENTPD5	0.50748	0	0	DUOX1	0.759176	0	0	CYP4B1	0.6593	0	0	FXYD5	0.677147	0	0	KLK3	0.520632	0	0
HEG1	0.70499	0	0	C10orf128	0.688519	0	0	C10orf128	0.688519	0	0	PSKH1	0.507293	0	0	AXL	0.758997	0	0	CLEC10A	0.658378	0	0	FGFBP1	0.677058	2.19311e-67	1.69692e-66	SRPRA	0.520558	0	0
CAV1	0.704776	0	0	MX2	0.688515	0	0	MX2	0.688515	0	0	COPS7A	0.506944	0	0	ANXA6	0.75898	0	0	SLC38A3	0.658347	1.45253e-62	1.70341e-61	SERPING1	0.676028	0	0	GFPT1	0.520345	0	0
MMP2	0.704641	0	0	NCF4	0.688243	0	0	NCF4	0.688243	0	0	HM13	0.506637	0	0	EFNA5	0.758849	0	0	RUNX1	0.65753	0	0	KRT17	0.676011	0	0	CLPTM1	0.520333	0	0
HTR7	0.704499	0	0	APOL1	0.688172	0	0	APOL1	0.688172	0	0	PEX10	0.506549	0	0	ITGB6	0.758605	0	0	IQCA1	0.656853	3.40525e-62	3.99099e-61	RUNX1	0.674697	0	0	BRINP3	0.519424	0	0
CSF1	0.704289	0	0	ADAM19	0.688122	0	0	ADAM19	0.688122	0	0	PPP3CA	0.506368	0	0	HOXD13	0.758563	0	0	TYMP	0.655605	0	0	HLA-E	0.674414	0	0	OR51E2	0.519239	0	0
CYR61	0.703915	0	0	IL4I1	0.68785	0	0	IL4I1	0.68785	0	0	ANKH	0.506326	0	0	AOC3	0.757888	0	0	DLK2	0.65556	0	0	S100A9	0.674238	0	0	ELOVL7	0.518893	0	0
RAB31	0.703753	0	0	MR1	0.687591	0	0	MR1	0.687591	0	0	MSMB	0.505945	6.42283e-15	4.96164e-13	VSIR	0.75768	0	0	CD1A	0.653138	2.7752e-61	3.25061e-60	EVC2	0.674112	0	0	MORC4	0.518708	0	0
FAM26E	0.702462	0	0	EPHA2	0.687552	0	0	EPHA2	0.687552	0	0	GOT2	0.503667	0	0	RARG	0.757243	0	0	CD40	0.652322	0	0	GLIS2	0.674062	0	0	TAF13	0.51447	0	0
SEPT4	0.702214	0	0	KSR1	0.687503	0	0	KSR1	0.687503	0	0	ZBTB42	0.503042	0	0	RBM38	0.756988	0	0	TNS4	0.651961	5.36308e-61	6.27806e-60	ZYX	0.674005	0	0	REEP5	0.514233	0	0
ZNF423	0.701457	0	0	OASL	0.687484	0	0	OASL	0.687484	0	0	TXNDC15	0.502555	0	0	C8orf88	0.756837	0	0	APOBEC3G	0.651671	0	0	IFITM3	0.672767	0	0	HMGCR	0.514161	0	0
PTPRE	0.701253	0	0	WDFY4	0.68703	0	0	WDFY4	0.68703	0	0	GALNT7	0.500341	0	0	P2RY2	0.756736	0	0	SPNS3	0.651492	0	0	ALOX5AP	0.672294	0	0	INSIG1	0.512153	0	0
LIMS2	0.701105	0	0	CAPG	0.68671	0	0	CAPG	0.68671	0	0	ATP11B	0.500224	0	0	GRIK5	0.756696	0	0	ASS1	0.651435	0	0	IER3	0.67051	0	0	ALDH7A1	0.51108	0	0
COL6A3	0.70079	0	0	PLEKHO2	0.686335	0	0	PLEKHO2	0.686335	0	0	CHPF	0.500172	0	0	CNN2	0.756508	0	0	CFI	0.651404	0	0	GJB5	0.670356	1.28382e-65	9.92967e-65	NEO1	0.510469	0	0
FAT4	0.700718	0	0	UNC13D	0.686087	0	0	UNC13D	0.686087	0	0	TTC39A	0.499529	0	0	TAGLN	0.755435	0	0	GPX2	0.651026	0	0	PIK3CD	0.670079	0	0	IDE	0.51038	0	0
PDLIM1	0.700043	0	0	GPSM3	0.685856	0	0	GPSM3	0.685856	0	0	GMPPB	0.499509	0	0	KRT17	0.755323	0	0	CORO1A	0.651007	0	0	NIPAL4	0.670001	1.58747e-65	1.22733e-64	SELENOS	0.510289	0	0
TCN2	0.699657	0	0	SNX20	0.685348	0	0	SNX20	0.685348	0	0	RNF185	0.49928	0	0	TSPAN2	0.755237	0	0	CX3CL1	0.650469	0	0	ST6GALNAC2	0.669931	1.65577e-65	1.27963e-64	GOT2	0.509051	0	0
TP63	0.699465	0	0	PLBD1	0.684048	0	0	PLBD1	0.684048	0	0	LRRC41	0.49872	0	0	CLU	0.755212	0	0	SYT12	0.649037	0	0	JAML	0.669872	0	0	STEAP2	0.508524	0	0
TGFB1	0.699407	0	0	VWA5A	0.68399	0	0	VWA5A	0.68399	0	0	CRYL1	0.49864	0	0	CSRP1	0.755085	0	0	PDLIM1	0.648681	0	0	NCCRP1	0.669492	2.15234e-65	1.66274e-64	STX12	0.507565	0	0
PPP1R18	0.699231	0	0	TTC7A	0.683778	0	0	TTC7A	0.683778	0	0	FAAH	0.498129	0	0	CCDC69	0.75504	0	0	DRAM1	0.648433	0	0	GATA3	0.669346	0	0	PPM1A	0.507505	0	0
FSCN1	0.698563	0	0	AGPAT4	0.683774	0	0	AGPAT4	0.683774	0	0	GP2	0.498106	1.92738e-14	1.48292e-12	CACHD1	0.75497	0	0	DEFB1	0.647882	5.13894e-60	6.01207e-59	L3MBTL4	0.669227	0	0	CD46	0.507364	0	0
TRO	0.698351	0	0	CXCL1	0.683598	5.42693e-30	5.55985e-29	CXCL1	0.683598	5.42693e-30	5.55985e-29	SYAP1	0.498013	0	0	NAV2	0.754639	0	0	LGALS9	0.64754	0	0	SH3BP1	0.668967	0	0	TCTA	0.506972	0	0
COPZ2	0.69829	0	0	IGF2BP2	0.683486	0	0	IGF2BP2	0.683486	0	0	CRB3	0.497449	0	0	CNN1	0.754624	0	0	RNF186	0.647463	6.46735e-60	7.56165e-59	MFSD2A	0.668866	0	0	SOAT1	0.506874	0	0
PDLIM4	0.69761	0	0	EPB41L3	0.68277	0	0	EPB41L3	0.68277	0	0	TMED9	0.497381	0	0	ALDH3A1	0.754123	1.03801e-91	6.79263e-91	CD7	0.647369	0	0	LSP1	0.668846	0	0	TMEM121B	0.506121	0	0
PRPH2	0.697414	0	0	TRIM22	0.682746	0	0	TRIM22	0.682746	0	0	WWC1	0.496841	0	0	TMEM51	0.753998	0	0	GPSM3	0.647332	0	0	ARHGAP22	0.668555	0	0	UMAD1	0.505781	0	0
DACT1	0.696248	0	0	NLRC5	0.682396	0	0	NLRC5	0.682396	0	0	ATP6AP1	0.496341	0	0	ZNF185	0.753115	0	0	CD244	0.646756	0	0	TCF7L1	0.668012	0	0	MT1M	0.50577	0	0
LPAR5	0.696131	0	0	PSTPIP1	0.682016	0	0	PSTPIP1	0.682016	0	0	C1orf122	0.495947	0	0	TRPV4	0.753066	0	0	IL27RA	0.646159	0	0	TNS4	0.667632	6.51215e-65	5.02881e-64	MAGED2	0.505052	0	0
AGPAT4	0.696115	0	0	RUNX1	0.681397	0	0	RUNX1	0.681397	0	0	PTPRF	0.495479	0	0	KCNMB1	0.752976	0	0	GGT6	0.645758	1.6436e-59	1.92055e-58	NCF4	0.667118	0	0	GUCD1	0.504937	0	0
A4GALT	0.696099	0	0	VAMP5	0.681259	0	0	VAMP5	0.681259	0	0	ECH1	0.495155	0	0	TNS1	0.752843	0	0	LEFTY1	0.645426	1.97054e-59	2.3012e-58	PRODH	0.667099	8.93104e-65	6.894e-64	ALDH6A1	0.504727	0	0
PRDM6	0.696003	0	0	FGD2	0.681194	0	0	FGD2	0.681194	0	0	ARL1	0.494738	0	0	DLK2	0.752727	0	0	HLA-DMA	0.645251	0	0	IL4R	0.666339	0	0	AK4	0.504472	0	0
ETS1	0.695963	0	0	IL10RA	0.681154	0	0	IL10RA	0.681154	0	0	RNF41	0.494693	0	0	ATP2B4	0.752536	0	0	PIK3CD	0.644983	0	0	CSTA	0.665756	0	0	GRXCR2	0.504193	3.7869e-33	6.57451e-32
NUAK1	0.695643	0	0	LGALS9	0.680431	0	0	LGALS9	0.680431	0	0	SLC9A2	0.494074	0	0	WNT3A	0.751845	7.27597e-91	4.75975e-90	ST6GALNAC2	0.644197	3.84186e-59	4.48385e-58	MAP3K14	0.665429	0	0	SLC9A2	0.50387	0	0
S100A6	0.695295	0	0	GAB3	0.680418	0	0	GAB3	0.680418	0	0	SNX1	0.49396	0	0	GPX3	0.751828	0	0	FGFBP1	0.643196	6.60398e-59	7.70293e-58	CD74	0.665132	0	0	ACAA1	0.50236	0	0
CARD6	0.694843	0	0	ITGA5	0.680319	0	0	ITGA5	0.680319	0	0	HPN	0.49395	0	0	SERPINF1	0.750904	0	0	IL2RG	0.643191	0	0	NLRP1	0.664574	0	0	TMEM214	0.501594	0	0
SHE	0.694648	0	0	KIFC3	0.67981	0	0	KIFC3	0.67981	0	0	SCARB2	0.493752	0	0	AOX1	0.750539	0	0	FOLR1	0.642801	8.17444e-59	9.52903e-58	HCK	0.664254	0	0	NUDT12	0.50155	0	0
FYN	0.693929	0	0	NINJ2	0.679459	0	0	NINJ2	0.679459	0	0	IGSF8	0.493378	0	0	IGFBP4	0.750262	0	0	S1PR5	0.642789	0	0	SMARCD3	0.6639	0	0	SSR1	0.500923	0	0
ARHGAP22	0.693904	0	0	HAAO	0.679445	0	0	HAAO	0.679445	0	0	SEC22C	0.493096	0	0	KCNJ8	0.750242	0	0	RASAL1	0.641032	2.1157e-58	2.46483e-57	MX1	0.663586	0	0	GMPR	0.500446	0	0
ZNF366	0.693816	0	0	LILRA6	0.679246	0	0	LILRA6	0.679246	0	0	SLC37A1	0.492866	0	0	ACTA2	0.750117	0	0	ALDH3A1	0.64055	2.73925e-58	3.18937e-57	GPRC5A	0.663072	0	0	TSPAN1	0.499211	0	0
NT5E	0.693744	0	0	MFNG	0.679151	0	0	MFNG	0.679151	0	0	HSD17B4	0.492454	0	0	PCP4L1	0.750074	0	0	CD1E	0.639818	4.04866e-58	4.71113e-57	TPRG1	0.663053	0	0	MCFD2	0.499185	0	0
RUNX1T1	0.693724	0	0	IL10	0.678457	2.0984e-29	2.14865e-28	IL10	0.678457	2.0984e-29	2.14865e-28	SHROOM2	0.492128	0	0	RGMA	0.749677	0	0	APOL1	0.639378	0	0	VAV1	0.662711	0	0	PLIN3	0.498744	0	0
SPHK1	0.693591	0	0	CYP27A1	0.67839	0	0	CYP27A1	0.67839	0	0	TMCO4	0.492122	0	0	ST6GALNAC4	0.749623	0	0	RAB38	0.638869	0	0	TRIM47	0.662657	0	0	GBA	0.498562	0	0
PLEKHG2	0.693575	0	0	CEACAM21	0.6783	0	0	CEACAM21	0.6783	0	0	SPINT2	0.491825	0	0	PGM5	0.749121	0	0	FCER1A	0.638449	0	0	CYP4B1	0.66257	0	0	ADI1	0.498464	0	0
GRASP	0.6933	0	0	ITPRIP	0.678231	0	0	ITPRIP	0.678231	0	0	APPL2	0.491633	0	0	S100A6	0.74874	0	0	JAK3	0.637958	0	0	C3	0.662531	0	0	SLC31A1	0.498225	0	0
DKK3	0.693093	0	0	S100A9	0.67805	0	0	S100A9	0.67805	0	0	REEP5	0.491553	0	0	GLIS1	0.748653	1.07699e-89	7.043e-89	KRT5	0.637832	0	0	ITPRIPL1	0.662012	0	0	PLEKHB2	0.497622	0	0
BTBD19	0.692894	0	0	PTGS1	0.677923	0	0	PTGS1	0.677923	0	0	PYM1	0.491507	0	0	RGN	0.748481	0	0	SERPINA1	0.637306	0	0	GADD45A	0.661603	0	0	RNF13	0.497127	0	0
MEIS2	0.691597	0	0	NCKAP1L	0.677652	0	0	NCKAP1L	0.677652	0	0	TMED4	0.491456	0	0	DRD1	0.748213	1.55591e-89	1.01715e-88	CD300A	0.637287	0	0	AVPI1	0.661468	0	0	MCEE	0.49702	0	0
NKAPL	0.691341	0	0	LCN2	0.677469	2.71283e-29	2.7763e-28	LCN2	0.677469	2.71283e-29	2.7763e-28	STX5	0.491192	0	0	CSF1	0.748102	0	0	ALOX5AP	0.636883	0	0	NCOA7	0.661342	0	0	JKAMP	0.496699	0	0
FMNL3	0.691262	0	0	FST	0.67719	0	0	FST	0.67719	0	0	POMGNT1	0.490752	0	0	MRGPRF	0.747915	0	0	CYBA	0.636688	0	0	CD7	0.660971	0	0	UGGT1	0.49607	0	0
LAMB3	0.691129	0	0	TRIM34	0.676889	0	0	TRIM34	0.676889	0	0	CERS4	0.490668	0	0	PTCHD1	0.74768	2.42882e-89	1.58727e-88	FGD3	0.636502	0	0	CAPN8	0.660812	0	0	C1orf116	0.496014	0	0
PLXND1	0.691004	0	0	APBB1IP	0.676837	0	0	APBB1IP	0.676837	0	0	KLK2	0.490532	0	0	RASL11A	0.747477	0	0	NCOA7	0.636269	0	0	ABI3	0.660523	0	0	CDS1	0.495796	0	0
GLIS2	0.690607	0	0	SPNS3	0.676743	0	0	SPNS3	0.676743	0	0	SAR1B	0.490411	0	0	PLEKHO2	0.747281	0	0	C16orf89	0.635534	0	0	TRIM29	0.66001	0	0	TUSC3	0.495513	0	0
MLKL	0.69059	0	0	EVA1A	0.676116	0	0	EVA1A	0.676116	0	0	NDRG3	0.489903	0	0	ACACB	0.746816	0	0	FGF1	0.635026	0	0	TRPV4	0.659734	0	0	AP1B1	0.494248	0	0
KIF26B	0.690493	0	0	DSE	0.675989	0	0	DSE	0.675989	0	0	TM9SF1	0.489843	0	0	FGFR2	0.746366	0	0	CXCL5	0.634954	5.29842e-57	6.16171e-56	CFH	0.659534	0	0	RSPH3	0.494134	0	0
PALLD	0.690305	0	0	PPP1R18	0.675709	0	0	PPP1R18	0.675709	0	0	ARHGEF37	0.48939	0	0	PRTFDC1	0.74563	0	0	C11orf45	0.63472	0	0	ANXA8L1	0.659233	8.74346e-63	6.74653e-62	CYP39A1	0.494127	0	0
KCNMB1	0.690098	0	0	FCER1G	0.67558	0	0	FCER1G	0.67558	0	0	C16orf58	0.489317	0	0	SLC47A1	0.745457	0	0	L3MBTL4	0.634616	0	0	OPTN	0.659062	0	0	CSTF1	0.493908	0	0
TINAGL1	0.690041	0	0	CD300C	0.675503	0	0	CD300C	0.675503	0	0	LRP3	0.489066	0	0	DIRAS3	0.745452	0	0	HAPLN3	0.634429	0	0	C11orf45	0.658612	0	0	MAP2K4	0.493889	0	0
ZEB1	0.689682	0	0	WAS	0.675117	0	0	WAS	0.675117	0	0	CLIP1	0.488486	0	0	LMCD1	0.744715	0	0	CXCL2	0.634273	0	0	LST1	0.658292	0	0	PACSIN2	0.493778	0	0
GSTP1	0.689639	0	0	TRIP6	0.674905	0	0	TRIP6	0.674905	0	0	XBP1	0.488466	0	0	TUBB6	0.744535	0	0	GPR132	0.634251	0	0	TGFB1	0.658129	0	0	APOF	0.493757	0	0
SPNS2	0.68947	0	0	TPRG1	0.674797	0	0	TPRG1	0.674797	0	0	TPD52	0.487612	0	0	ZNF516	0.744387	0	0	TRIM17	0.634181	0	0	P2RY2	0.658098	0	0	CHRM1	0.493738	0	0
PLTP	0.688973	0	0	ARL4C	0.674082	0	0	ARL4C	0.674082	0	0	MFSD5	0.487569	0	0	FOXC1	0.743931	0	0	CSTA	0.633461	0	0	HCLS1	0.657691	0	0	DNAJB9	0.493634	0	0
LAYN	0.688847	0	0	BATF2	0.673884	0	0	BATF2	0.673884	0	0	VIPR1	0.487557	0	0	SYNM	0.743758	0	0	CARD16	0.633297	0	0	GLIPR1	0.656902	0	0	TBC1D9	0.493513	0	0
TSPAN18	0.688647	0	0	SIGLEC1	0.673788	0	0	SIGLEC1	0.673788	0	0	ARID5B	0.487502	0	0	NTF4	0.743483	7.76725e-88	5.07433e-87	APOBR	0.632808	0	0	EFNB1	0.656253	0	0	SELENOF	0.492956	0	0
DCHS1	0.687912	0	0	LIF	0.67373	0	0	LIF	0.67373	0	0	CWH43	0.487484	0	0	QPRT	0.74317	0	0	HLA-DRB1	0.632151	0	0	SIRPA	0.654982	0	0	ADGRG2	0.492902	0	0
MRAS	0.687126	0	0	PLXNC1	0.673608	0	0	PLXNC1	0.673608	0	0	GNMT	0.486863	0	0	RASL12	0.742943	0	0	PDPN	0.632075	0	0	IL34	0.65473	0	0	SARAF	0.492241	0	0
RBMS3	0.68704	0	0	NNMT	0.673046	0	0	NNMT	0.673046	0	0	ARF3	0.486851	0	0	ADAMTS8	0.742778	0	0	BNC1	0.631805	2.73133e-56	3.17446e-55	BST2	0.654314	0	0	SNTB2	0.491984	0	0
RRAD	0.686903	0	0	TMEM173	0.672986	0	0	TMEM173	0.672986	0	0	PLPPR2	0.486099	0	0	GATM	0.741732	0	0	PHYHIP	0.63174	0	0	ARHGEF2	0.65429	0	0	ITIH6	0.491113	2.72046e-31	4.71884e-30
GALNT6	0.686787	0	0	ITGB7	0.672956	0	0	ITGB7	0.672956	0	0	EIF4G1	0.485963	0	0	PAK5	0.74145	4.06237e-87	2.65305e-86	TP63	0.631624	0	0	SPI1	0.653919	0	0	GPR108	0.491043	0	0
FBXO17	0.686611	0	0	MYO1F	0.67289	0	0	MYO1F	0.67289	0	0	SRPRA	0.485731	0	0	SLC52A1	0.741068	5.53241e-87	3.61189e-86	SHB	0.631524	0	0	CD1D	0.653802	0	0	TBC1D8B	0.490121	0	0
MR1	0.68514	0	0	GIMAP2	0.672856	0	0	GIMAP2	0.672856	0	0	SMCO4	0.484683	0	0	MYH11	0.740607	0	0	IFITM1	0.631477	0	0	DRAM1	0.653233	0	0	IL31RA	0.490073	3.79146e-31	6.57074e-30
BDKRB2	0.685056	0	0	SP140L	0.672802	0	0	SP140L	0.672802	0	0	FLNB	0.483599	0	0	LMOD1	0.740374	0	0	HLA-DOA	0.63121	0	0	SPNS3	0.652886	0	0	IQGAP2	0.488307	0	0
FEZ1	0.685015	0	0	CD300LB	0.672693	0	0	CD300LB	0.672693	0	0	ESRP2	0.483331	0	0	SMTN	0.739779	0	0	IFI16	0.631116	0	0	JAK3	0.652676	0	0	PNKD	0.48809	0	0
MXRA7	0.684764	0	0	IRF1	0.672462	0	0	IRF1	0.672462	0	0	FAM177A1	0.483295	0	0	HS3ST3A1	0.73953	0	0	KLRB1	0.630957	0	0	IQCA1	0.652463	4.05019e-61	3.12393e-60	NDFIP1	0.488052	0	0
PTGIR	0.684679	0	0	SLCO3A1	0.67245	0	0	SLCO3A1	0.67245	0	0	TMEM125	0.482476	0	0	NFATC4	0.739418	0	0	FAM167A	0.630862	0	0	IFI27L2	0.651339	0	0	ENTPD5	0.487877	0	0
ACVRL1	0.684548	0	0	CTSB	0.672347	0	0	CTSB	0.672347	0	0	ATP6V1G1	0.482317	0	0	FRMD6	0.739248	0	0	MCUB	0.629863	0	0	SDR16C5	0.651164	8.3616e-61	6.44679e-60	ATP6V1D	0.487874	0	0
CALHM2	0.683574	0	0	DUSP6	0.672313	0	0	DUSP6	0.672313	0	0	AGTRAP	0.482164	0	0	EOGT	0.739069	0	0	SLC2A9	0.629442	0	0	VGLL1	0.650405	1.27477e-60	9.82462e-60	RETSAT	0.487485	0	0
PLAGL1	0.682756	0	0	SIGLEC7	0.672239	0	0	SIGLEC7	0.672239	0	0	BTD	0.482061	0	0	TINAGL1	0.738887	0	0	HSD17B2	0.629139	1.07938e-55	1.25375e-54	SRGN	0.650266	0	0	TMED7	0.487395	0	0
GAS1	0.682466	0	0	KRT23	0.672095	1.07775e-28	1.10238e-27	KRT23	0.672095	1.07775e-28	1.10238e-27	TBC1D9B	0.48202	0	0	UBE2QL1	0.73864	0	0	C1R	0.628917	0	0	HLA-DOA	0.650175	0	0	FGD4	0.487153	0	0
DUSP5	0.682409	0	0	OXT	0.672071	1.0842e-28	1.10838e-27	OXT	0.672071	1.0842e-28	1.10838e-27	COPE	0.481479	0	0	JPH2	0.738141	0	0	MYEOV	0.628708	1.34642e-55	1.56299e-54	RIN3	0.650155	0	0	MOAP1	0.486648	0	0
RUNX1	0.682369	0	0	IL27RA	0.671934	0	0	IL27RA	0.671934	0	0	UBE2J1	0.480793	0	0	SYDE1	0.738131	0	0	KRT4	0.627361	2.67848e-55	3.10748e-54	KSR1	0.650005	0	0	SSR3	0.486362	0	0
PLEKHA2	0.682177	0	0	C11orf45	0.671866	0	0	C11orf45	0.671866	0	0	THRAP3	0.480691	0	0	FZD7	0.737884	0	0	CLCA4	0.627217	2.88255e-55	3.34225e-54	ID3	0.649293	0	0	MYO5C	0.485846	0	0
CMKLR1	0.681953	0	0	ARL11	0.671765	0	0	ARL11	0.671765	0	0	PDLIM5	0.480479	0	0	CBX7	0.737694	0	0	ALDH3B1	0.627147	0	0	OLFM4	0.649161	0	0	MT1E	0.485629	0	0
ZEB2	0.68141	0	0	TGFBI	0.671595	0	0	TGFBI	0.671595	0	0	SEC61A1	0.480436	0	0	ACSS3	0.737651	0	0	ALS2CL	0.627136	0	0	IRAG2	0.648916	0	0	ARMCX5	0.485066	0	0
APOBEC3C	0.681367	0	0	NPL	0.671418	0	0	NPL	0.671418	0	0	CMTM4	0.480118	0	0	CASP1	0.737598	0	0	GCNT3	0.627133	0	0	AGPAT4	0.648694	0	0	DHFR2	0.484787	0	0
FIBIN	0.681178	0	0	LILRB1	0.671145	0	0	LILRB1	0.671145	0	0	CGNL1	0.479224	0	0	CPXM1	0.737548	0	0	COL17A1	0.62633	0	0	GABRE	0.648471	0	0	PCDH1	0.484661	0	0
SH3BP5	0.681178	0	0	CST6	0.670783	1.50262e-28	1.53532e-27	CST6	0.670783	1.50262e-28	1.53532e-27	SLC35F6	0.478954	0	0	SNCAIP	0.737412	0	0	RHOV	0.626279	0	0	HOXD10	0.648266	0	0	TACC2	0.484638	0	0
COL16A1	0.680642	0	0	GFPT2	0.670658	0	0	GFPT2	0.670658	0	0	SEL1L	0.478736	0	0	MYOCD	0.737326	0	0	PADI2	0.62622	0	0	DAPP1	0.64794	0	0	CHMP5	0.483932	0	0
DAB2	0.680423	0	0	WIPF1	0.670618	0	0	WIPF1	0.670618	0	0	CLDN3	0.478726	0	0	PLEKHG3	0.737298	0	0	IL18	0.62594	0	0	IFITM10	0.647703	0	0	TMEM192	0.483813	0	0
HAAO	0.680337	0	0	PLCB2	0.670334	0	0	PLCB2	0.670334	0	0	PPP2R1A	0.478605	0	0	ADCY5	0.736802	0	0	HLA-DRA	0.625843	0	0	RBM38	0.647629	0	0	MAP2K1	0.483121	0	0
ITPRIP	0.680185	0	0	HLA-E	0.669922	0	0	HLA-E	0.669922	0	0	CNPY2	0.478128	0	0	MOB3C	0.736509	0	0	FUT3	0.625546	6.73126e-55	7.8001e-54	ANKRD35	0.647622	0	0	ATP6AP1	0.482905	0	0
PDLIM7	0.679986	0	0	SLC15A3	0.669742	0	0	SLC15A3	0.669742	0	0	DNASE2B	0.478102	0	0	ZYX	0.735747	0	0	CD247	0.625527	0	0	SDC4	0.647514	0	0	GMPPB	0.482742	0	0
RAB34	0.67925	0	0	IL16	0.669606	0	0	IL16	0.669606	0	0	VCP	0.478052	0	0	SRD5A2	0.735388	0	0	STAT5A	0.625442	0	0	SUSD3	0.647327	0	0	TMEM254	0.48185	0	0
MAPRE2	0.679123	0	0	SP100	0.66959	0	0	SP100	0.66959	0	0	SERINC5	0.477963	0	0	MYL9	0.735383	0	0	RILPL2	0.624712	0	0	TGM1	0.646989	0	0	CMAS	0.481676	0	0
FBLN1	0.679002	0	0	CD300E	0.669435	0	0	CD300E	0.669435	0	0	SEC24D	0.476642	0	0	CA11	0.735267	0	0	FCMR	0.624543	0	0	OSCAR	0.6453	0	0	EPS15	0.481324	0	0
IER3	0.678251	0	0	OSCAR	0.668778	0	0	OSCAR	0.668778	0	0	BCAM	0.476563	0	0	NCS1	0.735261	0	0	CPA6	0.624531	1.12449e-54	1.30227e-53	FGR	0.645221	0	0	PPL	0.48104	0	0
SNCAIP	0.677715	0	0	DUSP5	0.668646	0	0	DUSP5	0.668646	0	0	SYVN1	0.476522	0	0	LIPE	0.734798	0	0	DMKN	0.624114	0	0	CNN2	0.644706	0	0	COBL	0.480719	0	0
AFAP1L2	0.677696	0	0	CCRL2	0.668563	0	0	CCRL2	0.668563	0	0	VPS4A	0.476377	0	0	STAT5A	0.734421	0	0	SIRPA	0.623688	0	0	MAP3K8	0.644425	0	0	SLC44A4	0.479448	0	0
RASSF4	0.67764	0	0	TLCD2	0.66844	0	0	TLCD2	0.66844	0	0	ANXA11	0.476281	0	0	TAMALIN	0.734396	0	0	IL12RB1	0.623529	0	0	PLD4	0.644359	0	0	C9orf72	0.47913	0	0
SHROOM4	0.6774	0	0	CLIC3	0.667611	0	0	CLIC3	0.667611	0	0	SGSM3	0.475047	0	0	CHST2	0.733459	0	0	DSG3	0.62346	1.92752e-54	2.23094e-53	DUSP5	0.644192	0	0	SLC35F6	0.479043	0	0
SSPN	0.677247	0	0	CST7	0.667531	0	0	CST7	0.667531	0	0	TRPV6	0.475035	0	0	HRH2	0.733378	0	0	EPHA2	0.622938	0	0	KLHDC7B	0.644005	0	0	COPG1	0.478915	0	0
RASL11A	0.677167	0	0	RELT	0.667036	0	0	RELT	0.667036	0	0	GCAT	0.474639	0	0	PDE4A	0.732667	0	0	HOXD10	0.622561	0	0	ARL4D	0.643921	0	0	ACP2	0.478415	0	0
DOK5	0.677138	0	0	AQP9	0.667016	0	0	AQP9	0.667016	0	0	MLEC	0.474476	0	0	POPDC2	0.732599	0	0	CD3D	0.622221	0	0	HLA-DPB1	0.643729	0	0	NAGLU	0.478304	0	0
ZNF469	0.677061	0	0	CHI3L2	0.666955	0	0	CHI3L2	0.666955	0	0	GAS2L1	0.473123	0	0	DNAJB5	0.731552	0	0	CHST11	0.62222	0	0	HR	0.643403	0	0	SLC39A7	0.477409	0	0
TPM2	0.676779	0	0	TYROBP	0.66676	0	0	TYROBP	0.66676	0	0	RPN2	0.472992	0	0	IFI16	0.731382	0	0	POU2AF1	0.622175	0	0	CCL2	0.643358	0	0	LMO7	0.477403	0	0
WIPF1	0.67646	0	0	TMEM92	0.666418	4.48564e-28	4.5808e-27	TMEM92	0.666418	4.48564e-28	4.5808e-27	SEC22B	0.472873	0	0	DACT3	0.73112	0	0	KLF5	0.622128	0	0	CORO1A	0.642996	0	0	TMEM220	0.477146	0	0
ANGPTL2	0.676263	0	0	TNF	0.666044	0	0	TNF	0.666044	0	0	SND1	0.472484	0	0	GJB4	0.730618	2.11635e-83	1.38122e-82	NTN1	0.621737	0	0	CARD11	0.642768	0	0	PPM1K	0.477064	0	0
PLEKHO2	0.675876	0	0	CD53	0.665705	0	0	CD53	0.665705	0	0	NDFIP1	0.47214	0	0	GSTM4	0.730394	0	0	ARHGAP22	0.621555	0	0	FGD3	0.642742	0	0	SNX1	0.476611	0	0
DACT3	0.675827	0	0	PCOLCE2	0.66562	0	0	PCOLCE2	0.66562	0	0	RAB11A	0.471901	0	0	SCN2B	0.730316	2.67165e-83	1.74305e-82	KRT6A	0.621204	5.96004e-54	6.89414e-53	DEFB1	0.642717	8.55193e-59	6.58833e-58	BTBD11	0.476368	0	0
PRKCDBP	0.675771	0	0	GSDMC	0.665606	5.48574e-28	5.59914e-27	GSDMC	0.665606	5.48574e-28	5.59914e-27	SLC30A4	0.471436	0	0	DES	0.730149	0	0	RIPK3	0.621128	0	0	GBP1	0.642505	0	0	KAT2B	0.475746	0	0
PRKG1	0.67576	0	0	CTSS	0.665535	0	0	CTSS	0.665535	0	0	OAZ3	0.470988	0	0	TPM1	0.729645	0	0	TNIP1	0.6211	0	0	ARHGAP15	0.642242	0	0	SLC7A8	0.474619	0	0
ALDH1L2	0.67574	0	0	LGALS1	0.665426	0	0	LGALS1	0.665426	0	0	FAM174A	0.470838	0	0	ID1	0.72795	0	0	HLA-F	0.620834	0	0	ZFP36L1	0.642127	0	0	SLC25A20	0.474565	0	0
VWA5A	0.675504	0	0	PLEK	0.665212	0	0	PLEK	0.665212	0	0	SNTB2	0.470478	0	0	CACNA2D3	0.727342	0	0	SLC5A1	0.620705	0	0	SRRM3	0.641683	0	0	DERL2	0.474521	0	0
MRC2	0.675395	0	0	LPAR5	0.665192	0	0	LPAR5	0.665192	0	0	SPTBN2	0.470245	0	0	CLDN11	0.727269	0	0	ZFP36L1	0.620174	0	0	STX11	0.641583	0	0	TSPYL1	0.474505	0	0
ISM1	0.675105	0	0	INPP5D	0.664981	0	0	INPP5D	0.664981	0	0	COPA	0.47023	3.29283e-16	2.55401e-14	ADAD2	0.726968	3.44742e-82	2.24843e-81	BATF	0.619397	0	0	APOBEC3C	0.641365	0	0	GLB1L2	0.474443	0	0
RASIP1	0.674629	0	0	C19orf66	0.664841	0	0	C19orf66	0.664841	0	0	SELENOS	0.469966	2.54499e-14	1.95027e-12	LONRF3	0.726893	0	0	PDZK1IP1	0.618875	0	0	AIF1	0.641355	0	0	UEVLD	0.474292	0	0
TIMP3	0.67382	0	0	SLC6A12	0.664829	0	0	SLC6A12	0.664829	0	0	TACSTD2	0.469876	3.43522e-14	2.62199e-12	CDC42EP4	0.726358	0	0	GIPR	0.618825	0	0	EMP3	0.641231	0	0	SETD7	0.474277	0	0
TRPV2	0.673669	0	0	CASP10	0.664366	0	0	CASP10	0.664366	0	0	YIPF3	0.469856	3.63352e-14	2.76234e-12	JDP2	0.726271	0	0	GSTP1	0.618604	0	0	LMO2	0.640992	0	0	TDP2	0.473738	0	0
LTBP2	0.67324	0	0	RGS9	0.664174	0	0	RGS9	0.664174	0	0	BAD	0.469796	4.23262e-14	3.20508e-12	FOLR1	0.726173	6.29433e-82	4.10383e-81	NEURL3	0.61816	2.69402e-53	3.1144e-52	PLCD3	0.640654	0	0	COG7	0.473646	0	0
BATF3	0.672522	0	0	CASS4	0.663969	0	0	CASS4	0.663969	0	0	NCOA4	0.469746	4.72997e-14	3.56759e-12	EHBP1L1	0.726047	0	0	DIRAS3	0.617646	0	0	FUT2	0.640402	0	0	NCSTN	0.473646	0	0
FOXC1	0.672199	0	0	IER3	0.663933	0	0	IER3	0.663933	0	0	NPDC1	0.469578	6.45623e-14	4.85053e-12	ITGB3	0.726042	0	0	FMO2	0.617413	0	0	FERMT3	0.640316	0	0	SMPD1	0.473516	0	0
OSBPL3	0.672199	0	0	TUBB6	0.663717	0	0	TUBB6	0.663717	0	0	GNB2	0.469084	1.18409e-13	8.86126e-12	TRPC4	0.726022	0	0	VWA5A	0.616586	0	0	NACAD	0.640191	0	0	ALG1	0.472683	0	0
HIST1H1A	0.671305	0	0	ITPRIPL1	0.663329	0	0	ITPRIPL1	0.663329	0	0	CD9	0.468781	1.53674e-13	1.14556e-11	ACTG2	0.725626	0	0	RELB	0.616127	0	0	TRIP6	0.639778	0	0	CD38	0.472632	0	0
ENTPD1	0.671173	0	0	HAVCR2	0.663169	0	0	HAVCR2	0.663169	0	0	MAGED2	0.468762	1.55909e-13	1.15771e-11	PLCD3	0.725593	0	0	CD3E	0.616088	0	0	MLKL	0.639715	0	0	NIPAL3	0.472511	0	0
PTGIS	0.670999	0	0	FPR2	0.663118	0	0	FPR2	0.663118	0	0	MLPH	0.468677	1.66214e-13	1.22947e-11	TRIP10	0.725371	0	0	LST1	0.616019	0	0	KRT16	0.639695	4.32324e-58	3.32927e-57	NDFIP2	0.472068	0	0
DAAM2	0.670693	0	0	LILRA5	0.662474	0	0	LILRA5	0.662474	0	0	TBC1D8	0.468537	1.83445e-13	1.35171e-11	CCDC178	0.725273	1.24062e-81	8.08597e-81	TMEM71	0.615903	0	0	STEAP3	0.639652	0	0	PDIA6	0.471682	0	0
RIPK3	0.670562	0	0	VNN1	0.662351	0	0	VNN1	0.662351	0	0	GORASP1	0.468389	2.02103e-13	1.48349e-11	EMILIN1	0.725153	0	0	DMBT1	0.615463	1.0111e-52	1.16818e-51	ARID5A	0.639561	0	0	NECAP1	0.471153	0	0
BGN	0.670451	0	0	PIK3CD	0.662315	0	0	PIK3CD	0.662315	0	0	NSMCE1	0.466786	4.35882e-13	3.18726e-11	PLEKHA2	0.725118	0	0	RAB7B	0.615376	0	0	LPCAT4	0.639451	0	0	EDEM2	0.471104	0	0
VIM	0.670378	0	0	MSN	0.661703	0	0	MSN	0.661703	0	0	TSPYL1	0.466622	4.63362e-13	3.37532e-11	ITGA5	0.72445	0	0	ETV7	0.614744	0	0	HOXB2	0.639134	0	0	FKBP5	0.470734	0	0
GAB2	0.670197	0	0	QPRT	0.661505	0	0	QPRT	0.661505	0	0	CBX4	0.466601	4.66988e-13	3.38885e-11	CRYAB	0.724425	0	0	VAV3	0.614305	0	0	PFKFB3	0.639132	0	0	SLC17A5	0.47065	0	0
HECW1	0.669115	2.28723e-28	2.14063e-27	ELF4	0.661194	0	0	ELF4	0.661194	0	0	CNPPD1	0.466403	5.01117e-13	3.62279e-11	AC007906.2	0.72433	0	0	RAC2	0.614276	0	0	PLEKHA2	0.639114	0	0	ACSL3	0.470338	0	0
PINLYP	0.668924	0	0	DHRS9	0.661139	0	0	DHRS9	0.661139	0	0	GLTP	0.466264	5.25735e-13	3.78648e-11	NHS	0.723645	0	0	GZMB	0.614141	0	0	CERK	0.638961	0	0	STS	0.470251	0	0
APBB2	0.668904	0	0	BATF	0.661003	0	0	BATF	0.661003	0	0	SLC45A3	0.466127	5.50645e-13	3.95103e-11	SV2A	0.723436	0	0	SYT8	0.613136	3.13324e-52	3.61787e-51	HLA-DRB1	0.638414	0	0	SRBD1	0.470175	0	0
C1QTNF2	0.66881	0	0	CD163	0.660439	0	0	CD163	0.660439	0	0	TPRG1L	0.46596	5.81594e-13	4.15753e-11	CDHR1	0.723342	0	0	VNN3	0.61312	3.15751e-52	3.64374e-51	WAS	0.638155	0	0	CHMP2B	0.469352	0	0
VSTM4	0.668786	0	0	TAGAP	0.660107	0	0	TAGAP	0.660107	0	0	UPK3A	0.465698	6.32009e-13	4.50112e-11	LIMS2	0.722919	0	0	ARHGAP9	0.612999	0	0	TRPV2	0.638048	0	0	RNF103	0.469142	0	0
SGCA	0.668612	0	0	NMI	0.660006	0	0	NMI	0.660006	0	0	PTPRJ	0.465678	6.35931e-13	4.51228e-11	FGF2	0.72285	0	0	IL22RA2	0.612772	3.73666e-52	4.30953e-51	RASL11A	0.637592	0	0	MARVELD3	0.468997	0	0
HMCN1	0.668524	0	0	LYZ	0.65999	0	0	LYZ	0.65999	0	0	MPC2	0.465379	6.9595e-13	4.91993e-11	GCOM1	0.72264	0	0	GABRE	0.612638	0	0	NTN1	0.637577	0	0	ENDOD1	0.468744	0	0
ITGA11	0.668271	0	0	DOCK2	0.659819	0	0	DOCK2	0.659819	0	0	GBF1	0.465203	7.32613e-13	5.14907e-11	TMEM35A	0.722626	0	0	VSIR	0.612547	0	0	RTP4	0.637293	0	0	SREBF2	0.468721	0	0
ARL4C	0.668167	0	0	DOK1	0.659654	0	0	DOK1	0.659654	0	0	ARF4	0.465198	7.33739e-13	5.14907e-11	HACD4	0.722576	0	0	EVC2	0.612253	0	0	CFI	0.637208	0	0	ODR4	0.468669	0	0
ENG	0.668094	0	0	SLC22A18AS	0.659476	0	0	SLC22A18AS	0.659476	0	0	SSR3	0.465095	7.55597e-13	5.28311e-11	STEAP3	0.722128	0	0	CCL22	0.611668	0	0	CLIC3	0.636941	0	0	DPYS	0.467525	3.85942e-28	6.68258e-27
WWTR1	0.667914	0	0	CCR1	0.659164	0	0	CCR1	0.659164	0	0	BSDC1	0.46487	8.0477e-13	5.60647e-11	FAM124A	0.721432	0	0	CYP21A2	0.611313	7.54957e-52	8.70185e-51	SERPINB3	0.636593	2.23879e-57	1.72338e-56	TMEM33	0.467182	0	0
TEK	0.667868	0	0	PLCL2	0.658683	0	0	PLCL2	0.658683	0	0	SLC9A7	0.464534	8.81238e-13	6.11694e-11	ITGA7	0.720963	0	0	IKBKE	0.610524	0	0	B3GNT3	0.636402	2.47565e-57	1.90496e-56	FKBP11	0.466932	0	0
NES	0.667487	0	0	TMC8	0.658635	0	0	TMC8	0.658635	0	0	PDP2	0.464126	9.79361e-13	6.7735e-11	GABRE	0.720832	0	0	SH3BP1	0.610106	0	0	TMEM273	0.636319	0	0	TMEM30B	0.466638	0	0
CPXM1	0.667424	0	0	FCGR2B	0.658376	0	0	FCGR2B	0.658376	0	0	EPN3	0.463541	1.13043e-12	7.79024e-11	PCYT1B	0.720731	3.66067e-80	2.38512e-79	PTGES	0.610098	0	0	NYNRIN	0.635896	0	0	MTOR	0.466557	0	0
GPRIN3	0.667241	0	0	C2	0.658363	0	0	C2	0.658363	0	0	ZNF350	0.463439	1.15834e-12	7.95397e-11	STAC2	0.720382	0	0	SOD2	0.609711	0	0	SULF2	0.635806	0	0	TRIM5	0.465838	0	0
ELK3	0.667152	0	0	MYD88	0.65826	0	0	MYD88	0.65826	0	0	KDELR2	0.462956	1.29524e-12	8.86225e-11	TBC1D2	0.720359	0	0	NXPE4	0.609582	1.73092e-51	1.99393e-50	SERPINB9	0.635668	0	0	ELMOD2	0.465529	0	0
FRMD6	0.666519	0	0	GBP1	0.658012	0	0	GBP1	0.658012	0	0	TCEA3	0.462607	1.4004e-12	9.54766e-11	KSR1	0.720316	0	0	FAM110C	0.609506	0	0	CH25H	0.635525	0	0	SMIM14	0.465518	0	0
CLIC6	0.666466	4.43245e-28	4.14633e-27	P2RY6	0.657864	0	0	P2RY6	0.657864	0	0	KIAA0319L	0.462557	1.41568e-12	9.61758e-11	PALLD	0.720106	0	0	ARL4C	0.60824	0	0	ARRDC2	0.635448	0	0	PIGV	0.465309	0	0
CLEC1A	0.666455	0	0	GPRIN3	0.657417	0	0	GPRIN3	0.657417	0	0	LDLRAP1	0.462507	1.43148e-12	9.69057e-11	ITIH5	0.720062	0	0	CLDN10	0.608189	3.36228e-51	3.87088e-50	PDE4A	0.635098	0	0	ACLY	0.465225	0	0
NR4A3	0.666337	0	0	SIRPB2	0.65724	0	0	SIRPB2	0.65724	0	0	PAOX	0.461522	1.76183e-12	1.18849e-10	SERPING1	0.719616	0	0	IL4R	0.608061	0	0	MYO1F	0.635034	0	0	ESRRG	0.465072	0	0
CTHRC1	0.665991	0	0	MDFIC	0.657124	0	0	MDFIC	0.657124	0	0	SLC2A12	0.461373	1.81606e-12	1.22077e-10	TEPP	0.719608	8.36951e-80	5.45136e-79	ACSF2	0.607454	0	0	SP140L	0.634988	0	0	DAP	0.464665	0	0
HSPB2	0.665541	0	0	GRAMD1B	0.656996	0	0	GRAMD1B	0.656996	0	0	SLC2A10	0.460956	1.97369e-12	1.3221e-10	KCTD17	0.719512	0	0	CD2	0.607268	0	0	ARHGAP9	0.634409	0	0	MPP5	0.464641	0	0
MVP	0.665428	0	0	IL15RA	0.656948	0	0	IL15RA	0.656948	0	0	ARF1	0.460924	1.98616e-12	1.32581e-10	CYP27C1	0.719002	1.30542e-79	8.49982e-79	SLC52A1	0.607115	5.60012e-51	6.44344e-50	RNASE7	0.634066	8.43169e-57	6.48545e-56	TMCO3	0.464227	0	0
RARRES2	0.66533	0	0	CEACAM1	0.656879	0	0	CEACAM1	0.656879	0	0	CANX	0.46067	2.08681e-12	1.38816e-10	DENND2B	0.718855	0	0	NTF4	0.606829	6.40948e-51	7.37034e-50	UBA7	0.6338	0	0	UBE2Q2	0.464222	0	0
PAPLN	0.665117	0	0	SLC11A1	0.656788	0	0	SLC11A1	0.656788	0	0	DEFB132	0.460325	2.64182e-12	1.73329e-10	PDLIM7	0.718355	0	0	ST6GALNAC4	0.606615	0	0	KRT4	0.633765	9.86352e-57	7.58379e-56	AP3B1	0.46421	0	0
PITPNC1	0.664626	0	0	FLI1	0.656671	0	0	FLI1	0.656671	0	0	RNF144B	0.460265	2.25528e-12	1.49101e-10	CLIP3	0.717903	0	0	RUNX3	0.605557	0	0	CALHM2	0.633201	0	0	ACADL	0.464163	0	0
TNFAIP8L3	0.664596	0	0	CATSPER1	0.656642	4.86338e-27	4.96127e-26	CATSPER1	0.656642	4.86338e-27	4.96127e-26	RETSAT	0.460261	2.25699e-12	1.49101e-10	FLNC	0.716947	0	0	KRT19	0.60528	0	0	WFDC2	0.633155	0	0	SIDT2	0.464034	0	0
WISP1	0.664468	0	0	CXCL3	0.656339	5.22916e-27	5.33157e-26	CXCL3	0.656339	5.22916e-27	5.33157e-26	TMEM59	0.460212	2.27815e-12	1.49982e-10	CHAD	0.716641	7.28922e-79	4.74456e-78	CARD11	0.605077	0	0	DMKN	0.633005	0	0	TMCO1	0.463999	0	0
SERPINB8	0.664129	0	0	SERPINA1	0.656261	0	0	SERPINA1	0.656261	0	0	CRELD2	0.459102	2.79318e-12	1.82634e-10	ANXA2	0.716521	0	0	SCUBE2	0.605045	0	0	AC007906.2	0.632756	0	0	STAM	0.463881	0	0
EMP1	0.664029	0	0	RAC2	0.655886	0	0	RAC2	0.655886	0	0	PSD4	0.458279	3.2276e-12	2.10321e-10	GCNT4	0.71636	0	0	CIITA	0.604992	0	0	OSBPL3	0.63267	0	0	PSMD7	0.463802	0	0
SMIM10	0.663936	0	0	CLEC4G	0.655804	5.94174e-27	6.05489e-26	CLEC4G	0.655804	5.94174e-27	6.05489e-26	STEAP4	0.458105	3.32608e-12	2.16004e-10	MSRB3	0.715835	0	0	CCNJL	0.604688	0	0	AHR	0.632275	0	0	C6orf52	0.463403	0	0
ST3GAL2	0.663873	0	0	MPZ	0.655541	0	0	MPZ	0.655541	0	0	CTNND1	0.457841	3.47929e-12	2.2519e-10	ARL4C	0.71579	0	0	MYO1F	0.60414	0	0	DUOX2	0.63184	0	0	MCTP2	0.463292	0	0
OSMR	0.663588	0	0	ARRDC2	0.655453	0	0	ARRDC2	0.655453	0	0	ERBB3	0.457747	3.53473e-12	2.27403e-10	SNAP25	0.71521	2.04925e-78	1.33341e-77	WNT3A	0.603969	2.46436e-50	2.83212e-49	HRH1	0.631202	0	0	CLCC1	0.463182	0	0
ATP10D	0.663374	0	0	LST1	0.654533	0	0	LST1	0.654533	0	0	TOLLIP	0.457733	3.5435e-12	2.27403e-10	MARVELD1	0.714775	0	0	PLA2G4D	0.60392	2.52177e-50	2.8964e-49	P2RY6	0.631004	0	0	SIDT1	0.46198	0	0
JPH2	0.663348	0	0	SLAMF8	0.654472	0	0	SLAMF8	0.654472	0	0	GDPGP1	0.457723	3.5491e-12	2.27403e-10	VSNL1	0.714723	2.90992e-78	1.89281e-77	VNN1	0.603184	0	0	B3GNT7	0.630974	0	0	SEL1L	0.461566	0	0
RIN1	0.663097	0	0	CD40	0.654153	0	0	CD40	0.654153	0	0	GPRC5C	0.456971	4.02281e-12	2.56897e-10	ISM2	0.714709	0	0	CTSE	0.602968	3.93535e-50	4.51732e-49	KRT23	0.630847	4.48239e-56	3.44503e-55	RAB1A	0.461518	0	0
ADAMTS7	0.662786	0	0	VAV1	0.654068	0	0	VAV1	0.654068	0	0	UNC13B	0.456434	4.39072e-12	2.7946e-10	IQCJ-SCHIP1	0.714614	3.14588e-78	2.04561e-77	HLA-DPB1	0.602641	0	0	MB21D2	0.630608	0	0	ADAM10	0.461427	0	0
APOL1	0.662413	0	0	RGL1	0.653597	0	0	RGL1	0.653597	0	0	HDLBP	0.456394	4.41914e-12	2.80338e-10	STOX2	0.7145	0	0	SERPINB7	0.602389	5.15688e-50	5.91602e-49	ETNK2	0.630168	0	0	HNRNPH2	0.459693	0	0
PTRF	0.661831	0	0	GCNT4	0.653251	0	0	GCNT4	0.653251	0	0	TACC2	0.456196	4.5615e-12	2.88414e-10	PAK3	0.714426	0	0	ATP1B1	0.602037	0	0	FGF1	0.630066	0	0	ACSL1	0.459438	0	0
C1S	0.661551	0	0	KIAA1644	0.652868	1.19234e-26	1.21439e-25	KIAA1644	0.652868	1.19234e-26	1.21439e-25	MYO1C	0.456155	4.59178e-12	2.89373e-10	APOBEC3G	0.714086	0	0	DUOX1	0.60183	0	0	DOK2	0.629833	0	0	CPEB3	0.459368	0	0
LRRC8C	0.661538	0	0	ARID5A	0.652843	0	0	ARID5A	0.652843	0	0	SLC9A3R2	0.455611	5.00555e-12	3.14414e-10	FGF10	0.71356	0	0	ETV6	0.601806	0	0	MUC16	0.629156	1.06986e-55	8.2194e-55	DHDDS	0.458833	0	0
OLFML1	0.661486	0	0	ADGRE5	0.652581	0	0	ADGRE5	0.652581	0	0	ACSL1	0.455134	5.39297e-12	3.37642e-10	COL23A1	0.713292	0	0	APOBEC3C	0.601752	0	0	PTPRH	0.628958	1.18439e-55	9.09567e-55	DHTKD1	0.458523	0	0
SEMA7A	0.660811	0	0	IFFO1	0.652319	0	0	IFFO1	0.652319	0	0	TEX264	0.454771	5.70337e-12	3.55913e-10	BMERB1	0.71313	0	0	SMARCD3	0.601637	0	0	ITGA3	0.628929	0	0	GLRX2	0.458456	0	0
C10orf55	0.660721	1.81861e-27	1.70039e-26	ARHGAP9	0.652133	0	0	ARHGAP9	0.652133	0	0	ERLEC1	0.454319	6.1106e-12	3.80088e-10	TSLP	0.713113	0	0	LSP1	0.600486	0	0	MTMR11	0.628771	0	0	EDEM3	0.458397	0	0
SERPINE2	0.660526	0	0	HLA-A	0.65203	0	0	HLA-A	0.65203	0	0	SGSH	0.454255	6.17015e-12	3.8255e-10	IER5	0.713082	0	0	DUOX2	0.600423	0	0	PIK3R6	0.628684	0	0	ATP8B2	0.458369	0	0
SFXN3	0.66051	0	0	SLC2A3	0.651919	0	0	SLC2A3	0.651919	0	0	CHP1	0.454128	6.28943e-12	3.87905e-10	ZNF488	0.710915	4.39453e-77	2.85659e-76	S100A16	0.600364	0	0	IL12RB1	0.628648	0	0	SRP54	0.457893	0	0
LRP1	0.659872	0	0	IKBKE	0.651614	0	0	IKBKE	0.651614	0	0	PIEZO1	0.45412	6.29703e-12	3.87905e-10	AFAP1L2	0.710532	0	0	IL32	0.600351	0	0	S100A3	0.628081	0	0	ALDH3A2	0.4578	0	0
COL6A2	0.659331	0	0	FLT3LG	0.65154	0	0	FLT3LG	0.65154	0	0	OSBP	0.454092	6.32368e-12	3.88298e-10	SRF	0.710365	0	0	CTSS	0.599608	0	0	ALDH3A1	0.627786	2.15682e-55	1.65571e-54	IFNAR1	0.457058	0	0
CYGB	0.659256	0	0	ARHGAP25	0.651532	0	0	ARHGAP25	0.651532	0	0	CLCC1	0.453695	6.71205e-12	4.10829e-10	CERK	0.709525	0	0	PLD4	0.599607	0	0	LPAR5	0.627619	0	0	COG5	0.456619	0	0
MRGPRF	0.6591	0	0	LSP1	0.651456	0	0	LSP1	0.651456	0	0	HLCS	0.452929	7.51636e-12	4.58594e-10	EYA4	0.709503	0	0	PF4V1	0.599418	2.04354e-49	2.34299e-48	HVCN1	0.627537	0	0	DDAH1	0.456202	0	0
TMEM45A	0.659022	0	0	ARHGEF2	0.651426	0	0	ARHGEF2	0.651426	0	0	SPR	0.45286	7.59306e-12	4.61803e-10	REEP2	0.709393	0	0	CSF1	0.599198	0	0	S1PR5	0.62743	0	0	NIBAN1	0.455942	0	0
ID1	0.658866	0	0	RHBDF2	0.65124	0	0	RHBDF2	0.65124	0	0	SERINC4	0.451926	8.69174e-12	5.2695e-10	MRC2	0.709385	0	0	CCL2	0.599001	0	0	BLACAT1	0.626827	3.51529e-55	2.6975e-54	MAGEH1	0.455872	0	0
ANXA6	0.65868	0	0	FBXO39	0.650629	2.0176e-26	2.05384e-25	FBXO39	0.650629	2.0176e-26	2.05384e-25	NUMA1	0.451573	9.14151e-12	5.5247e-10	PPP1R12B	0.708171	0	0	CASP14	0.598505	3.11096e-49	3.56473e-48	PARVG	0.62653	0	0	TM2D1	0.455807	0	0
LDB2	0.658457	0	0	ZC3H12D	0.650599	0	0	ZC3H12D	0.650599	0	0	FUCA1	0.451438	9.3181e-12	5.60883e-10	RARRES1	0.708055	0	0	KLK10	0.598417	0	0	CXCL6	0.626343	0	0	RAB18	0.455673	0	0
FAM212A	0.657831	0	0	PDE4A	0.650307	0	0	PDE4A	0.650307	0	0	SHROOM3	0.451422	9.33927e-12	5.60883e-10	JAZF1	0.70795	0	0	SIGLEC10	0.598355	0	0	C16orf89	0.626007	0	0	CCDC47	0.45564	0	0
UPP1	0.657699	0	0	ICAM1	0.650227	0	0	ICAM1	0.650227	0	0	CLTC	0.451396	9.37465e-12	5.61249e-10	SSPN	0.707822	0	0	CAPG	0.597912	0	0	CSF2RA	0.625583	0	0	TCTN3	0.454923	0	0
CLIC3	0.657632	0	0	RASGEF1B	0.649642	0	0	RASGEF1B	0.649642	0	0	C11orf68	0.450826	1.0158e-11	6.0625e-10	FER1L5	0.707544	0	0	MUC15	0.597262	5.50035e-49	6.29894e-48	CSF2RA.1	0.625583	0	0	CAT	0.45491	0	0
CPT1C	0.657577	0	0	CD70	0.64943	2.66859e-26	2.71508e-25	CD70	0.64943	2.66859e-26	2.71508e-25	CSRNP1	0.45078	1.02246e-11	6.08332e-10	PRNP	0.707432	0	0	SERPING1	0.597173	0	0	RND3	0.625053	0	0	CALR	0.453634	0	0
NHS	0.657569	0	0	CD33	0.649363	0	0	CD33	0.649363	0	0	RABEP2	0.450621	1.0454e-11	6.20053e-10	MXRA7	0.707414	0	0	DKK1	0.596926	0	0	COL8A2	0.624893	0	0	MARCHF5	0.453494	0	0
MXRA5	0.657517	0	0	VMO1	0.649359	0	0	VMO1	0.649359	0	0	DMXL1	0.450433	1.07315e-11	6.34549e-10	PLPP7	0.70732	0	0	GSDMC	0.596804	6.77921e-49	7.75892e-48	POU2AF1	0.6247	0	0	SLC27A2	0.453071	0	0
FLT3LG	0.657031	0	0	RUBCNL	0.649291	0	0	RUBCNL	0.649291	0	0	PHF12	0.450401	1.07794e-11	6.35418e-10	TGM1	0.706953	0	0	BATF2	0.596627	0	0	CLIC6	0.624584	0	0	DOP1B	0.453066	0	0
ARHGEF2	0.656971	0	0	M1AP	0.649253	2.78106e-26	2.828e-25	M1AP	0.649253	2.78106e-26	2.828e-25	TM7SF2	0.449875	1.15921e-11	6.79146e-10	DKK3	0.706924	0	0	ARRDC2	0.596379	0	0	CAV2	0.624336	0	0	CPPED1	0.452835	0	0
C8orf48	0.656706	4.78948e-27	4.47594e-26	OPTN	0.64924	0	0	OPTN	0.64924	0	0	NUDT9	0.44979	1.1729e-11	6.84368e-10	TCEAL7	0.70688	0	0	ADGRE3	0.596268	8.65853e-49	9.90402e-48	STAB1	0.62425	0	0	PC	0.45268	0	0
EGR2	0.656539	0	0	NKAPL	0.649228	0	0	NKAPL	0.649228	0	0	PPIB	0.449775	1.17526e-11	6.84368e-10	RAB34	0.706595	0	0	CLIC6	0.596245	0	0	TMEM176A	0.624005	0	0	MIA2	0.452597	0	0
S100A3	0.656501	5.02981e-27	4.69825e-26	ETV7	0.648704	0	0	ETV7	0.648704	0	0	SGMS1	0.44975	1.17936e-11	6.84674e-10	FGFBP1	0.706348	1.07619e-75	6.99329e-75	RASL11A	0.596099	0	0	PYCARD	0.623961	0	0	ZNF652	0.452551	0	0
TGFBR2	0.656205	0	0	NT5E	0.648683	0	0	NT5E	0.648683	0	0	CAPNS1	0.449635	1.19807e-11	6.93434e-10	CD59	0.705801	0	0	MPZL2	0.595794	0	0	KCTD17	0.623691	0	0	TMEM181	0.451915	0	0
ARHGEF40	0.655874	0	0	CDSN	0.648606	3.2322e-26	3.28501e-25	CDSN	0.648606	3.2322e-26	3.28501e-25	VPS37C	0.449326	1.24984e-11	7.21015e-10	RHOB	0.705608	0	0	CD52	0.595751	0	0	MYEOV	0.623105	2.30428e-54	1.76752e-53	ISCA2	0.451339	0	0
COL8A2	0.655853	0	0	HTR7	0.648575	0	0	HTR7	0.648575	0	0	NFIX	0.449306	1.25325e-11	7.21015e-10	SHISAL1	0.705052	0	0	EVA1A	0.595747	0	0	GAS6	0.623056	0	0	CHRNA2	0.451249	0	0
XPNPEP2	0.655833	5.90013e-27	5.50851e-26	BMP1	0.648573	0	0	BMP1	0.648573	0	0	RUNDC1	0.448295	1.43673e-11	8.24097e-10	C2orf88	0.704973	0	0	TGM5	0.595651	1.14675e-48	1.31093e-47	GPR68	0.622744	0	0	FAM114A2	0.450923	0	0
NHSL2	0.655372	0	0	S100A3	0.648033	3.6914e-26	3.74973e-25	S100A3	0.648033	3.6914e-26	3.74973e-25	EMC10	0.448153	1.46444e-11	8.37487e-10	ANGPT1	0.704704	0	0	WAS	0.595521	0	0	HLA-DRA	0.622655	0	0	ELL2	0.450584	0	0
STAT5A	0.655214	0	0	CIITA	0.647908	0	0	CIITA	0.647908	0	0	RWDD2A	0.447632	1.56949e-11	8.92553e-10	PLP2	0.704415	0	0	VAV1	0.595195	0	0	IRF1	0.622332	0	0	GLOD4	0.450173	0	0
STARD9	0.655101	0	0	CORO1A	0.647847	0	0	CORO1A	0.647847	0	0	PINK1	0.44763	1.57005e-11	8.92553e-10	WFDC1	0.704237	0	0	CD48	0.594594	0	0	IKBKE	0.621917	0	0	TRIM62	0.450124	0	0
NRROS	0.65504	0	0	PYGL	0.647724	0	0	PYGL	0.647724	0	0	AARS	0.447592	1.57784e-11	8.9433e-10	C11orf45	0.704056	0	0	RNASE6	0.59419	0	0	PLP2	0.621895	0	0	LDLRAD1	0.449938	6.05335e-26	1.04721e-24
GPR132	0.655036	0	0	RGS19	0.646948	0	0	RGS19	0.646948	0	0	SRSF8	0.447178	1.66676e-11	9.40985e-10	EDNRA	0.703766	0	0	PRF1	0.593259	0	0	KRT5	0.621859	0	0	FBXO33	0.449925	0	0
P2RY2	0.654969	0	0	AKR1C2	0.646786	0	0	AKR1C2	0.646786	0	0	RFFL	0.447163	1.66998e-11	9.40985e-10	ITGA3	0.703625	0	0	ID1	0.592729	0	0	OXER1	0.621721	0	0	NAPG	0.44972	0	0
SLCO2B1	0.654772	0	0	TMLHE	0.646714	0	0	TMLHE	0.646714	0	0	C2CD2	0.446859	1.73808e-11	9.76484e-10	RPRM	0.703541	0	0	ADORA2B	0.592715	0	0	ARHGAP25	0.62135	0	0	CTH	0.449422	0	0
IFFO1	0.654724	0	0	C3AR1	0.646701	0	0	C3AR1	0.646701	0	0	CRYM	0.446736	1.76625e-11	9.89409e-10	NES	0.70352	0	0	TLR10	0.592627	0	0	VAV3	0.621	0	0	DNAJC25	0.449348	0	0
SGIP1	0.654444	0	0	HLA-B	0.646537	0	0	HLA-B	0.646537	0	0	COG3	0.445768	2.00324e-11	1.11889e-09	PYGM	0.703299	0	0	TNFSF14	0.592575	4.61294e-48	5.27032e-47	FGD2	0.620897	0	0	C16orf70	0.449316	0	0
SLC15A3	0.654434	0	0	LIPC	0.646097	5.7722e-26	5.8603e-25	LIPC	0.646097	5.7722e-26	5.8603e-25	CCND1	0.445687	2.02439e-11	1.12742e-09	ASPA	0.703216	0	0	KRT86	0.592404	4.98348e-48	5.69033e-47	IL18BP	0.620623	0	0	PDE11A	0.449283	0	0
PRDM1	0.653851	0	0	DPEP2	0.645721	0	0	DPEP2	0.645721	0	0	IVD	0.445593	2.04891e-11	1.13777e-09	NKAPL	0.702805	1.23372e-74	8.01426e-74	SLAMF1	0.592186	0	0	CLDN16	0.620475	8.56779e-54	6.56943e-53	PDE11A.1	0.449283	0	0
TMEM37	0.653689	0	0	BTBD19	0.645694	0	0	BTBD19	0.645694	0	0	VAMP2	0.444976	2.2179e-11	1.22805e-09	IRAG1	0.702528	0	0	TMIGD2	0.591911	6.21931e-48	7.09728e-47	PCP4L1	0.620436	0	0	ABHD3	0.448679	0	0
CORO1C	0.653234	0	0	CCL23	0.645419	6.74423e-26	6.84354e-25	CCL23	0.645419	6.74423e-26	6.84354e-25	ACO2	0.44492	2.23384e-11	1.23331e-09	PRODH	0.702332	1.70296e-74	1.10587e-73	KRT15	0.591672	0	0	PADI2	0.620415	0	0	PLBD2	0.448543	0	0
TIE1	0.652837	0	0	SLC46A3	0.645412	0	0	SLC46A3	0.645412	0	0	CASZ1	0.444681	2.30291e-11	1.26779e-09	SNAI2	0.701706	0	0	RARA	0.591557	0	0	BATF2	0.620266	0	0	PPCS	0.448444	0	0
CH25H	0.652491	0	0	BIN2	0.644988	0	0	BIN2	0.644988	0	0	CCDC115	0.444525	2.34909e-11	1.28604e-09	DBNDD2	0.701574	0	0	TEPP	0.591441	7.6798e-48	8.75884e-47	C1S	0.61991	0	0	TMX4	0.448217	0	0
RHOJ	0.652379	0	0	TNFAIP2	0.644466	0	0	TNFAIP2	0.644466	0	0	ANKRD52	0.444524	2.34949e-11	1.28604e-09	JPH4	0.701223	0	0	TMEM156	0.591284	8.23996e-48	9.3922e-47	HPSE	0.619909	0	0	RNF14	0.448013	0	0
CCDC80	0.652179	0	0	NRROS	0.643939	0	0	NRROS	0.643939	0	0	MCFD2	0.444447	2.37269e-11	1.29504e-09	KANK2	0.701177	0	0	GPR55	0.591269	8.29365e-48	9.44789e-47	PTPRE	0.619791	0	0	ADGRG1	0.44796	0	0
DNAJB4	0.651841	0	0	SASH3	0.643939	0	0	SASH3	0.643939	0	0	SLC25A16	0.444051	2.49479e-11	1.35782e-09	GAS6	0.700978	0	0	HCK	0.591017	0	0	CHST15	0.61978	0	0	TMEM50A	0.447657	0	0
MS4A14	0.651715	0	0	IER5	0.643929	0	0	IER5	0.643929	0	0	SLC25A4	0.443971	2.52014e-11	1.36773e-09	SLC16A4	0.700868	0	0	CD59	0.590593	0	0	CHAD	0.619506	1.38546e-53	1.06189e-52	RRBP1	0.447589	0	0
AEBP1	0.651616	0	0	GMIP	0.643633	0	0	GMIP	0.643633	0	0	NDST1	0.4431	2.81147e-11	1.52153e-09	TIMP3	0.700843	0	0	LAYN	0.590529	0	0	SLC2A9	0.619479	0	0	ARCN1	0.446435	0	0
TBC1D2	0.651343	0	0	OSBPL3	0.643631	0	0	OSBPL3	0.643631	0	0	GAA	0.443029	2.83641e-11	1.5307e-09	ZNF154	0.70072	0	0	CXCL3	0.590487	1.17663e-47	1.3396e-46	CXCL1	0.619469	0	0	CASP7	0.446328	0	0
EPB41L2	0.650932	0	0	ARHGEF40	0.643306	0	0	ARHGEF40	0.643306	0	0	SYNE4	0.442848	2.90132e-11	1.56133e-09	PRRX2	0.700667	0	0	SP140L	0.590454	0	0	BCL2A1	0.619309	0	0	ZDHHC5	0.44566	0	0
PODNL1	0.650802	0	0	ARHGAP4	0.64267	0	0	ARHGAP4	0.64267	0	0	SPTY2D1	0.442761	2.93282e-11	1.57386e-09	LPAR1	0.70025	0	0	SLFN13	0.590433	0	0	CHST6	0.619241	0	0	H4-16	0.44564	0	0
BCAN	0.65036	0	0	CD300LF	0.642621	0	0	CD300LF	0.642621	0	0	RER1	0.442582	2.99874e-11	1.60346e-09	GGT6	0.699873	9.03569e-74	5.86568e-73	INPP5D	0.590374	0	0	KRT13	0.618846	1.92003e-53	1.47104e-52	CCDC169	0.445571	2.03064e-25	3.50983e-24
FAM20A	0.650168	0	0	C1orf162	0.642483	0	0	C1orf162	0.642483	0	0	ZNF652	0.442566	3.0047e-11	1.60346e-09	FAM107A	0.699681	0	0	LAMP3	0.590037	0	0	CYP27C1	0.618463	2.31987e-53	1.77669e-52	DPY19L3	0.445312	0	0
HRH2	0.650135	0	0	FES	0.642366	0	0	FES	0.642366	0	0	GOLGA2	0.442449	3.04881e-11	1.62247e-09	RBMS3	0.699539	0	0	PRODH	0.58932	1.98044e-47	2.25342e-46	GATM	0.618193	0	0	MSMB	0.444909	0	0
KLF8	0.650059	0	0	CNN2	0.642303	0	0	CNN2	0.642303	0	0	TMEM187	0.442205	3.14241e-11	1.66765e-09	SERPINB5	0.699529	1.13901e-73	7.39162e-73	DUOXA1	0.588747	0	0	DUOXA1	0.61758	0	0	SLC1A1	0.444758	0	0
ANXA2	0.649836	0	0	ANGPTL6	0.642212	0	0	ANGPTL6	0.642212	0	0	GOLGB1	0.442181	3.15176e-11	1.66799e-09	DEFB1	0.699307	1.32315e-73	8.58378e-73	SDC4	0.588691	0	0	PMP22	0.617545	0	0	HK1	0.444741	0	0
A2M	0.649696	0	0	PREX1	0.642116	0	0	PREX1	0.642116	0	0	TMBIM6	0.441878	3.27184e-11	1.72401e-09	C1QTNF1	0.699143	0	0	TMEM106A	0.58833	0	0	CLDN1	0.617319	0	0	OR51C1P	0.444556	2.68362e-25	4.63435e-24
SLFN11	0.649484	0	0	APOBEC3C	0.641967	0	0	APOBEC3C	0.641967	0	0	CAB39L	0.441869	3.2756e-11	1.72401e-09	KLF8	0.699094	0	0	ALPK1	0.588184	0	0	PLCG2	0.617316	0	0	ATP2C1	0.44411	0	0
ADGRE5	0.649367	0	0	VSIG4	0.641134	0	0	VSIG4	0.641134	0	0	TRIM68	0.441834	3.28964e-11	1.72665e-09	FEZ1	0.69875	0	0	HLA-E	0.587915	0	0	PXDC1	0.616895	0	0	ABHD2	0.44385	0	0
BNC2	0.649316	0	0	HKDC1	0.640933	1.87156e-25	1.89811e-24	HKDC1	0.640933	1.87156e-25	1.89811e-24	ARPIN	0.441552	3.40611e-11	1.7829e-09	ATCAY	0.698153	0	0	IFITM10	0.587083	0	0	FES	0.616654	0	0	AKAP7	0.443761	0	0
GLT8D2	0.649069	0	0	NLRP6	0.64076	0	0	NLRP6	0.64076	0	0	AP3S2	0.441494	3.43019e-11	1.79062e-09	GIPC2	0.698067	0	0	ISM2	0.586815	0	0	KLF5	0.616467	0	0	ACOT13	0.443043	0	0
SCHIP1	0.648941	0	0	NLRC4	0.640163	0	0	NLRC4	0.640163	0	0	TSC22D3	0.441384	3.47712e-11	1.81018e-09	KIAA1614	0.697899	0	0	ARL14	0.586758	6.16048e-47	7.00557e-46	TSPAN4	0.616233	0	0	MFAP1	0.443013	0	0
TRIM22	0.648836	0	0	SH3KBP1	0.640076	0	0	SH3KBP1	0.640076	0	0	C9orf152	0.44107	3.61317e-11	1.87591e-09	DST	0.697592	0	0	S100A6	0.586747	0	0	MUC1	0.615974	0	0	CAB39	0.442569	0	0
EPAS1	0.648701	0	0	NRP2	0.639783	0	0	NRP2	0.639783	0	0	CYB561D2	0.440595	3.8286e-11	1.98239e-09	SYNPO2	0.697537	0	0	CLEC2B	0.586638	0	0	CTSS	0.615701	0	0	MTMR2	0.442535	0	0
AQP1	0.648633	0	0	AKR1B1	0.639624	0	0	AKR1B1	0.639624	0	0	ACSM1	0.440474	3.88553e-11	2.00644e-09	RASGRP2	0.697436	0	0	HCLS1	0.586077	0	0	ITGAM	0.615511	0	0	MFSD1	0.442047	0	0
SERPINH1	0.648612	0	0	LMNA	0.639568	0	0	LMNA	0.639568	0	0	SMPD1	0.440251	3.99203e-11	2.0559e-09	PDGFC	0.697306	0	0	PCP4L1	0.585796	0	0	C16orf74	0.615229	0	0	HM13	0.441437	0	0
C11orf45	0.648592	0	0	MEFV	0.639408	0	0	MEFV	0.639408	0	0	MBTPS2	0.440177	4.02834e-11	2.06533e-09	LMO4	0.697182	0	0	MAT1A	0.585657	1.00027e-46	1.13682e-45	CD247	0.614942	0	0	ZDHHC2	0.441225	0	0
PHACTR1	0.648501	0	0	PODNL1	0.639249	0	0	PODNL1	0.639249	0	0	ABCF3	0.440167	4.0329e-11	2.06533e-09	GPRC5B	0.696749	0	0	LTB	0.585229	0	0	RNASE6	0.614824	0	0	CCDC125	0.441039	0	0
RCN3	0.648408	0	0	TMEM176A	0.639173	0	0	TMEM176A	0.639173	0	0	PDIA5	0.440147	4.04269e-11	2.06533e-09	INAVA	0.696311	0	0	CLDN11	0.584744	0	0	SOX15	0.614614	0	0	DMXL1	0.440915	0	0
TRPV4	0.648135	0	0	ZMYND15	0.639169	0	0	ZMYND15	0.639169	0	0	ERBB2	0.440098	4.06692e-11	2.07218e-09	MYZAP	0.695181	0	0	MOB3C	0.584571	0	0	CD86	0.614461	0	0	RAB6D	0.440357	0	0
COL5A1	0.648124	0	0	APOBEC3D	0.639149	0	0	APOBEC3D	0.639149	0	0	ADCY6	0.439773	4.23012e-11	2.14962e-09	INPP5D	0.695075	0	0	CCR7	0.584554	0	0	SERPINB4	0.61421	1.86147e-52	1.42506e-51	CDYL2	0.440351	0	0
C10orf10	0.647176	0	0	BCAT1	0.638215	0	0	BCAT1	0.638215	0	0	PSEN2	0.439651	4.29252e-11	2.17556e-09	NT5E	0.694956	0	0	HR	0.584482	0	0	BIRC3	0.614091	0	0	BLOC1S6	0.44032	0	0
FST	0.646868	0	0	AIM1L	0.638127	0	0	AIM1L	0.638127	0	0	ITPKB	0.439459	4.39298e-11	2.2206e-09	PDZRN4	0.694809	0	0	IL18BP	0.58383	0	0	LAPTM4B	0.614072	0	0	GNPNAT1	0.44027	0	0
IFI16	0.646664	0	0	PIK3CG	0.638021	0	0	PIK3CG	0.638021	0	0	MEF2D	0.439294	4.48123e-11	2.25925e-09	COL27A1	0.694555	0	0	TRIM22	0.583593	0	0	CD300LB	0.613925	2.13713e-52	1.63545e-51	ASAH1	0.440036	0	0
FAM126A	0.646641	0	0	LAPTM5	0.637744	0	0	LAPTM5	0.637744	0	0	FKBP4	0.438889	4.70454e-11	2.36561e-09	PIK3C2G	0.694397	3.49264e-72	2.26505e-71	ROBO1	0.583571	0	0	TIMP1	0.613922	0	0	PDCD4	0.439763	0	0
NPR2	0.646633	0	0	CSF3R	0.637505	0	0	CSF3R	0.637505	0	0	RHBDD3	0.438777	4.76804e-11	2.39126e-09	VTCN1	0.693487	6.3601e-72	4.12329e-71	NRG1	0.583356	0	0	FAM167A	0.613695	0	0	LMAN1	0.439755	0	0
EBF1	0.646493	0	0	GPR141	0.637069	4.44671e-25	4.50741e-24	GPR141	0.637069	4.44671e-25	4.50741e-24	ORAI3	0.438612	4.86244e-11	2.43223e-09	GNAO1	0.693391	0	0	TNFAIP8L2	0.583183	0	0	ERN2	0.613537	2.58041e-52	1.9739e-51	EXOC6	0.439588	0	0
CLIP3	0.64636	0	0	COPZ2	0.636918	0	0	COPZ2	0.636918	0	0	APH1B	0.438444	4.96093e-11	2.47504e-09	KRT7	0.693115	0	0	CXCR6	0.582865	0	0	EVA1C	0.613269	0	0	DNAJC10	0.439238	0	0
EDN1	0.646352	0	0	BATF3	0.636797	0	0	BATF3	0.636797	0	0	GPRASP2	0.438335	5.02601e-11	2.501e-09	SULF2	0.693096	0	0	IL2RB	0.582713	0	0	CD14	0.613137	0	0	GALNS	0.438997	0	0
THSD1	0.646253	0	0	S100A2	0.636367	5.19696e-25	5.26512e-24	S100A2	0.636367	5.19696e-25	5.26512e-24	DDI2	0.437759	5.38215e-11	2.67128e-09	GAS1	0.693076	0	0	LGALS2	0.582631	0	0	IL27RA	0.612955	0	0	SWT1	0.438943	0	0
BMP4	0.646172	0	0	XAF1	0.636294	0	0	XAF1	0.636294	0	0	CDS1	0.43744	5.58909e-11	2.76682e-09	CAND2	0.692933	0	0	STAC2	0.582526	0	0	CFTR	0.612953	3.4223e-52	2.61688e-51	OR51T1	0.438866	1.25915e-24	2.17251e-23
PEAR1	0.64564	0	0	DOK3	0.636274	0	0	DOK3	0.636274	0	0	RAB11FIP5	0.437382	5.62799e-11	2.77889e-09	CD207	0.692699	0	0	CEBPB	0.58252	0	0	NGFR	0.612609	0	0	PIGM	0.438709	0	0
PLCG2	0.645578	0	0	TMEM176B	0.635958	0	0	TMEM176B	0.635958	0	0	ADIPOR1	0.437146	5.78699e-11	2.85006e-09	IER3	0.692592	0	0	C4B	0.581877	0	0	SHF	0.612415	0	0	TSPAN31	0.438636	0	0
TNFRSF10D	0.645538	0	0	PRICKLE2	0.635865	0	0	PRICKLE2	0.635865	0	0	TMEM192	0.436017	6.60633e-11	3.24523e-09	MYOF	0.692097	0	0	TLR1	0.581829	0	0	SCNN1A	0.612285	0	0	AAGAB	0.438092	0	0
GLI3	0.645292	0	0	SLC28A3	0.635732	5.98317e-25	6.05844e-24	SLC28A3	0.635732	5.98317e-25	6.05844e-24	ASB8	0.435643	6.90153e-11	3.38157e-09	MR1	0.692086	0	0	TMEM154	0.581819	0	0	TRIM22	0.612122	0	0	MFSD9	0.438033	0	0
PIEZO2	0.645249	0	0	MILR1	0.63556	0	0	MILR1	0.63556	0	0	RHOU	0.435483	7.03131e-11	3.43637e-09	TVP23A	0.692056	0	0	RASSF10	0.581759	5.48213e-46	6.22691e-45	KRT86	0.612013	5.38958e-52	4.11955e-51	CERT1	0.437291	0	0
CHST15	0.645182	0	0	PARP15	0.635556	0	0	PARP15	0.635556	0	0	SLC7A8	0.435275	7.20341e-11	3.51153e-09	WNT6	0.69203	0	0	PLEKHA2	0.581615	0	0	CD53	0.611645	0	0	SUOX	0.437165	0	0
RHBDF2	0.644673	0	0	ARL4D	0.635418	0	0	ARL4D	0.635418	0	0	MON1B	0.435196	7.26953e-11	3.53476e-09	OLFML2A	0.691954	0	0	UBASH3A	0.581421	0	0	SLC52A1	0.61117	8.0851e-52	6.17747e-51	NWD1	0.436736	0	0
RUSC2	0.644629	0	0	VENTX	0.635117	0	0	VENTX	0.635117	0	0	EDEM3	0.434575	7.81196e-11	3.7889e-09	FABP3	0.691882	0	0	PTPRH	0.581295	6.70036e-46	7.60621e-45	NTN4	0.610971	0	0	PIGT	0.43638	0	0
ELF4	0.644577	0	0	ARHGAP31	0.634891	0	0	ARHGAP31	0.634891	0	0	ITFG1	0.434551	7.83365e-11	3.78982e-09	RIN3	0.691713	0	0	VSNL1	0.580398	9.8738e-46	1.12022e-44	SLC12A4	0.610862	0	0	HSDL2	0.435941	0	0
ITGB4	0.64421	0	0	SERPING1	0.634442	0	0	SERPING1	0.634442	0	0	MAGED1	0.433753	8.58717e-11	4.14391e-09	CYP27A1	0.691677	0	0	PTPN7	0.580285	0	0	RAC2	0.610455	0	0	TUBGCP5	0.435524	0	0
ADA	0.644141	0	0	ARHGAP23	0.634367	0	0	ARHGAP23	0.634367	0	0	PPM1H	0.433725	8.61483e-11	4.14681e-09	SAMD14	0.691451	0	0	AVPI1	0.580256	0	0	SLFN13	0.610363	0	0	FAM210B	0.43534	0	0
VSIR	0.644127	0	0	MNDA	0.634074	0	0	MNDA	0.634074	0	0	SERPINB6	0.433589	8.75035e-11	4.20148e-09	SGCA	0.690864	0	0	ARHGEF28	0.580117	0	0	CD200	0.610303	0	0	H2AC6	0.435295	0	0
MOB3B	0.643999	0	0	STAT4	0.63405	0	0	STAT4	0.63405	0	0	SEC62	0.433508	8.83234e-11	4.23025e-09	UBXN10	0.690742	0	0	CYTIP	0.579945	0	0	CD59	0.610239	0	0	OCIAD1	0.435289	0	0
STARD8	0.643589	0	0	CFB	0.633981	0	0	CFB	0.633981	0	0	SLC52A3	0.433158	9.19278e-11	4.3919e-09	ACOX2	0.690144	0	0	CALCA	0.579878	1.23532e-45	1.4007e-44	ARHGEF40	0.610158	0	0	OPHN1	0.435257	0	0
RASA3	0.643409	0	0	TNFRSF8	0.633707	9.34923e-25	9.46183e-24	TNFRSF8	0.633707	9.34923e-25	9.46183e-24	MAP7	0.433032	9.32685e-11	4.44487e-09	PMP22	0.68938	0	0	TRIM47	0.579315	0	0	TGM5	0.610069	1.37138e-51	1.0474e-50	STAT3	0.43514	0	0
ADCY7	0.643069	0	0	GBP2	0.633687	0	0	GBP2	0.633687	0	0	TBC1D10A	0.432917	9.4498e-11	4.49229e-09	ID3	0.689239	0	0	SPI1	0.579229	0	0	BMP3	0.610032	1.39575e-51	1.0656e-50	STAM2	0.435138	0	0
VDR	0.642813	0	0	NIPAL4	0.633671	9.42367e-25	9.53214e-24	NIPAL4	0.633671	9.42367e-25	9.53214e-24	ZBTB7B	0.432788	9.59029e-11	4.54779e-09	DMC1	0.689085	0	0	PLBD1	0.578805	0	0	LAPTM5	0.609984	0	0	SCARB2	0.435066	0	0
RCAN1	0.642751	0	0	SLCO2B1	0.633543	0	0	SLCO2B1	0.633543	0	0	ERN1	0.432514	9.89369e-11	4.68008e-09	ELF4	0.688985	0	0	MAP3K8	0.578762	0	0	SCARA3	0.609846	0	0	ANO7	0.434934	0	0
S1PR2	0.642733	0	0	FCHO1	0.633362	0	0	FCHO1	0.633362	0	0	ALDH9A1	0.432369	1.00587e-10	4.7464e-09	NTN4	0.688863	0	0	TMC8	0.578322	0	0	LAMP3	0.609843	0	0	FBXL5	0.434881	0	0
S100A2	0.642578	1.28978e-25	1.20359e-24	IFI16	0.633011	0	0	IFI16	0.633011	0	0	CDK2AP2	0.432252	1.01937e-10	4.79831e-09	CDIN1	0.688669	0	0	ITGAM	0.578215	0	0	PSTPIP1	0.609627	0	0	TNKS1BP1	0.434761	0	0
QPRT	0.642563	0	0	PSMB9	0.632812	0	0	PSMB9	0.632812	0	0	SPATA13	0.43205	1.04295e-10	4.89724e-09	GLIS2	0.688536	0	0	RASAL3	0.57801	0	0	HLA-DMA	0.609563	0	0	SEC62	0.434681	0	0
RASGRP3	0.642491	0	0	TP63	0.632658	0	0	TP63	0.632658	0	0	CTDSP1	0.431921	1.05836e-10	4.94827e-09	A4GALT	0.688185	0	0	PLAAT2	0.577755	3.07245e-45	3.48176e-44	GMFG	0.609342	0	0	EGF	0.434377	0	0
PCDH18	0.64236	0	0	SPNS2	0.632654	0	0	SPNS2	0.632654	0	0	ENPP5	0.4319	1.06092e-10	4.94827e-09	ARHGAP22	0.688185	0	0	PLA2G3	0.576679	4.86265e-45	5.50725e-44	MMP19	0.609012	0	0	TMEM9B	0.434339	0	0
LZTS1	0.642346	0	0	ACSF2	0.632624	0	0	ACSF2	0.632624	0	0	FURIN	0.431894	1.06156e-10	4.94827e-09	PLEKHG5	0.688169	0	0	SASH3	0.57593	0	0	DSG3	0.609006	2.27853e-51	1.73888e-50	TMEM41B	0.434212	0	0
VAMP5	0.642316	0	0	CES1	0.632516	1.21398e-24	1.2273e-23	CES1	0.632516	1.21398e-24	1.2273e-23	HKR1	0.431826	1.06977e-10	4.97445e-09	EFEMP1	0.68784	0	0	GALNT14	0.575855	0	0	NCF1	0.608843	0	0	LRRC9	0.43398	0	0
ITGA9	0.642151	0	0	CD244	0.632267	0	0	CD244	0.632267	0	0	TOB2	0.43172	1.08278e-10	5.02272e-09	RARRES2	0.687532	0	0	SDCBP2	0.575784	0	0	EPSTI1	0.608804	0	0	LSS	0.43349	0	0
C1QTNF6	0.642135	0	0	RARG	0.632196	0	0	RARG	0.632196	0	0	TADA2B	0.431479	1.11258e-10	5.1485e-09	DPYSL3	0.687478	0	0	CD6	0.575727	0	0	CYTIP	0.608777	0	0	TAFA4	0.433362	5.46426e-24	9.41957e-23
DUSP18	0.641978	0	0	SNAI1	0.631956	0	0	SNAI1	0.631956	0	0	TMEM219	0.431446	1.11678e-10	5.15548e-09	TMEM200B	0.686868	0	0	MYO3A	0.575432	8.26294e-45	9.35284e-44	TRO	0.608751	0	0	ZNF813	0.433257	0	0
AGAP2	0.64162	0	0	CD80	0.63176	0	0	CD80	0.63176	0	0	ARHGEF38	0.431213	1.1466e-10	5.2804e-09	PPARGC1A	0.686666	0	0	IER5	0.575061	0	0	PLEKHH2	0.608445	0	0	SLC1A4	0.433159	0	0
PLCD3	0.641584	0	0	CLEC7A	0.631754	0	0	CLEC7A	0.631754	0	0	MYDGF	0.431146	1.15525e-10	5.30751e-09	TPM2	0.686344	0	0	PADI1	0.574805	1.07769e-44	1.21913e-43	WIPF1	0.608267	0	0	XPNPEP1	0.433132	0	0
TIMP1	0.641502	0	0	PTGDR	0.63144	0	0	PTGDR	0.63144	0	0	FITM2	0.431074	1.16467e-10	5.33797e-09	PRDM8	0.686243	0	0	OXER1	0.574725	0	0	LURAP1	0.608047	0	0	ADAT1	0.433111	0	0
STAB1	0.641214	0	0	PDPN	0.631427	0	0	PDPN	0.631427	0	0	SLAIN2	0.430885	1.18978e-10	5.44005e-09	TSPAN18	0.68609	0	0	P2RY2	0.574362	0	0	NAALADL1	0.607997	0	0	GLB1	0.432768	0	0
ADGRD1	0.641178	0	0	SYNE3	0.631291	0	0	SYNE3	0.631291	0	0	SCAMP4	0.430769	1.20542e-10	5.49842e-09	MROH7	0.68554	1.08588e-69	7.03751e-69	CD8A	0.574335	0	0	APOBR	0.607853	0	0	ST8SIA6	0.432765	0	0
MN1	0.641051	0	0	IFITM10	0.63128	0	0	IFITM10	0.63128	0	0	LYPD3	0.430699	1.21485e-10	5.5283e-09	TGFBR3	0.685028	0	0	P2RY6	0.574145	0	0	SERPINB5	0.607796	4.0544e-51	3.09295e-50	CMTR2	0.432607	0	0
MFNG	0.64102	0	0	FGD3	0.631099	0	0	FGD3	0.631099	0	0	THUMPD1	0.430622	1.22546e-10	5.56336e-09	DKK1	0.684655	0	0	MAP4K1	0.574132	0	0	C1orf162	0.607709	0	0	GPHN	0.43217	0	0
CDH11	0.640642	0	0	TRABD2A	0.630577	0	0	TRABD2A	0.630577	0	0	HS1BP3	0.43055	1.23542e-10	5.5953e-09	ADAMTS10	0.68453	0	0	CDH22	0.573656	1.75074e-44	1.97938e-43	ADAMTS10	0.607426	0	0	GBF1	0.432029	0	0
PDCD1LG2	0.640556	0	0	PMEL	0.630379	0	0	PMEL	0.630379	0	0	SLC35A2	0.430502	1.2421e-10	5.61228e-09	CAPG	0.684477	0	0	AJUBA	0.573106	0	0	RBP1	0.607252	0	0	SLC7A4	0.43197	7.88729e-24	1.35845e-22
PQLC3	0.640446	0	0	FCRL6	0.630264	0	0	FCRL6	0.630264	0	0	TMEM135	0.430181	1.28769e-10	5.80463e-09	DCHS2	0.684467	2.14754e-69	1.39134e-68	SNX20	0.572983	0	0	TMC8	0.607166	0	0	DEFB132	0.431969	0	0
PDE2A	0.640191	0	0	NR4A3	0.62996	0	0	NR4A3	0.62996	0	0	FAM120A	0.429875	1.33248e-10	5.99241e-09	CNRIP1	0.684084	0	0	RGL4	0.572457	2.89878e-44	3.27544e-43	RASGRP2	0.606983	0	0	DOLK	0.431854	0	0
ST5	0.639911	0	0	PILRA	0.629839	0	0	PILRA	0.629839	0	0	NIPAL3	0.429661	1.36484e-10	6.12358e-09	PTGER2	0.683466	0	0	FCGBP	0.572296	0	0	IGF2BP2	0.606966	0	0	C1orf210	0.43145	0	0
AHR	0.639831	0	0	TCN2	0.629829	0	0	TCN2	0.629829	0	0	GALNT11	0.429419	1.40211e-10	6.27609e-09	CEBPB	0.682662	0	0	CCL5	0.572132	0	0	MR1	0.606849	0	0	DHCR7	0.431411	0	0
ITPRIPL1	0.639816	0	0	PLEKHG1	0.629789	0	0	PLEKHG1	0.629789	0	0	ARMCX5	0.42928	1.42396e-10	6.35902e-09	RNASE7	0.682574	7.09337e-69	4.59409e-68	LYPD5	0.572019	0	0	PLS3	0.606749	0	0	BNIP3	0.431343	0	0
GBP2	0.639624	0	0	IL32	0.629451	0	0	IL32	0.629451	0	0	MOGS	0.429126	1.44871e-10	6.45449e-09	SLC2A4	0.682499	0	0	ADAM8	0.571931	0	0	CLCA4	0.606561	7.27821e-51	5.55009e-50	LRRC59	0.431334	0	0
ADAP2	0.639613	0	0	GNGT2	0.629275	0	0	GNGT2	0.629275	0	0	CAMKK2	0.428904	1.48483e-10	6.59358e-09	WNT10A	0.682028	0	0	ANKRD35	0.571386	0	0	MFAP2	0.606525	0	0	AARS1	0.431041	0	0
TRPV3	0.639322	2.68849e-25	2.5076e-24	PSMB8	0.628769	0	0	PSMB8	0.628769	0	0	POLR2C	0.428892	1.48681e-10	6.59358e-09	ACTN1	0.681813	0	0	VDR	0.570951	0	0	BMP1	0.606524	0	0	NEXMIF	0.431022	0	0
RCVRN	0.639316	2.69204e-25	2.50969e-24	SLC38A5	0.628728	0	0	SLC38A5	0.628728	0	0	ARHGAP6	0.428736	1.51281e-10	6.69339e-09	PCP4	0.680945	0	0	KIFC3	0.570898	0	0	UNC13D	0.606482	0	0	FAM120B	0.430913	0	0
VSIG4	0.639049	0	0	SLC1A3	0.628684	0	0	SLC1A3	0.628684	0	0	NME3	0.428616	1.5331e-10	6.75499e-09	AJUBA	0.680932	0	0	AOPEP	0.570722	0	0	PHLDA1	0.606388	0	0	SNAP23	0.430764	0	0
NNMT	0.638971	0	0	ADAMTSL4	0.628636	0	0	ADAMTSL4	0.628636	0	0	C6orf120	0.428612	1.53378e-10	6.75499e-09	ALDH1A2	0.680839	0	0	SLC16A3	0.570224	0	0	CYP4F3	0.606302	8.22455e-51	6.26929e-50	VGLL3	0.430726	0	0
FLRT2	0.638969	0	0	ANXA2	0.628616	0	0	ANXA2	0.628616	0	0	DDB1	0.428428	1.56541e-10	6.87847e-09	NTF3	0.680686	0	0	LY9	0.570072	0	0	CDH3	0.606293	0	0	SLC35D1	0.43067	0	0
NID1	0.638855	0	0	BTK	0.628577	0	0	BTK	0.628577	0	0	SLC25A1	0.428226	1.60096e-10	7.01858e-09	C16orf89	0.680604	0	0	STOM	0.56994	0	0	C12orf54	0.606169	8.75887e-51	6.67398e-50	TMEM268	0.430615	0	0
ZMAT3	0.638847	0	0	SIGLEC14	0.628457	2.93074e-24	2.96135e-23	SIGLEC14	0.628457	2.93074e-24	2.96135e-23	UNC45A	0.42804	1.63414e-10	7.14767e-09	CHP2	0.680354	2.8483e-68	1.84412e-67	SERPINB5	0.569585	9.62403e-44	1.08683e-42	LYPD5	0.605998	0	0	ENTPD4	0.43057	0	0
ABCG4	0.638812	0	0	TNFRSF9	0.628405	2.9634e-24	2.99277e-23	TNFRSF9	0.628405	2.9634e-24	2.99277e-23	DDOST	0.427802	1.67782e-10	7.32203e-09	CCND2	0.680095	0	0	CEACAM3	0.569157	1.14977e-43	1.29766e-42	DUOX1	0.60589	0	0	TTC30A	0.430109	0	0
RARA	0.638779	0	0	ANKRD55	0.628324	3.01579e-24	3.04408e-23	ANKRD55	0.628324	3.01579e-24	3.04408e-23	LMAN1L	0.427554	1.72438e-10	7.50812e-09	SYNDIG1	0.680034	0	0	CDHR1	0.568945	0	0	PRRX2	0.60567	0	0	UFM1	0.43007	0	0
LHFPL2	0.638677	0	0	FAM126A	0.62792	0	0	FAM126A	0.62792	0	0	ALG12	0.427108	1.81108e-10	7.86772e-09	SPON1	0.679846	0	0	IFI27L2	0.568837	0	0	NAV2	0.605183	0	0	USP14	0.429505	0	0
SLC12A4	0.638491	0	0	UBASH3B	0.627693	0	0	UBASH3B	0.627693	0	0	RBL2	0.426928	1.84728e-10	8.00683e-09	FST	0.679546	0	0	TMEM176A	0.568627	0	0	PLEKHA4	0.605155	0	0	SLC5A8	0.42911	1.66747e-23	2.86941e-22
ADAMTS14	0.638488	0	0	PDCD1LG2	0.627642	0	0	PDCD1LG2	0.627642	0	0	CALR	0.426436	1.94976e-10	8.41294e-09	NEXN	0.679361	0	0	LXN	0.568503	0	0	RAB31	0.604409	0	0	CBR1	0.428733	0	0
BTN3A2	0.638041	0	0	TMEM154	0.627577	0	0	TMEM154	0.627577	0	0	RAB3B	0.426215	1.9976e-10	8.59999e-09	PLAU	0.679318	0	0	NKG7	0.568032	0	0	COL16A1	0.604106	0	0	DBT	0.428591	0	0
C10orf128	0.637318	0	0	CCNJL	0.627525	0	0	CCNJL	0.627525	0	0	ACACA	0.426124	2.01751e-10	8.66626e-09	MAMLD1	0.679058	0	0	PSMB9	0.567972	0	0	ATP1B1	0.603738	0	0	SS18	0.428299	0	0
FBLN2	0.637194	0	0	ALOX5	0.627508	0	0	ALOX5	0.627508	0	0	TMEM214	0.42588	2.07205e-10	8.88061e-09	RBP1	0.678888	0	0	CCR5	0.567908	0	0	ARL14	0.603727	2.76047e-50	2.10257e-49	LAMP1	0.428174	0	0
ADGRE2	0.637126	0	0	MYOF	0.627182	0	0	MYOF	0.627182	0	0	CXXC5	0.425761	2.09908e-10	8.97637e-09	MCC	0.67888	0	0	ELF4	0.567608	0	0	ADAM8	0.603627	0	0	DHX29	0.428052	0	0
CYS1	0.637111	4.40607e-25	4.10561e-24	RENBP	0.626893	0	0	RENBP	0.626893	0	0	LPP	0.425611	2.13387e-10	9.10485e-09	SRRM3	0.678531	0	0	OPTN	0.567533	0	0	GPAT3	0.603449	0	0	PDP2	0.42775	0	0
ACSS3	0.6371	0	0	JAKMIP2	0.626538	0	0	JAKMIP2	0.626538	0	0	TOB1	0.425511	2.15727e-10	9.18422e-09	INMT	0.678388	0	0	RBM38	0.567338	0	0	MRC2	0.603431	0	0	USP10	0.427654	0	0
EVC2	0.637053	0	0	BCAN	0.626344	0	0	BCAN	0.626344	0	0	TSPAN9	0.425424	2.17774e-10	9.25083e-09	HOXB2	0.678279	0	0	HOXD11	0.567251	2.52917e-43	2.85284e-42	PRF1	0.603424	0	0	PDIA4	0.427614	0	0
PDE1B	0.636813	0	0	PDLIM1	0.626285	0	0	PDLIM1	0.626285	0	0	USP43	0.425265	2.21571e-10	9.39126e-09	S1PR5	0.677938	0	0	CHP2	0.566963	2.84824e-43	3.21089e-42	LAIR1	0.60327	0	0	GOLGB1	0.427559	0	0
MEF2C	0.636673	0	0	TNFRSF12A	0.625882	0	0	TNFRSF12A	0.625882	0	0	SQSTM1	0.425035	2.27202e-10	9.60868e-09	FERMT2	0.677931	0	0	RUBCNL	0.566664	0	0	GAB3	0.603059	0	0	LIPH	0.427555	0	0
HOXB3	0.636658	0	0	CYTIP	0.625758	0	0	CYTIP	0.625758	0	0	EDC3	0.424656	2.36742e-10	9.98256e-09	SFXN3	0.676814	0	0	MUC5B	0.565985	4.25916e-43	4.79868e-42	HOXD11	0.603038	3.80869e-50	2.89983e-49	ARHGEF7	0.427555	0	0
IFITM2	0.636649	0	0	ANKRD35	0.625638	0	0	ANKRD35	0.625638	0	0	NUDT16L1	0.424642	2.37085e-10	9.98256e-09	GPR173	0.676666	0	0	CD3G	0.565896	0	0	CD1C	0.603036	3.81254e-50	2.90163e-49	LPAR3	0.427372	0	0
AFAP1L1	0.636636	0	0	PIK3AP1	0.625486	0	0	PIK3AP1	0.625486	0	0	NME4	0.424577	2.38771e-10	1.00315e-08	ETV5	0.676554	0	0	TMPRSS6	0.565696	4.79452e-43	5.39875e-42	CD48	0.60287	0	0	LDLRAD3	0.427295	0	0
GALNT15	0.636593	0	0	CLIC6	0.625197	5.89264e-24	5.94477e-23	CLIC6	0.625197	5.89264e-24	5.94477e-23	FAM134A	0.424376	2.44039e-10	1.02304e-08	PLLP	0.676028	0	0	SPN	0.565583	0	0	LY96	0.602833	0	0	EIF2AK3	0.427076	0	0
NAALADL1	0.636512	0	0	POMC	0.625013	0	0	POMC	0.625013	0	0	TMEM54	0.424278	2.46626e-10	1.03163e-08	RIPK3	0.675601	0	0	DOK2	0.5655	0	0	RUNX3	0.602627	0	0	FA2H	0.426742	0	0
NAB2	0.636468	0	0	APOBEC3G	0.624971	0	0	APOBEC3G	0.624971	0	0	CCDC154	0.423974	2.54873e-10	1.0638e-08	ARHGEF25	0.675569	0	0	AOAH	0.565498	0	0	ETV7	0.602257	0	0	GOLGA5	0.426668	0	0
RASGRF2	0.636316	0	0	CFI	0.624778	0	0	CFI	0.624778	0	0	GORASP2	0.423893	2.57124e-10	1.07087e-08	GJC2	0.675322	0	0	BCL11B	0.56549	0	0	DOK4	0.602212	0	0	RPS6KA3	0.426466	0	0
LCP2	0.636168	0	0	TAP2	0.624762	0	0	TAP2	0.624762	0	0	SERTAD3	0.423776	2.60404e-10	1.08217e-08	CFH	0.675308	0	0	ARHGAP23	0.565425	0	0	CTF1	0.602051	0	0	IGF2R	0.426206	0	0
BCAT1	0.635962	0	0	JAZF1	0.624729	0	0	JAZF1	0.624729	0	0	G3BP2	0.423628	2.64598e-10	1.09722e-08	PDLIM4	0.674376	0	0	SULF2	0.565315	0	0	PAPLN	0.601722	0	0	KCND3	0.426176	0	0
CPZ	0.63594	0	0	CLEC10A	0.624654	0	0	CLEC10A	0.624654	0	0	PYGB	0.42358	2.65972e-10	1.10054e-08	ABCC3	0.674005	0	0	BIN2	0.56518	0	0	SOCS1	0.601598	0	0	SHISA9	0.426135	3.60596e-23	6.19971e-22
EGFLAM	0.635872	0	0	RIN1	0.62459	0	0	RIN1	0.62459	0	0	LTBR	0.4235	2.68277e-10	1.10768e-08	BEND5	0.673889	0	0	MMP14	0.56512	0	0	SLC29A1	0.601364	0	0	CCK	0.425998	3.73487e-23	6.4157e-22
SAMD14	0.635802	0	0	MYO7B	0.624558	0	0	MYO7B	0.624558	0	0	FAM98C	0.423477	2.68934e-10	1.10801e-08	CES1	0.67385	0	0	KRT16	0.564856	6.76477e-43	7.61291e-42	DMBT1	0.601324	8.462e-50	6.43772e-49	BBS4	0.425384	0	0
C5AR1	0.635704	0	0	STAB1	0.623863	0	0	STAB1	0.623863	0	0	NKX2-3	0.423116	1.92648e-10	8.33128e-09	SCUBE3	0.673706	0	0	STAT4	0.56454	0	0	VSNL1	0.601128	9.26511e-50	7.04596e-49	ERGIC2	0.425312	0	0
PLEKHA4	0.635521	0	0	BMP2K	0.623768	0	0	BMP2K	0.623768	0	0	ACBD3	0.422932	2.85199e-10	1.1725e-08	RBFOX3	0.673635	0	0	DDO	0.564199	0	0	CST7	0.600979	0	0	ELAPOR1	0.4253	0	0
AFAP1	0.635474	0	0	TLR1	0.623631	0	0	TLR1	0.623631	0	0	DOLK	0.422888	2.86551e-10	1.17553e-08	BMP1	0.673618	0	0	NMI	0.564045	0	0	PADI1	0.600908	1.02603e-49	7.79973e-49	KIAA0513	0.425146	0	0
DOC2B	0.635456	0	0	IL2RG	0.623596	0	0	IL2RG	0.623596	0	0	TMEM87A	0.422736	2.9127e-10	1.19234e-08	CPNE6	0.67354	1.88182e-66	1.21797e-65	DRD1	0.563967	9.72398e-43	1.09368e-41	SV2A	0.60078	0	0	SLC30A7	0.424935	0	0
PDGFC	0.635335	0	0	VNN3	0.623552	8.35651e-24	8.426e-23	VNN3	0.623552	8.35651e-24	8.426e-23	DCAF6	0.422692	2.9265e-10	1.19374e-08	ACOT11	0.673317	0	0	UBA7	0.563922	0	0	NAB2	0.600732	0	0	RSPRY1	0.424904	0	0
UNC5B	0.635309	0	0	SELPLG	0.623494	0	0	SELPLG	0.623494	0	0	MUL1	0.422685	2.92859e-10	1.19374e-08	GNAZ	0.67326	0	0	FCHO1	0.563785	0	0	BNC1	0.600689	1.13569e-49	8.63e-49	TAOK3	0.424892	0	0
GAS6	0.635259	0	0	CARD11	0.623379	0	0	CARD11	0.623379	0	0	SEC24A	0.422548	2.97209e-10	1.2089e-08	ASXL3	0.673049	0	0	LURAP1L	0.563707	0	0	PINLYP	0.600645	0	0	SMIM15	0.424694	0	0
PALD1	0.63439	0	0	DYSF	0.623252	0	0	DYSF	0.623252	0	0	ARMCX3	0.422421	3.01275e-10	1.22285e-08	CHST11	0.673038	0	0	ROR2	0.563688	0	0	MFNG	0.600545	0	0	ALDH4A1	0.424655	0	0
GAB3	0.634262	0	0	PRF1	0.623218	0	0	PRF1	0.623218	0	0	STK39	0.422222	3.0776e-10	1.24653e-08	MYLK	0.672999	0	0	KRT13	0.563684	1.09159e-42	1.22704e-41	PCED1B	0.60048	0	0	SLC35A5	0.424502	0	0
LAMB1	0.634115	0	0	RELL1	0.623196	0	0	RELL1	0.623196	0	0	SEC24C	0.421843	3.2049e-10	1.29535e-08	FHL1	0.672962	0	0	TNFRSF1B	0.563277	0	0	ACTB	0.600456	0	0	SPINT2	0.424267	0	0
ARHGEF15	0.634102	0	0	APOBR	0.622927	0	0	APOBR	0.622927	0	0	ZBTB4	0.421614	3.28442e-10	1.32469e-08	GSTM5	0.672609	0	0	GCSAM	0.563228	0	0	SLC16A4	0.60032	0	0	ALOX15B	0.423991	0	0
CCM2L	0.634097	0	0	TREM1	0.622855	9.68296e-24	9.75834e-23	TREM1	0.622855	9.68296e-24	9.75834e-23	SCAMP3	0.42151	3.3211e-10	1.33667e-08	GPX2	0.672591	0	0	CCL28	0.562506	0	0	HAAO	0.599654	0	0	H2BC21	0.423401	0	0
NIPAL4	0.634073	8.62654e-25	8.03438e-24	TRIM6	0.622608	0	0	TRIM6	0.622608	0	0	ASTN2	0.421469	3.33578e-10	1.33977e-08	RTL5	0.672377	0	0	SOX15	0.562137	0	0	STK10	0.599633	0	0	NAA35	0.423228	0	0
GNG2	0.63399	0	0	ST6GALNAC4	0.62257	0	0	ST6GALNAC4	0.62257	0	0	ACOX1	0.421449	3.34291e-10	1.33982e-08	NAB2	0.672259	0	0	IGFBP4	0.561922	0	0	RASAL3	0.599383	0	0	GALC	0.423171	0	0
SIRPA	0.633899	0	0	ADAM8	0.622179	0	0	ADAM8	0.622179	0	0	SIAH1	0.420966	3.5194e-10	1.40761e-08	PROM1	0.672051	0	0	IFITM3	0.56188	0	0	CPA6	0.59896	2.52348e-49	1.91682e-48	H2BC11	0.423134	0	0
ANKRD35	0.633875	0	0	PRKCB	0.622112	0	0	PRKCB	0.622112	0	0	KLF15	0.420761	3.59715e-10	1.43571e-08	EMP3	0.671762	0	0	GPR87	0.561842	2.30626e-42	2.59093e-41	ADGRG5	0.598499	0	0	ACBD5	0.423104	0	0
RELL1	0.632699	0	0	CXCL5	0.62211	1.13303e-23	1.14125e-22	CXCL5	0.62211	1.13303e-23	1.14125e-22	PLEKHH1	0.420466	3.71158e-10	1.47831e-08	SORBS1	0.671336	0	0	CD53	0.561803	0	0	EHBP1L1	0.598429	0	0	HEXB	0.422585	0	0
PDGFRB	0.632539	0	0	CEBPB	0.622083	0	0	CEBPB	0.622083	0	0	TPM4	0.420403	3.73637e-10	1.48509e-08	C12orf54	0.671122	8.10457e-66	5.24378e-65	PGLYRP4	0.561752	2.39229e-42	2.68602e-41	GIPR	0.598075	0	0	RTN4	0.422373	0	0
ABI3	0.632303	0	0	MAP4K1	0.621723	0	0	MAP4K1	0.621723	0	0	RHOC	0.420261	3.79337e-10	1.50463e-08	PRELID2	0.670592	0	0	ADAM28	0.56148	0	0	TAMALIN	0.597563	0	0	POTEM	0.422232	0	0
HCLS1	0.631904	0	0	PLD1	0.621711	0	0	PLD1	0.621711	0	0	YIPF2	0.420169	3.83058e-10	1.51624e-08	C1R	0.670568	0	0	NAV2	0.561408	0	0	BIN2	0.597435	0	0	FDFT1	0.421891	0	0
CDSN	0.631844	1.40599e-24	1.30884e-23	KCNAB2	0.621602	0	0	KCNAB2	0.621602	0	0	EHF	0.420143	3.84088e-10	1.51719e-08	SLC43A3	0.670403	0	0	CST7	0.561353	0	0	ANKRD53	0.59735	0	0	HACD2	0.421857	0	0
COL6A1	0.631658	0	0	BTN3A2	0.621559	0	0	BTN3A2	0.621559	0	0	WFS1	0.419839	3.96662e-10	1.56363e-08	CDH22	0.670285	1.33947e-65	8.66369e-65	SLC14A1	0.561311	0	0	TMEM45A	0.597346	0	0	PRKAR2A	0.421549	0	0
SIGLEC1	0.631287	0	0	GSTP1	0.621061	0	0	GSTP1	0.621061	0	0	MARK2	0.419651	4.04634e-10	1.59178e-08	PLBD1	0.669518	0	0	CHST15	0.561107	0	0	TCEAL2	0.597217	5.61501e-49	4.26348e-48	TBL1Y	0.421507	0	0
TSPAN4	0.631271	0	0	CYP11A1	0.621046	1.41705e-23	1.42658e-22	CYP11A1	0.621046	1.41705e-23	1.42658e-22	TMED7	0.419459	4.12933e-10	1.6211e-08	CXCL17	0.669439	2.2214e-65	1.43633e-64	FXYD5	0.560901	0	0	GJC2	0.596705	0	0	CLCN3	0.421261	0	0
TAX1BP3	0.630708	0	0	NAALADL1	0.621041	0	0	NAALADL1	0.621041	0	0	TBC1D14	0.419278	4.20919e-10	1.64907e-08	CLIP4	0.668941	0	0	AIF1	0.560585	0	0	SDC1	0.596661	0	0	RHBDD1	0.421255	0	0
COL15A1	0.630663	0	0	AXL	0.620907	0	0	AXL	0.620907	0	0	PURA	0.419039	4.31657e-10	1.68769e-08	OVCH2	0.668929	3.01182e-65	1.94676e-64	GJA1	0.560563	0	0	IFFO1	0.596518	0	0	HMGCS1	0.421197	0	0
ARL4D	0.630629	0	0	LY75	0.620617	0	0	LY75	0.620617	0	0	ATP6V1E1	0.418716	4.4659e-10	1.74093e-08	SLC16A2	0.668612	0	0	B4GALNT3	0.560247	0	0	FOLR1	0.596241	8.76683e-49	6.65406e-48	PDLIM5	0.421196	0	0
CRYAB	0.630543	0	0	RAB37	0.620375	0	0	RAB37	0.620375	0	0	ZMPSTE24	0.418706	4.47092e-10	1.74093e-08	FCER1A	0.668399	0	0	CAPNS2	0.559942	4.96439e-42	5.57073e-41	IL15	0.596228	0	0	ETFBKMT	0.421078	0	0
CHST3	0.630487	0	0	TNFSF8	0.620248	0	0	TNFSF8	0.620248	0	0	OS9	0.418323	4.65462e-10	1.80879e-08	S100A2	0.667894	0	0	SIT1	0.5598	5.25609e-42	5.89468e-41	TINAGL1	0.596157	0	0	LCP1	0.421057	0	0
STK10	0.630448	0	0	EPSTI1	0.620099	0	0	EPSTI1	0.620099	0	0	SELENON	0.418268	4.68144e-10	1.81553e-08	SLC8A1	0.667581	0	0	BCL2A1	0.559666	0	0	PLSCR1	0.596062	0	0	ADPGK	0.420684	0	0
PCOLCE	0.630239	0	0	JAML	0.620083	0	0	JAML	0.620083	0	0	LMAN2	0.418066	4.78218e-10	1.84624e-08	DUOX2	0.667062	0	0	RIN1	0.559086	0	0	RUBCNL	0.595995	0	0	MKLN1	0.420547	0	0
ADAMTS4	0.630223	0	0	TNFAIP3	0.619896	0	0	TNFAIP3	0.619896	0	0	TIGD6	0.418051	4.78955e-10	1.84624e-08	GYPC	0.66676	0	0	SLC43A3	0.559022	0	0	SNAI1	0.59559	0	0	ACER1	0.42043	0	0
GXYLT2	0.630171	0	0	GIMAP5	0.619876	0	0	GIMAP5	0.619876	0	0	ENDOD1	0.41782	4.90691e-10	1.88768e-08	C1orf54	0.66674	0	0	WDR49	0.558898	7.5495e-42	8.46186e-41	TGFBI	0.595427	0	0	MINPP1	0.420389	0	0
WFDC1	0.629645	0	0	IL6	0.619829	1.82827e-23	1.8396e-22	IL6	0.619829	1.82827e-23	1.8396e-22	MRPS34	0.417668	4.98573e-10	1.91416e-08	KRT4	0.666617	1.18709e-64	7.67047e-64	S1PR4	0.558843	0	0	CHST2	0.595342	0	0	SOCS2	0.420162	0	0
TPBG	0.629463	0	0	FAM89A	0.619788	0	0	FAM89A	0.619788	0	0	CREB3L2	0.417476	5.08704e-10	1.94915e-08	CSTA	0.666594	0	0	SLAMF7	0.558063	0	0	CD3D	0.595262	0	0	INHBC	0.420072	1.69596e-22	2.90562e-21
TPST2	0.629341	0	0	CYBA	0.619785	0	0	CYBA	0.619785	0	0	CD46	0.417281	5.19176e-10	1.9853e-08	ARHGAP10	0.665923	0	0	IRAG2	0.557499	0	0	NCKAP1L	0.594849	0	0	DNAH7	0.420027	0	0
MEIS1	0.629316	0	0	MRC2	0.619711	0	0	MRC2	0.619711	0	0	BAZ2A	0.417101	5.29042e-10	2.01639e-08	ZNF711	0.665714	0	0	MEIS2	0.557164	0	0	UCP2	0.594661	0	0	AMIGO1	0.420013	0	0
TRIP10	0.629151	0	0	CD4	0.619617	0	0	CD4	0.619617	0	0	VWA1	0.417095	5.29411e-10	2.01639e-08	GSN	0.665604	0	0	GPR25	0.556976	1.62729e-41	1.8229e-40	SYDE1	0.594408	0	0	ST6GALNAC1	0.41974	0	0
TBX2	0.629115	0	0	ID1	0.619539	0	0	ID1	0.619539	0	0	ATG13	0.41698	5.35793e-10	2.03665e-08	CYP3A5	0.665582	0	0	IRF4	0.556913	1.66881e-41	1.86834e-40	SELPLG	0.594397	0	0	SPATA13	0.419595	0	0
HVCN1	0.62894	0	0	CCL8	0.619495	0	0	CCL8	0.619495	0	0	NUCB1	0.416852	5.43005e-10	2.05998e-08	FAM83B	0.665394	2.44094e-64	1.57671e-63	SEZ6L	0.556488	1.97595e-41	2.21094e-40	TMLHE	0.594206	0	0	RNF41	0.419534	0	0
TMEM176A	0.628925	0	0	FGFR2	0.619248	0	0	FGFR2	0.619248	0	0	ZNF552	0.416805	5.45657e-10	2.06595e-08	TNC	0.665154	0	0	WDR86	0.556448	0	0	GPR183	0.593911	0	0	AFTPH	0.419451	0	0
MMP17	0.628883	0	0	IL1RL2	0.619214	2.07888e-23	2.09067e-22	IL1RL2	0.619214	2.07888e-23	2.09067e-22	SLC35E1	0.416571	5.59183e-10	2.11299e-08	PFKFB3	0.665011	0	0	CEACAM21	0.556426	0	0	KLRB1	0.593785	0	0	PDXDC1	0.419387	0	0
STRA6	0.628875	0	0	DGKA	0.618968	0	0	DGKA	0.618968	0	0	EFNA1	0.416483	5.64338e-10	2.12827e-08	KCNQ5	0.664887	0	0	SLC4A11	0.556137	0	0	NFATC2	0.593707	0	0	UBR3	0.419151	0	0
MYCT1	0.628856	0	0	CSF1	0.618924	0	0	CSF1	0.618924	0	0	B3GAT3	0.416301	5.75103e-10	2.1646e-08	CLVS2	0.664872	3.31559e-64	2.14098e-63	C12orf54	0.555735	2.66504e-41	2.98026e-40	IL10RA	0.593267	0	0	HYOU1	0.418528	0	0
GNGT2	0.628813	0	0	CFH	0.618717	0	0	CFH	0.618717	0	0	RASEF	0.41626	5.77585e-10	2.16968e-08	SLC35F4	0.664621	3.84174e-64	2.47991e-63	CYP4F12	0.555715	0	0	CTSK	0.593062	0	0	ORMDL2	0.4184	0	0
NLRP3	0.628783	0	0	CCBE1	0.618538	2.39288e-23	2.40518e-22	CCBE1	0.618538	2.39288e-23	2.40518e-22	LRP10	0.416067	5.89327e-10	2.20946e-08	ARHGAP20	0.66462	0	0	CHAD	0.555643	2.76348e-41	3.08858e-40	CYTH4	0.59306	0	0	C6orf89	0.418386	0	0
RBPMS	0.628755	0	0	FAM212A	0.618522	0	0	FAM212A	0.618522	0	0	TMEM167B	0.415969	5.95325e-10	2.22758e-08	RARA	0.664538	0	0	GPX3	0.555385	0	0	GCSAM	0.592977	0	0	GNMT	0.418312	0	0
ARNTL2	0.628589	0	0	SLFN11	0.618338	0	0	SLFN11	0.618338	0	0	CYFIP1	0.415813	6.0506e-10	2.2596e-08	C3orf70	0.664476	0	0	OSCAR	0.555325	0	0	GGT6	0.592903	3.98086e-48	3.02032e-47	NPR3	0.418267	0	0
ARL10	0.628515	0	0	MYEOV	0.618203	2.56532e-23	2.57716e-22	MYEOV	0.618203	2.56532e-23	2.57716e-22	MXD4	0.415242	6.41987e-10	2.39284e-08	IFI27L2	0.664219	0	0	ABI3	0.555316	0	0	ITGB2	0.592442	0	0	YIPF3	0.418064	0	0
FILIP1L	0.628436	0	0	IFITM2	0.618034	0	0	IFITM2	0.618034	0	0	CLPTM1	0.414894	6.65554e-10	2.47586e-08	LCAT	0.664105	0	0	ITGB7	0.554936	3.65715e-41	4.08504e-40	SIGLEC10	0.592421	0	0	NAT1	0.41798	0	0
NFATC4	0.628258	0	0	COL8A2	0.617894	0	0	COL8A2	0.617894	0	0	FAM134C	0.414553	6.89474e-10	2.55987e-08	EPHX3	0.66404	0	0	IL22RA1	0.554588	0	0	GZMB	0.592326	0	0	PGM3	0.417647	0	0
AKR1B1	0.628186	0	0	NRG1	0.617842	0	0	NRG1	0.617842	0	0	PLBD2	0.414473	6.95198e-10	2.57613e-08	COPZ2	0.663919	0	0	GPR39	0.554557	4.24812e-41	4.74244e-40	FAM20A	0.592324	0	0	CCDC186	0.417024	0	0
SOX7	0.628017	0	0	MRAS	0.617746	0	0	MRAS	0.617746	0	0	NAXD	0.414222	7.13431e-10	2.63351e-08	C10orf82	0.663843	6.05439e-64	3.90692e-63	IL4I1	0.55445	0	0	CXCL2	0.592172	0	0	RBMXL1	0.416975	0	0
SH3PXD2A	0.62797	0	0	RASA3	0.617746	0	0	RASA3	0.617746	0	0	ZDHHC24	0.414045	7.26605e-10	2.67698e-08	SVIL	0.663802	0	0	PTAFR	0.554331	0	0	ABCC3	0.592167	0	0	TBC1D4	0.416927	0	0
TMEM35A	0.627679	3.46452e-24	3.22357e-23	FMNL1	0.617532	0	0	FMNL1	0.617532	0	0	MID1IP1	0.413996	7.30311e-10	2.68547e-08	ERN2	0.663731	6.46673e-64	4.17163e-63	FGD2	0.554177	0	0	PTAFR	0.592152	0	0	NCOA4	0.416563	0	0
LAIR1	0.627641	0	0	CDA	0.617442	0	0	CDA	0.617442	0	0	CPT1A	0.413836	7.42456e-10	2.7249e-08	ACTB	0.663719	0	0	PLAAT5	0.554163	4.96351e-41	5.53791e-40	FCMR	0.591814	0	0	HSPA5	0.416347	0	0
ALDH3B1	0.62734	0	0	SAMD9	0.61742	0	0	SAMD9	0.61742	0	0	AP1M2	0.41379	7.45932e-10	2.73242e-08	WDR1	0.66371	0	0	HRH1	0.55414	0	0	RGS1	0.591811	0	0	WIPI1	0.416251	0	0
MYCN	0.62702	0	0	ARRDC5	0.617332	0	0	ARRDC5	0.617332	0	0	CCDC149	0.413752	7.4891e-10	2.73739e-08	P2RX1	0.663641	0	0	ETNK2	0.553762	0	0	FCER1A	0.591747	0	0	POTEG	0.416237	4.4425e-22	7.60447e-21
ACSL4	0.626905	0	0	B3GNT7	0.617265	0	0	B3GNT7	0.617265	0	0	KIAA0368	0.413736	7.50145e-10	2.73739e-08	RILPL2	0.663477	0	0	ZNF488	0.553679	6.00575e-41	6.69693e-40	GSDMC	0.591497	7.48788e-48	5.67892e-47	APPBP2	0.416074	0	0
GIMAP5	0.626862	0	0	GNG2	0.617217	0	0	GNG2	0.617217	0	0	BCAS1	0.413717	7.51589e-10	2.73744e-08	RASSF5	0.663463	0	0	PARVG	0.553665	0	0	TYROBP	0.591427	0	0	MIGA1	0.415678	0	0
CTGF	0.626758	0	0	NFKBIE	0.617212	0	0	NFKBIE	0.617212	0	0	SH3RF1	0.413676	7.54795e-10	2.7439e-08	TRPC6	0.663434	0	0	IRF1	0.553395	0	0	C1QA	0.591406	0	0	EMC1	0.415446	0	0
RGS9	0.62673	0	0	TMEM45A	0.616778	0	0	TMEM45A	0.616778	0	0	PLPP6	0.413514	7.67435e-10	2.78457e-08	CD200	0.663004	0	0	ELF3	0.553312	0	0	MEIS2	0.59132	0	0	SLC50A1	0.414858	0	0
CPNE5	0.626633	0	0	JDP2	0.616631	0	0	JDP2	0.616631	0	0	ARF6	0.41345	7.72506e-10	2.79767e-08	ZFP36L1	0.662841	0	0	ITGB2	0.553128	0	0	GAL3ST4	0.591092	0	0	SUCLG2	0.414552	0	0
ISLR	0.626528	0	0	TNFSF13B	0.616287	0	0	TNFSF13B	0.616287	0	0	PDIA3	0.413382	7.77928e-10	2.81199e-08	CHST15	0.662838	0	0	LY6D	0.553097	7.55111e-41	8.41533e-40	GPR55	0.591057	9.121e-48	6.91481e-47	RFFL	0.414173	0	0
TNFRSF1B	0.626525	0	0	L3MBTL4	0.616231	0	0	L3MBTL4	0.616231	0	0	CMPK1	0.413314	7.83387e-10	2.82639e-08	SYNPO	0.662188	0	0	PRKCQ	0.55304	0	0	PROM1	0.591028	0	0	ZNF778	0.414086	0	0
FAM78A	0.626482	0	0	RNF175	0.616153	3.92161e-23	3.93765e-22	RNF175	0.616153	3.92161e-23	3.93765e-22	RGMB	0.41322	7.91048e-10	2.84866e-08	FAT2	0.662035	0	0	PLLP	0.552978	0	0	FLRT3	0.590988	0	0	TMED2	0.414022	0	0
GBP1	0.626404	0	0	RAB38	0.615974	4.06901e-23	4.08351e-22	RAB38	0.615974	4.06901e-23	4.08351e-22	ITPKC	0.413123	7.9889e-10	2.87151e-08	MTMR11	0.661893	0	0	C16orf74	0.552968	0	0	HLA-F	0.590771	0	0	SLC49A4	0.413467	0	0
ADAMTS9	0.626165	0	0	SAMSN1	0.615911	0	0	SAMSN1	0.615911	0	0	GM2A	0.413099	8.00862e-10	2.8732e-08	MAP3K14	0.661765	0	0	NCF4	0.552958	0	0	AC055839.2	0.590705	0	0	ZFHX3	0.413336	0	0
IFITM3	0.62613	0	0	CD72	0.615703	0	0	CD72	0.615703	0	0	AHNAK	0.413033	8.06365e-10	2.88754e-08	FGF1	0.661561	0	0	EVA1C	0.552844	0	0	ROR2	0.590348	0	0	PIGO	0.41332	0	0
CFH	0.625759	0	0	FYB	0.615666	0	0	FYB	0.615666	0	0	AAK1	0.412691	8.35111e-10	2.9849e-08	ANO1	0.661444	0	0	CLEC4F	0.552818	0	0	FCHO1	0.590286	0	0	CACNG4	0.413117	0	0
CFB	0.625741	0	0	AOAH	0.615577	0	0	AOAH	0.615577	0	0	PDGFA	0.412562	8.46258e-10	3.01911e-08	DIO3	0.66141	2.49195e-63	1.607e-62	CRYBG2	0.552736	8.70306e-41	9.69358e-40	CD3E	0.590205	0	0	PLXNB2	0.41297	0	0
ADAMTS6	0.625467	0	0	TCTEX1D1	0.615328	4.6468e-23	4.66091e-22	TCTEX1D1	0.615328	4.6468e-23	4.66091e-22	HN1L	0.412494	8.52176e-10	3.03457e-08	HEPH	0.660696	0	0	ITGB8	0.552156	0	0	CSF1R	0.590171	0	0	PMEPA1	0.412658	0	0
LGALS2	0.625038	0	0	S100A13	0.615157	0	0	S100A13	0.615157	0	0	TMEM179B	0.412285	8.70644e-10	3.09458e-08	CSPG4	0.660571	0	0	CADM3	0.551976	1.17199e-40	1.30463e-39	MFGE8	0.590019	0	0	RCAN3	0.412256	0	0
PROS1	0.624965	0	0	PRKCQ	0.615137	0	0	PRKCQ	0.615137	0	0	ECI2	0.412121	8.8538e-10	3.14113e-08	LDB3	0.66049	0	0	IER3	0.55193	0	0	RGMA	0.589891	0	0	POTEE	0.412193	1.21067e-21	2.07055e-20
ITGBL1	0.624414	0	0	FLVCR2	0.615049	0	0	FLVCR2	0.615049	0	0	ZNF649	0.411573	9.36375e-10	3.31591e-08	MUC4	0.660363	0	0	RIN3	0.550963	0	0	LRRC25	0.589875	0	0	ALG12	0.412079	0	0
DOK4	0.624379	0	0	PLAGL1	0.615011	0	0	PLAGL1	0.615011	0	0	TSPYL4	0.41139	9.53991e-10	3.37206e-08	ANXA8	0.660362	4.56646e-63	2.94384e-62	NKX2-8	0.550563	2.03561e-40	2.2647e-39	AOAH	0.589769	0	0	SDF4	0.411866	0	0
CST6	0.624301	7.12877e-24	6.62976e-23	PLSCR4	0.614995	0	0	PLSCR4	0.614995	0	0	TBL2	0.411338	9.59064e-10	3.38375e-08	CAPNS2	0.660202	5.00665e-63	3.22654e-62	LAPTM4B	0.55054	0	0	TRIP10	0.589694	0	0	VPS26C	0.410999	0	0
SEMA6B	0.624122	0	0	ITGB4	0.614966	0	0	ITGB4	0.614966	0	0	UBXN4	0.411098	9.82814e-10	3.46117e-08	GLI3	0.659253	0	0	CD96	0.550166	0	0	ZNF365	0.589446	0	0	ARHGEF37	0.410911	0	0
LOXL3	0.623901	0	0	FAM78A	0.61493	0	0	FAM78A	0.61493	0	0	PLPP1	0.410999	9.9274e-10	3.48971e-08	FAT3	0.659182	0	0	CYP4Z1	0.549702	2.8455e-40	3.16393e-39	HACD4	0.589383	0	0	PHKB	0.410854	0	0
CX3CL1	0.623839	0	0	CREB5	0.614911	0	0	CREB5	0.614911	0	0	PYGO2	0.410951	9.97604e-10	3.50039e-08	SNCG	0.659158	0	0	SOX7	0.549511	0	0	WNT6	0.589371	0	0	DCAF11	0.410636	0	0
GABRE	0.6237	0	0	ARSI	0.614858	0	0	ARSI	0.614858	0	0	ADAM10	0.410762	1.01701e-09	3.55932e-08	VSTM4	0.658678	0	0	CASP10	0.549092	0	0	ADAMTS8	0.589192	0	0	NOMO1	0.410612	0	0
GAL3ST4	0.623676	0	0	CXorf21	0.614578	0	0	CXorf21	0.614578	0	0	ACYP2	0.410751	1.01812e-09	3.55932e-08	ADGRA2	0.658279	0	0	ADGRG6	0.548981	0	0	MYOF	0.589189	0	0	MGST1	0.410481	0	0
KRT5	0.623249	8.90965e-24	8.28195e-23	ARHGAP30	0.614544	0	0	ARHGAP30	0.614544	0	0	MTMR12	0.410658	1.02783e-09	3.58673e-08	GALNT5	0.657947	0	0	NGFR	0.548846	0	0	KRT19	0.589107	0	0	PEX19	0.410327	0	0
GNB4	0.623134	0	0	SAMD9L	0.61437	0	0	SAMD9L	0.61437	0	0	UBQLN2	0.410604	1.03342e-09	3.59968e-08	ARID5A	0.657805	0	0	F11R	0.54884	0	0	CP	0.5889	0	0	PITPNA	0.410131	0	0
TMLHE	0.623016	0	0	TNFRSF10D	0.61435	0	0	TNFRSF10D	0.61435	0	0	NMRAL1	0.410306	1.06526e-09	3.70385e-08	PGR	0.657771	0	0	PARP3	0.548335	0	0	PLEKHG5	0.588772	0	0	TM9SF3	0.409892	0	0
THBS2	0.62287	0	0	MCHR1	0.614295	5.74426e-23	5.75869e-22	MCHR1	0.614295	5.74426e-23	5.75869e-22	ARSD	0.410218	1.07482e-09	3.73032e-08	OR7C1	0.657761	2.03018e-62	1.30792e-61	NYNRIN	0.548188	0	0	ANO1	0.588614	0	0	MINDY3	0.409589	0	0
SYNE3	0.622754	0	0	ITGAL	0.614046	0	0	ITGAL	0.614046	0	0	MANF	0.41009	1.08887e-09	3.77226e-08	SLC2A5	0.657652	0	0	SLC16A4	0.548185	0	0	CD52	0.588534	0	0	PEX3	0.409427	0	0
PLS3	0.622604	0	0	XPNPEP2	0.613801	6.35617e-23	6.3688e-22	XPNPEP2	0.613801	6.35617e-23	6.3688e-22	PPDPF	0.40998	1.10101e-09	3.80744e-08	NDRG2	0.657294	0	0	SCGB3A1	0.548181	0	0	DENND2B	0.588527	0	0	SHISA6	0.409272	0	0
S1PR3	0.622438	0	0	FBXO17	0.613778	0	0	FBXO17	0.613778	0	0	DNPEP	0.409944	1.10504e-09	3.81448e-08	ADAM33	0.657229	0	0	MREG	0.547708	0	0	CLEC10A	0.588056	0	0	ERLIN2	0.408961	0	0
C2	0.622391	0	0	RGS14	0.613748	0	0	RGS14	0.613748	0	0	TM9SF4	0.409826	1.11841e-09	3.8537e-08	NTRK3	0.65709	0	0	IRF8	0.547701	0	0	KRT6A	0.587934	3.66402e-47	2.77669e-46	KIAA1841	0.408899	0	0
PAMR1	0.62214	0	0	SCTR	0.613459	6.815e-23	6.82497e-22	SCTR	0.613459	6.815e-23	6.82497e-22	HYOU1	0.409762	1.12569e-09	3.86592e-08	SCGB3A1	0.656835	0	0	HLA-DQA1	0.547454	0	0	MSN	0.58774	0	0	SETD3	0.408787	0	0
MITF	0.62206	0	0	HIST1H2BI	0.613412	0	0	HIST1H2BI	0.613412	0	0	FAM13C	0.409759	1.126e-09	3.86592e-08	GADD45A	0.656601	0	0	SLC16A5	0.547141	0	0	DLK2	0.587684	0	0	CREB3	0.40877	0	0
MMP28	0.621863	0	0	C1R	0.613324	0	0	C1R	0.613324	0	0	NGRN	0.409662	1.13715e-09	3.89606e-08	MVP	0.656287	0	0	MEI1	0.547025	0	0	PTPN7	0.5876	0	0	KLK4	0.408549	0	0
IER5	0.621826	0	0	KLF6	0.613219	0	0	KLF6	0.613219	0	0	GRK2	0.409647	1.13884e-09	3.89606e-08	CHRDL1	0.656286	0	0	CEACAM5	0.546875	8.49313e-40	9.43821e-39	CCRL2	0.587565	0	0	SLC15A1	0.408541	2.95855e-21	5.05544e-20
STK32B	0.621619	0	0	NKD2	0.612387	0	0	NKD2	0.612387	0	0	LRRC26	0.409382	1.16984e-09	3.99499e-08	KRT16	0.65615	5.0755e-62	3.26875e-61	IRAK2	0.546828	0	0	TMPRSS3	0.587498	0	0	TGOLN2	0.408181	0	0
SH3KBP1	0.621329	0	0	IKZF1	0.612302	0	0	IKZF1	0.612302	0	0	PLA2G4F	0.409232	1.18765e-09	4.04519e-08	APOL1	0.656035	0	0	CSF2RA	0.54653	0	0	EGLN3	0.587297	0	0	HIBCH	0.407841	0	0
INPP5D	0.621049	0	0	SLC6A6	0.612213	0	0	SLC6A6	0.612213	0	0	ATP2C1	0.409223	1.18877e-09	4.04519e-08	CFTR	0.655977	5.59914e-62	3.60481e-61	CSF2RA.1	0.54653	0	0	CASP10	0.587221	0	0	FZD5	0.407755	0	0
ADAMTSL2	0.621039	0	0	BCL11B	0.612075	0	0	BCL11B	0.612075	0	0	PAFAH2	0.409156	1.19681e-09	4.05977e-08	MYADM	0.655727	0	0	ETS2	0.546252	0	0	CAPNS2	0.587094	5.31195e-47	4.02396e-46	DPAGT1	0.407611	0	0
ROBO4	0.621004	0	0	MXRA5	0.611996	0	0	MXRA5	0.611996	0	0	EPB41L5	0.409152	1.19729e-09	4.05977e-08	ENPP6	0.655705	0	0	NCF1	0.545979	0	0	UNC5B	0.586812	0	0	ANO4	0.407449	0	0
TNS3	0.620984	0	0	CTSC	0.61182	0	0	CTSC	0.61182	0	0	MAN2B2	0.409103	1.20327e-09	4.07285e-08	IFITM10	0.655654	0	0	CACNA2D4	0.545868	0	0	HOPX	0.586578	0	0	SMPDL3A	0.407434	0	0
FXYD1	0.620884	0	0	PDGFC	0.611769	0	0	PDGFC	0.611769	0	0	SLC39A1	0.409015	1.21402e-09	4.10198e-08	CD248	0.655608	0	0	RHCG	0.545717	1.32493e-39	1.47152e-38	SFXN3	0.586555	0	0	CNDP2	0.407048	0	0
IL1RL2	0.620853	1.47557e-23	1.37095e-22	PLCD3	0.611637	0	0	PLCD3	0.611637	0	0	CHRNA2	0.40888	1.23064e-09	4.15083e-08	ARHGEF40	0.655592	0	0	MR1	0.545552	0	0	RHOV	0.586343	0	0	GLYR1	0.406665	0	0
MSC	0.620728	0	0	SLFN5	0.611431	0	0	SLFN5	0.611431	0	0	SEC13	0.40886	1.23313e-09	4.15191e-08	BDNF	0.655563	0	0	P2RY10	0.545529	0	0	FAM110C	0.586309	0	0	SLC35E1	0.406548	0	0
SLC17A9	0.620533	0	0	CSF1R	0.611401	0	0	CSF1R	0.611401	0	0	SEPHS2	0.408511	1.27737e-09	4.2933e-08	CARD16	0.655309	0	0	MSLN	0.545386	0	0	LILRB1	0.586092	0	0	ELAC1	0.406428	0	0
NCOA7	0.620499	0	0	CORO1C	0.611341	0	0	CORO1C	0.611341	0	0	P2RX4	0.408203	1.31763e-09	4.41491e-08	GABRP	0.655166	0	0	SLA2	0.544745	0	0	CD244	0.585401	0	0	KIF5C	0.406254	0	0
SUSD2	0.620332	0	0	HECW1	0.611193	1.08065e-22	1.08167e-21	HECW1	0.611193	1.08065e-22	1.08167e-21	YIF1A	0.408199	1.31816e-09	4.41491e-08	LRP4	0.65501	0	0	GDF5	0.544601	2.03066e-39	2.25406e-38	CIITA	0.585388	0	0	SLC33A1	0.405948	0	0
SULF1	0.620019	0	0	SIGLEC5	0.610968	0	0	SIGLEC5	0.610968	0	0	GPR160	0.408137	1.32632e-09	4.4345e-08	MSN	0.654915	0	0	PDE4A	0.54457	0	0	IFITM2	0.585085	0	0	AK3	0.405849	0	0
TENM4	0.61986	0	0	GNA15	0.610933	0	0	GNA15	0.610933	0	0	CSNK1D	0.408061	1.33651e-09	4.46077e-08	PLA2G2C	0.654821	1.07682e-61	6.9304e-61	SLC26A9	0.54453	2.08674e-39	2.31498e-38	BATF3	0.584779	0	0	AACS	0.405685	0	0
DCN	0.619844	0	0	CCDC69	0.610723	0	0	CCDC69	0.610723	0	0	LRP11	0.407745	1.37967e-09	4.59681e-08	FBLN1	0.6548	0	0	ITGAL	0.544528	0	0	FEZ1	0.584716	0	0	ICMT	0.405556	0	0
APOBEC3D	0.619604	0	0	FAM151A	0.610202	1.3204e-22	1.32095e-21	FAM151A	0.610202	1.3204e-22	1.32095e-21	DHTKD1	0.407588	1.40165e-09	4.66195e-08	RIN1	0.654754	0	0	C4BPA	0.544506	2.10557e-39	2.33455e-38	CDHR1	0.58449	0	0	SYVN1	0.405519	0	0
PTGS1	0.619516	0	0	TMIGD3	0.610043	0	0	TMIGD3	0.610043	0	0	INTS5	0.407491	1.41542e-09	4.69959e-08	KANK4	0.654441	0	0	LPCAT2	0.544433	0	0	DST	0.584481	0	0	MBTPS1	0.405499	0	0
TLCD2	0.619269	0	0	CHST15	0.609781	0	0	CHST15	0.609781	0	0	CTTN	0.407399	1.42855e-09	4.73499e-08	GBP1	0.654361	0	0	NCKAP1L	0.544262	0	0	TNFAIP8L2	0.584466	0	0	FBXO8	0.405285	0	0
SV2A	0.619245	0	0	ROR2	0.609777	0	0	ROR2	0.609777	0	0	PTPA	0.407141	1.46592e-09	4.85044e-08	PLEKHH2	0.654309	0	0	GPR84	0.544252	2.32039e-39	2.57127e-38	CXCR4	0.584397	0	0	CREB3L4	0.405091	0	0
MET	0.619121	0	0	SAMHD1	0.609666	0	0	SAMHD1	0.609666	0	0	VPS26B	0.407039	1.48108e-09	4.8871e-08	INKA1	0.654116	0	0	CCR2	0.543831	0	0	RHBDL3	0.584346	0	0	POTEH	0.404669	7.53975e-21	1.28611e-19
P2RX7	0.61906	0	0	CACNA1F	0.609557	0	0	CACNA1F	0.609557	0	0	CPNE4	0.40702	1.48386e-09	4.8871e-08	CXCL6	0.653939	0	0	SECTM1	0.543676	0	0	SAMD9L	0.584331	0	0	PIFO	0.404524	0	0
FXYD6	0.618874	0	0	MITF	0.609494	0	0	MITF	0.609494	0	0	TMEM79	0.407015	1.48465e-09	4.8871e-08	TMCC2	0.653868	0	0	PYDC1	0.543663	2.90453e-39	3.21674e-38	ARL11	0.584274	0	0	ERP44	0.404143	0	0
BCL6B	0.618821	0	0	LGALS2	0.60887	0	0	LGALS2	0.60887	0	0	HMG20B	0.406893	1.50281e-09	4.93455e-08	COL16A1	0.653507	0	0	RASSF4	0.543492	0	0	GCNT4	0.5842	0	0	GABARAPL2	0.404032	0	0
EDNRA	0.618809	0	0	GBP6	0.608805	1.74927e-22	1.74909e-21	GBP6	0.608805	1.74927e-22	1.74909e-21	UPRT	0.406884	1.50422e-09	4.93455e-08	LRFN5	0.653436	0	0	SLC40A1	0.543483	0	0	RHCG	0.583831	2.22547e-46	1.68521e-45	YIPF5	0.403849	0	0
ABCC9	0.61878	0	0	PCSK5	0.608766	0	0	PCSK5	0.608766	0	0	FBXO42	0.406616	1.54513e-09	5.06009e-08	CRABP2	0.65317	0	0	CLIC3	0.543482	0	0	IGFBP3	0.583824	0	0	CCDC149	0.403744	0	0
GRK5	0.618136	0	0	IL7R	0.608589	0	0	IL7R	0.608589	0	0	SLC22A5	0.406375	1.58288e-09	5.17433e-08	BDKRB2	0.652663	0	0	BBOX1	0.54335	3.27232e-39	3.62201e-38	CSF3R	0.583763	0	0	SEC22B	0.403697	0	0
QKI	0.61812	0	0	HTRA4	0.60854	1.8448e-22	1.84364e-21	HTRA4	0.60854	1.8448e-22	1.84364e-21	VSTM2L	0.406359	1.58541e-09	5.17433e-08	AKR1B1	0.65249	0	0	THEMIS2	0.543322	0	0	CD207	0.583446	0	0	FAM135A	0.403677	0	0
RGS16	0.618117	0	0	PTPRO	0.608437	0	0	PTPRO	0.608437	0	0	INHBB	0.405788	1.67838e-09	5.45917e-08	HSPB6	0.652237	0	0	GLIPR1	0.542976	0	0	GAS7	0.583415	0	0	PLEKHA6	0.403644	0	0
KCNT2	0.617944	0	0	IL18R1	0.608194	0	0	IL18R1	0.608194	0	0	CCDC120	0.405716	1.69048e-09	5.47356e-08	C16orf74	0.652135	0	0	IFNE	0.54272	4.15613e-39	4.59766e-38	IL32	0.583404	0	0	ELMO2	0.403322	0	0
TMEM150B	0.617628	0	0	IL2RB	0.608161	0	0	IL2RB	0.608161	0	0	GUCD1	0.405714	1.69071e-09	5.47356e-08	RERG	0.652104	0	0	GPAT3	0.542693	0	0	TEPP	0.583398	2.68868e-46	2.03518e-45	ZNF532	0.403172	0	0
NOD2	0.617562	0	0	C10orf105	0.6081	2.01533e-22	2.01302e-21	C10orf105	0.6081	2.01533e-22	2.01302e-21	TLE3	0.40571	1.69138e-09	5.47356e-08	CYBA	0.652081	0	0	PCDH7	0.542605	0	0	SERPINF1	0.583265	0	0	SENP8	0.40307	0	0
GIMAP1	0.61756	0	0	GP5	0.608038	0	0	GP5	0.608038	0	0	RAB27B	0.405588	1.71219e-09	5.53156e-08	HVCN1	0.652023	0	0	ARHGAP15	0.542514	0	0	MPZL2	0.582951	0	0	ACOX3	0.402491	0	0
MX2	0.617542	0	0	ASGR1	0.607978	0	0	ASGR1	0.607978	0	0	TUBA3D	0.405497	1.72773e-09	5.57237e-08	SHB	0.65191	0	0	LURAP1	0.542446	0	0	TWIST2	0.582856	0	0	NBR1	0.40206	0	0
HHIPL1	0.617414	0	0	HVCN1	0.607845	0	0	HVCN1	0.607845	0	0	ELOVL5	0.405337	1.75549e-09	5.65238e-08	ACSL4	0.651795	0	0	CXCR2	0.542341	4.79918e-39	5.30601e-38	CD37	0.582806	0	0	BCL2L2	0.401876	0	0
CTSB	0.617374	0	0	SHKBP1	0.607845	0	0	SHKBP1	0.607845	0	0	NWD1	0.40503	1.80989e-09	5.81777e-08	PON3	0.65143	7.20983e-61	4.63873e-60	RHBDL3	0.542309	0	0	LY86	0.582799	0	0	RASEF	0.40145	0	0
ANO6	0.61733	0	0	SCN9A	0.607746	0	0	SCN9A	0.607746	0	0	KEAP1	0.404954	1.82362e-09	5.85209e-08	HSPA4L	0.651249	0	0	ICAM3	0.54206	5.33902e-39	5.89953e-38	HIC1	0.582762	0	0	SH3BP4	0.401445	0	0
ITGAM	0.617268	0	0	FMO4	0.607709	0	0	FMO4	0.607709	0	0	SPATA20	0.404905	1.83259e-09	5.87103e-08	TNFRSF1A	0.650928	0	0	PIK3R6	0.542014	0	0	CPT1C	0.582712	0	0	SH3BGRL2	0.401382	0	0
NINJ2	0.617212	0	0	BCL2A1	0.607614	0	0	BCL2A1	0.607614	0	0	COBL	0.404762	1.85876e-09	5.94493e-08	FOXO1	0.650921	0	0	MOB3B	0.541944	0	0	GRIK5	0.582581	0	0	FAM3B	0.401199	0	0
GPR153	0.617044	0	0	CARD16	0.607593	0	0	CARD16	0.607593	0	0	SHROOM1	0.404668	1.87633e-09	5.99065e-08	DUSP5	0.650827	0	0	DENND2B	0.541662	0	0	PLLP	0.582484	0	0	MRPS23	0.401036	0	0
PTGDS	0.616399	0	0	HHEX	0.607591	0	0	HHEX	0.607591	0	0	PIK3CB	0.404652	1.87931e-09	5.99065e-08	TLR2	0.650683	0	0	TMEM139	0.541621	6.30427e-39	6.96217e-38	RAB34	0.582473	0	0	SEL1L3	0.400961	0	0
NOD1	0.616385	0	0	POU2F2	0.607489	0	0	POU2F2	0.607489	0	0	MRFAP1	0.404604	1.88829e-09	6.00011e-08	ISL1	0.650426	0	0	SP140	0.541568	0	0	NRG1	0.582423	0	0	ATG4A	0.400858	0	0
THY1	0.616131	0	0	SIRPB1	0.607402	0	0	SIRPB1	0.607402	0	0	MRPL41	0.404602	1.88854e-09	6.00011e-08	ITGB1BP2	0.650307	0	0	ARHGAP30	0.541158	0	0	NFATC4	0.582296	0	0	GDE1	0.40083	0	0
SLFN12	0.616101	0	0	HAMP	0.607344	2.34439e-22	2.34048e-21	HAMP	0.607344	2.34439e-22	2.34048e-21	ATP6V0C	0.404508	1.90637e-09	6.04674e-08	CLEC2B	0.649901	0	0	SVOPL	0.540905	8.2618e-39	9.11882e-38	CORO1C	0.582257	0	0	RAB3IP	0.40057	0	0
PDE5A	0.616013	0	0	ARRB2	0.607235	0	0	ARRB2	0.607235	0	0	TCTA	0.404484	1.91092e-09	6.05114e-08	SH3PXD2B	0.649884	0	0	FGFR2	0.540732	0	0	NHS	0.582112	0	0	SPRYD4	0.40045	0	0
ADCY4	0.615923	0	0	C1QTNF1	0.607103	0	0	C1QTNF1	0.607103	0	0	SYT17	0.404213	1.96293e-09	6.20557e-08	KRT14	0.649841	0	0	TMEM176B	0.54063	0	0	IQCJ-SCHIP1	0.58206	4.81017e-46	3.63962e-45	SEC14L5	0.40043	0	0
CYYR1	0.615845	0	0	GBP3	0.606899	0	0	GBP3	0.606899	0	0	OR51E2	0.403952	2.01443e-09	6.3579e-08	RADX	0.649738	1.84501e-60	1.18667e-59	EFEMP2	0.540578	0	0	ADORA2B	0.582037	0	0	RNF144B	0.400318	0	0
PPP1R14A	0.615451	0	0	IRF5	0.60689	0	0	IRF5	0.60689	0	0	CHMP2A	0.40391	2.0227e-09	6.37349e-08	GFPT2	0.64871	0	0	EXOC3L4	0.540037	0	0	ARHGAP30	0.582032	0	0	MALL	0.400248	0	0
THBS1	0.615401	0	0	MMP14	0.606733	0	0	MMP14	0.606733	0	0	RALB	0.403781	2.04877e-09	6.44503e-08	VGLL1	0.648502	3.65193e-60	2.34807e-59	ARHGAP25	0.540008	0	0	FBXO17	0.582024	0	0	SURF4	0.400139	0	0
EVA1A	0.615175	0	0	SPN	0.606709	0	0	SPN	0.606709	0	0	PPM1K	0.403275	2.15376e-09	6.76422e-08	DNAJB4	0.648351	0	0	LAPTM5	0.539989	0	0	C7orf31	0.581836	0	0	HCAR1	0.400013	0	0
FAM89A	0.614993	0	0	IGFBP4	0.606586	0	0	IGFBP4	0.606586	0	0	WNT5B	0.403239	2.16143e-09	6.77721e-08	USP2	0.648181	0	0	TMPRSS13	0.539972	0	0	UPP1	0.581615	0	0	ZFAND6	0.399709	0	0
PXDC1	0.614911	0	0	RCSD1	0.606398	0	0	RCSD1	0.606398	0	0	PHKB	0.403203	2.16914e-09	6.79024e-08	HAPLN2	0.647974	0	0	ANO9	0.539795	0	0	CNTNAP1	0.581596	0	0	GALNT17	0.399616	0	0
KANK2	0.614819	0	0	NYNRIN	0.606378	0	0	NYNRIN	0.606378	0	0	FASN	0.402834	2.24968e-09	7.03088e-08	BDH2	0.647827	0	0	FLT3	0.539694	1.30305e-38	1.4374e-37	RGCC	0.581403	0	0	SEZ6L2	0.399415	0	0
EFHD1	0.614677	0	0	CLEC5A	0.606362	2.8519e-22	2.84566e-21	CLEC5A	0.606362	2.8519e-22	2.84566e-21	LARP6	0.402379	2.35278e-09	7.34114e-08	PLIN4	0.647641	0	0	HOXB2	0.539486	0	0	MS4A6A	0.581397	0	0	SCO1	0.399186	0	0
C3AR1	0.614629	0	0	CD68	0.606241	0	0	CD68	0.606241	0	0	AP1G1	0.402327	2.36486e-09	7.36357e-08	GALNT6	0.647521	0	0	LMCD1	0.539253	0	0	RASSF4	0.581379	0	0	BAIAP2	0.398724	0	0
CSF1R	0.614556	0	0	GPBAR1	0.606174	0	0	GPBAR1	0.606174	0	0	GNB1	0.402315	2.36766e-09	7.36357e-08	MB21D2	0.64742	0	0	FER1L5	0.53888	0	0	SLC15A3	0.581317	0	0	AP3M1	0.398343	0	0
CERCAM	0.614147	0	0	TRO	0.60617	0	0	TRO	0.60617	0	0	MESDC2	0.402095	2.41948e-09	7.51254e-08	CYP24A1	0.647385	6.75238e-60	4.34011e-59	GBP1	0.538452	0	0	ADAM19	0.581254	0	0	SUV39H2	0.398311	0	0
PLCE1	0.614034	0	0	PPIC	0.606159	0	0	PPIC	0.606159	0	0	HK1	0.401919	2.46172e-09	7.63133e-08	LMNA	0.647346	0	0	ACTBL2	0.538169	2.30768e-38	2.54419e-37	STK32B	0.581207	0	0	COPB2	0.398151	0	0
FPR3	0.613964	0	0	PROS1	0.606131	0	0	PROS1	0.606131	0	0	ZDHHC5	0.401858	2.47661e-09	7.66508e-08	IL33	0.647003	0	0	LILRB1	0.538061	0	0	SHB	0.581172	0	0	TXNDC16	0.398065	0	0
GIPC2	0.613914	0	0	ZAP70	0.60605	0	0	ZAP70	0.60605	0	0	SPINT1	0.401825	2.48473e-09	7.67783e-08	DLL1	0.646924	0	0	CXCR3	0.537966	0	0	FCER1G	0.581109	0	0	SEC61A1	0.397938	0	0
CNTNAP1	0.613883	0	0	ADAMTS2	0.606019	0	0	ADAMTS2	0.606019	0	0	ZNF213	0.401798	2.49125e-09	7.68558e-08	MYO3A	0.646789	9.35759e-60	6.01265e-59	PAPLN	0.537872	0	0	ADAM28	0.58073	0	0	DHRS7B	0.397747	0	0
SCN2B	0.61371	6.47502e-23	6.01301e-22	TLR4	0.605919	0	0	TLR4	0.605919	0	0	SEC31A	0.401651	2.52741e-09	7.78458e-08	LGALS1	0.646689	0	0	PRSS22	0.53754	0	0	ZNF711	0.580687	0	0	ATE1	0.397744	0	0
GPX8	0.61357	0	0	HOXB6	0.605865	0	0	HOXB6	0.605865	0	0	DAP	0.401263	2.62551e-09	8.07375e-08	MPZL2	0.646623	0	0	HLA-DPA1	0.53751	0	0	EHD2	0.580392	0	0	ZNF233	0.397741	0	0
SYNE1	0.613523	0	0	AJUBA	0.605526	0	0	AJUBA	0.605526	0	0	ABHD2	0.401108	2.66563e-09	8.18398e-08	PLS3	0.646166	0	0	AXL	0.536933	0	0	EFHD2	0.580319	0	0	MT1H	0.397534	4.0937e-20	6.96464e-19
PTAFR	0.613512	0	0	CR1	0.605355	0	0	CR1	0.605355	0	0	SOAT1	0.401026	2.68731e-09	8.23735e-08	FAM162B	0.646084	0	0	PINLYP	0.53687	0	0	AKR1B1	0.579824	0	0	OR52I1	0.397127	4.50276e-20	7.65392e-19
KLHL6	0.613242	0	0	HCAR3	0.60533	3.5008e-22	3.49133e-21	HCAR3	0.60533	3.5008e-22	3.49133e-21	SDF2L1	0.401002	2.69364e-09	8.24356e-08	PLPP3	0.645926	0	0	IL7R	0.536722	0	0	RAPGEFL1	0.579781	0	0	CGRRF1	0.39707	0	0
CTSC	0.613124	0	0	GPR68	0.605051	0	0	GPR68	0.605051	0	0	TLK1	0.400898	2.72122e-09	8.31469e-08	PAPLN	0.645876	0	0	SERTAD4	0.536631	0	0	GPRC5B	0.579602	0	0	ZNF761	0.396829	0	0
ADAMTS10	0.612818	0	0	CPNE8	0.604954	0	0	CPNE8	0.604954	0	0	TMCO3	0.400822	2.74155e-09	8.36346e-08	PTGIS	0.6454	0	0	CHST2	0.536158	0	0	GRAP2	0.579469	0	0	PARP11	0.396741	0	0
FN1	0.612686	0	0	RCVRN	0.604654	4.0027e-22	3.98979e-21	RCVRN	0.604654	4.0027e-22	3.98979e-21	PREB	0.400786	2.75123e-09	8.37965e-08	IL1R2	0.645369	0	0	JDP2	0.53565	0	0	SH2D2A	0.579444	0	0	VCP	0.396683	0	0
NOS2	0.612646	0	0	ABI3	0.604622	0	0	ABI3	0.604622	0	0	ARHGDIA	0.400715	2.77032e-09	8.41093e-08	GPR87	0.645334	2.07089e-59	1.3302e-58	TRAF3IP3	0.535409	0	0	LILRB2	0.57939	0	0	KLK2	0.39665	0	0
UBTD1	0.612471	0	0	SYTL3	0.604614	0	0	SYTL3	0.604614	0	0	USP5	0.40071	2.77177e-09	8.41093e-08	FAM167A	0.64525	0	0	DUOXA2	0.535209	6.94003e-38	7.64696e-37	KCNJ5	0.579366	0	0	TMEM132D	0.396643	5.04262e-20	8.56412e-19
GIMAP8	0.61241	0	0	BTN2A2	0.604464	0	0	BTN2A2	0.604464	0	0	TM9SF2	0.400699	2.77467e-09	8.41093e-08	GSTM2	0.645221	0	0	GAB3	0.535107	0	0	CHST3	0.579245	0	0	COG3	0.396461	0	0
KLF12	0.611999	0	0	TGFA	0.604436	0	0	TGFA	0.604436	0	0	PHF23	0.400619	2.79647e-09	8.46364e-08	RBFOX1	0.645187	2.24396e-59	1.44089e-58	GPR171	0.534956	7.62194e-38	8.3936e-37	HAVCR2	0.579197	0	0	CUX2	0.396176	0	0
KCTD17	0.611909	0	0	AIF1	0.604259	0	0	AIF1	0.604259	0	0	ZNF697	0.40018	2.91901e-09	8.82057e-08	AC055839.2	0.645186	0	0	SKAP1	0.534872	0	0	SYT12	0.579183	0	0	NLRP8	0.395961	5.91292e-20	1.00334e-18
PPP1R16B	0.611765	0	0	AVPI1	0.604127	0	0	AVPI1	0.604127	0	0	TANC1	0.400124	2.93502e-09	8.85498e-08	TIMP2	0.645172	0	0	TAGLN2	0.534716	0	0	TNFRSF1A	0.578891	0	0	SELENOP	0.395832	0	0
TMEM176B	0.611749	0	0	ADAP2	0.604099	0	0	ADAP2	0.604099	0	0	RAB7A	0.399966	2.98084e-09	8.97909e-08	SIRPA	0.6449	0	0	SCML4	0.534585	8.73996e-38	9.61937e-37	STAT4	0.578331	0	0	UBE2J1	0.395791	0	0
METTL24	0.611659	9.83247e-23	9.12647e-22	RNASE2	0.603757	4.77979e-22	4.76189e-21	RNASE2	0.603757	4.77979e-22	4.76189e-21	ATP9A	0.399902	2.99952e-09	9.02116e-08	RNF165	0.644687	0	0	SELPLG	0.534407	0	0	SLC17A9	0.578069	0	0	PIK3CB	0.395676	0	0
IFITM10	0.611311	0	0	ARHGAP45	0.603718	0	0	ARHGAP45	0.603718	0	0	CHD3	0.399684	3.06379e-09	9.20002e-08	GPR161	0.64426	0	0	SLITRK5	0.534203	0	0	LIPE	0.577991	0	0	OR10H1	0.395585	6.45341e-20	1.09411e-18
SLIT3	0.611147	0	0	NFAM1	0.603694	0	0	NFAM1	0.603694	0	0	ELOVL1	0.399544	3.10589e-09	9.31184e-08	SLC22A17	0.64419	0	0	SERPINI2	0.534176	1.01653e-37	1.11819e-36	CLDN11	0.577863	0	0	TMEM167B	0.395382	0	0
TMEM106A	0.611023	0	0	FCN1	0.603375	0	0	FCN1	0.603375	0	0	RHBDD2	0.399188	3.21547e-09	9.6103e-08	PGRMC1	0.64411	0	0	CARD9	0.534156	0	0	CACHD1	0.577809	0	0	UBXN8	0.395191	0	0
VENTX	0.610708	0	0	HLA-C	0.603304	0	0	HLA-C	0.603304	0	0	SLC35F5	0.399188	3.21547e-09	9.6103e-08	KCNH2	0.643943	0	0	ENPP6	0.533721	0	0	KCTD10	0.57778	0	0	HINT3	0.394946	0	0
CD80	0.610616	0	0	EHBP1L1	0.603256	0	0	EHBP1L1	0.603256	0	0	GDE1	0.399167	3.22216e-09	9.61527e-08	COL13A1	0.643773	0	0	TLR3	0.53367	0	0	CYP4F12	0.577487	0	0	SLC13A3	0.394806	0	0
NCKAP5L	0.610547	0	0	PDLIM2	0.603147	0	0	PDLIM2	0.603147	0	0	WDR13	0.399024	3.2672e-09	9.73452e-08	VAMP5	0.643483	0	0	NRG2	0.533552	0	0	LTBP2	0.577162	0	0	COMMD10	0.394575	0	0
AJUBA	0.610491	0	0	RASAL3	0.603062	0	0	RASAL3	0.603062	0	0	SORD	0.398881	3.31284e-09	9.8552e-08	CDC42EP3	0.64318	0	0	IL18RAP	0.533329	1.38881e-37	1.52683e-36	DIRAS3	0.577149	0	0	SERINC5	0.394038	0	0
TBXA2R	0.610365	0	0	OXER1	0.603008	0	0	OXER1	0.603008	0	0	RPN1	0.398791	3.34217e-09	9.92703e-08	PRSS12	0.643053	7.13334e-59	4.57895e-58	FGR	0.532889	0	0	S100P	0.576982	0	0	STARD4	0.39391	0	0
TNFRSF12A	0.610231	0	0	FAM212B	0.602947	0	0	FAM212B	0.602947	0	0	RITA1	0.398631	3.39454e-09	1.0045e-07	PNCK	0.642821	0	0	KLRC1	0.532844	1.66e-37	1.82394e-36	PSMB10	0.576876	0	0	KCNH6	0.393472	0	0
ACTN1	0.610145	0	0	CCDC8	0.602916	0	0	CCDC8	0.602916	0	0	BDH1	0.398621	3.39762e-09	1.0045e-07	RUNX1	0.642661	0	0	CCL19	0.532714	0	0	CACNA2D3	0.576821	0	0	IL1R1	0.393414	0	0
ADAMTS12	0.610113	0	0	ECM1	0.60262	0	0	ECM1	0.60262	0	0	AQP3	0.398569	3.41482e-09	1.00803e-07	RGS9	0.64241	0	0	IZUMO2	0.532676	1.76541e-37	1.93868e-36	AJUBA	0.576729	0	0	CRADD	0.393393	0	0
SLC6A6	0.609989	0	0	MAN1A1	0.602508	0	0	MAN1A1	0.602508	0	0	GANAB	0.398356	3.48628e-09	1.02754e-07	BLACAT1	0.642061	1.21746e-58	7.81238e-58	EFNB1	0.532601	0	0	SYNPO	0.576695	0	0	MLYCD	0.393386	0	0
CCDC3	0.609648	0	0	LOXL3	0.60242	0	0	LOXL3	0.60242	0	0	AFF4	0.398299	3.50573e-09	1.03169e-07	SMAD3	0.641656	0	0	NIPAL4	0.532336	2.00005e-37	2.1951e-36	SMIM10	0.576626	0	0	YIPF6	0.393034	0	0
PLD1	0.60948	0	0	PDGFRA	0.602083	0	0	PDGFRA	0.602083	0	0	MMAB	0.398177	3.54723e-09	1.0423e-07	SPARCL1	0.64139	0	0	SCARA3	0.532101	0	0	LY6D	0.576239	5.86574e-45	4.43659e-44	SLC52A3	0.392869	0	0
IL6	0.609449	1.53699e-22	1.42594e-21	NCOA7	0.602	0	0	NCOA7	0.602	0	0	PTPN18	0.398121	3.56655e-09	1.04637e-07	NXNL2	0.641348	0	0	SCNN1B	0.532096	0	0	CCR7	0.57622	0	0	NKX3-1	0.392826	0	0
HSPA12B	0.609397	0	0	FXYD2	0.601911	6.87127e-22	6.84198e-21	FXYD2	0.601911	6.87127e-22	6.84198e-21	SCAMP2	0.398088	3.57809e-09	1.04815e-07	RGS22	0.641317	0	0	ZAP70	0.532079	0	0	MAP4K1	0.576186	0	0	PEX7	0.392753	0	0
LAMA4	0.609321	0	0	SLC16A3	0.601891	0	0	SLC16A3	0.601891	0	0	KCND3	0.398036	3.59618e-09	1.05184e-07	CLCA4	0.641313	1.81954e-58	1.16721e-57	DLL1	0.531805	0	0	CD4	0.576163	0	0	SLC35A2	0.392583	0	0
DYSF	0.609214	0	0	CPNE2	0.601867	0	0	CPNE2	0.601867	0	0	SREBF2	0.397931	3.63308e-09	1.06101e-07	HSPB7	0.64127	0	0	PSTPIP2	0.531804	0	0	CD72	0.57612	0	0	HSP90B1	0.392525	0	0
TRIM34	0.609157	0	0	ACSS3	0.601808	0	0	ACSS3	0.601808	0	0	DDR1	0.397904	3.64247e-09	1.06214e-07	EPAS1	0.641215	0	0	ADGRE1	0.531754	2.47524e-37	2.71511e-36	EXOC3L4	0.576111	0	0	CMTM6	0.392522	0	0
DOK1	0.608668	0	0	PDCD1	0.601568	0	0	PDCD1	0.601568	0	0	TREX1	0.397789	3.68316e-09	1.07237e-07	OLFM4	0.641167	0	0	SH2D2A	0.531739	0	0	CARD9	0.576096	0	0	ADH5	0.392389	0	0
KLF2	0.60861	0	0	CD55	0.601471	0	0	CD55	0.601471	0	0	RAB4A	0.397648	3.73391e-09	1.0855e-07	CLMP	0.641123	0	0	SLC39A2	0.531619	2.60026e-37	2.85064e-36	RELB	0.576029	0	0	ABCD3	0.392269	0	0
NRXN2	0.608537	0	0	GLIPR1	0.601437	0	0	GLIPR1	0.601437	0	0	FBXW5	0.397601	3.75081e-09	1.08876e-07	KRT13	0.640971	2.18586e-58	1.40174e-57	CD4	0.531568	0	0	HSD17B2	0.576022	6.43173e-45	4.8628e-44	SACM1L	0.392256	0	0
RBP1	0.608498	0	0	IFI30	0.601321	0	0	IFI30	0.601321	0	0	LSS	0.397289	3.86573e-09	1.12042e-07	EFHD1	0.640809	0	0	CD180	0.530929	0	0	AFAP1L2	0.575941	0	0	FAM111A	0.392084	0	0
PTGDR	0.60848	0	0	HRH1	0.601261	0	0	HRH1	0.601261	0	0	NIPAL2	0.39726	3.87671e-09	1.1219e-07	TUBA1A	0.640548	0	0	C1S	0.530209	0	0	RILPL2	0.575882	0	0	ATP6V0D1	0.392081	0	0
BMP2K	0.608368	0	0	PMP22	0.601068	0	0	PMP22	0.601068	0	0	CDK2AP1	0.397187	3.90428e-09	1.12818e-07	CDH3	0.640184	0	0	RNF175	0.530091	4.54066e-37	4.97509e-36	RBPMS	0.575757	0	0	METTL9	0.392028	0	0
ADAMTS5	0.607857	0	0	RHOF	0.600969	0	0	RHOF	0.600969	0	0	SMIM7	0.3969	4.0139e-09	1.15811e-07	HLF	0.640171	0	0	DOK4	0.530077	0	0	MOB3B	0.575522	0	0	CROT	0.391927	0	0
DLG4	0.607854	0	0	IFI27L2	0.600808	0	0	IFI27L2	0.600808	0	0	CLDN4	0.396801	4.05231e-09	1.16568e-07	CLIC3	0.640154	0	0	MYOF	0.530047	0	0	SASH3	0.575255	0	0	CLUL1	0.39175	0	0
GPR17	0.607761	0	0	NKG7	0.600642	0	0	NKG7	0.600642	0	0	PIGH	0.396222	4.2848e-09	1.23071e-07	KCNMA1	0.640109	0	0	RAB34	0.529959	0	0	ROBO1	0.575131	0	0	SLC22A5	0.391718	0	0
C3orf70	0.607722	0	0	PHACTR1	0.60045	0	0	PHACTR1	0.60045	0	0	LRRC59	0.396166	4.30797e-09	1.23551e-07	FAM89A	0.639877	0	0	S100P	0.529816	0	0	SECTM1	0.575107	0	0	CYP2U1	0.391636	0	0
C14orf37	0.607593	0	0	PLAC8	0.600323	9.37399e-22	9.32919e-21	PLAC8	0.600323	9.37399e-22	9.32919e-21	UBR3	0.396134	4.32126e-09	1.23747e-07	PNMA8B	0.639183	0	0	INPP1	0.5296	0	0	HOXD9	0.575047	0	0	SH3RF2	0.391607	0	0
NOVA2	0.60733	0	0	FHAD1	0.600018	0	0	FHAD1	0.600018	0	0	SLC25A30	0.396004	4.37596e-09	1.25126e-07	KCTD14	0.639009	6.23044e-58	3.99411e-57	FERMT3	0.529371	0	0	CD300C	0.574997	0	0	SFT2D1	0.391474	0	0
HTRA3	0.60729	0	0	MMP17	0.59998	0	0	MMP17	0.59998	0	0	KLC2	0.395977	4.3872e-09	1.25209e-07	C12orf75	0.638875	0	0	TSPAN15	0.528656	0	0	CCDC8	0.574956	0	0	EPDR1	0.391061	0	0
GLIPR1	0.607273	0	0	ACSL4	0.599965	0	0	ACSL4	0.599965	0	0	DHRS13	0.395958	4.39509e-09	1.25209e-07	MCAM	0.638827	0	0	MMP13	0.528364	8.49566e-37	9.30328e-36	COL27A1	0.574733	0	0	ALAS1	0.391055	0	0
LPCAT4	0.607266	0	0	ST3GAL2	0.599906	0	0	ST3GAL2	0.599906	0	0	BCAT2	0.39595	4.39847e-09	1.25209e-07	VCL	0.638681	0	0	DSC3	0.528323	0	0	RIN1	0.574712	0	0	IGSF5	0.391034	0	0
KIAA1614	0.607182	0	0	VNN2	0.599809	0	0	VNN2	0.599809	0	0	EDEM1	0.39558	4.55806e-09	1.2956e-07	ANO5	0.638665	0	0	IL1RN	0.52829	0	0	PLA2G3	0.574565	1.19264e-44	9.01359e-44	MAPK1IP1L	0.390992	0	0
HOXB4	0.606842	0	0	ADAMTS14	0.599621	0	0	ADAMTS14	0.599621	0	0	CLDN8	0.395432	3.39347e-09	1.0045e-07	CORO1C	0.638582	0	0	TMEM273	0.528073	0	0	TSPAN2	0.574223	0	0	SHTN1	0.390953	0	0
RRAS	0.606794	0	0	TFEC	0.59961	0	0	TFEC	0.59961	0	0	KIF5C	0.395217	4.7196e-09	1.33953e-07	OGN	0.638029	0	0	CSF1R	0.527948	0	0	CD8A	0.574166	0	0	HSPA13	0.390944	0	0
RUNX3	0.606711	0	0	CD37	0.59942	0	0	CD37	0.59942	0	0	ARAF	0.395157	4.74685e-09	1.34527e-07	RARB	0.637798	0	0	APOBEC3D	0.527817	1.0351e-36	1.13286e-35	MMP2	0.574089	0	0	STT3A	0.390452	0	0
MAP3K8	0.606571	0	0	C5AR2	0.599152	0	0	C5AR2	0.599152	0	0	C1orf210	0.395125	4.76144e-09	1.34741e-07	PRDM6	0.63752	0	0	RUFY4	0.527699	1.08029e-36	1.18166e-35	RND2	0.573958	0	0	ACTR3C	0.390233	0	0
KCNE4	0.606561	0	0	TWF2	0.599114	0	0	TWF2	0.599114	0	0	RNF11	0.395065	4.78893e-09	1.35319e-07	KY	0.637432	0	0	FAT2	0.527679	0	0	NOD2	0.573904	0	0	TMPRSS11F	0.390134	2.26817e-19	3.83878e-18
TM6SF1	0.606551	0	0	GPR65	0.599024	0	0	GPR65	0.599024	0	0	MIGA1	0.395008	4.81533e-09	1.35865e-07	COL21A1	0.637385	0	0	APBB1IP	0.52766	0	0	TP63	0.573791	0	0	TRAPPC13	0.390106	0	0
GCNT4	0.606518	0	0	AKR1C1	0.59895	0	0	AKR1C1	0.59895	0	0	RANBP3L	0.394877	4.87604e-09	1.37375e-07	LPCAT4	0.637017	0	0	LY96	0.527604	0	0	BTG3	0.573724	0	0	GSR	0.389787	0	0
OAF	0.606366	0	0	MSRA	0.598877	0	0	MSRA	0.598877	0	0	STAM2	0.394718	4.95074e-09	1.39275e-07	C7orf31	0.63682	0	0	FAM83B	0.527581	1.12746e-36	1.23256e-35	CAPN13	0.573424	0	0	PINK1	0.389751	0	0
GPR68	0.606306	0	0	CYBB	0.598744	0	0	CYBB	0.598744	0	0	FAF2	0.394667	4.97483e-09	1.39747e-07	PRRX1	0.636726	0	0	CALHM6	0.527455	1.17971e-36	1.28896e-35	CCL5	0.57339	0	0	PEBP4	0.389237	0	0
SCARF2	0.606235	0	0	PDE6G	0.598738	1.27555e-21	1.26879e-20	PDE6G	0.598738	1.27555e-21	1.26879e-20	ARCN1	0.394426	5.09111e-09	1.42805e-07	TBC1D1	0.635845	0	0	RAPGEFL1	0.527353	0	0	GPR87	0.573318	2.01891e-44	1.52524e-43	GLUD2	0.389142	0	0
KLHL30	0.606195	0	0	QPCT	0.598518	0	0	QPCT	0.598518	0	0	IFT57	0.393767	5.42196e-09	1.51863e-07	HAS2	0.635544	0	0	IL10RA	0.527295	0	0	MGP	0.57331	0	0	LIMK2	0.389021	0	0
FAM180A	0.606191	0	0	HPSE	0.598504	0	0	HPSE	0.598504	0	0	FAM53C	0.393501	5.56172e-09	1.5555e-07	GFRA2	0.63554	0	0	UNC13D	0.52727	0	0	MSC	0.57318	0	0	ATMIN	0.388974	0	0
GGT5	0.606179	0	0	ABCC3	0.59842	0	0	ABCC3	0.59842	0	0	ECHS1	0.393402	5.61431e-09	1.56791e-07	INSYN1	0.635526	0	0	ZNF683	0.526723	1.53582e-36	1.67711e-35	PSMB9	0.572856	0	0	UGGT2	0.388663	0	0
TRPC4	0.605961	0	0	TTC39B	0.598329	0	0	TTC39B	0.598329	0	0	PI4KB	0.393358	5.63791e-09	1.57221e-07	GALNT9	0.635521	3.93475e-57	2.5216e-56	PLB1	0.526521	0	0	TUBB6	0.572827	0	0	PEX11A	0.388341	0	0
IL16	0.605646	0	0	CFP	0.598219	0	0	CFP	0.598219	0	0	CLSTN1	0.393158	5.74641e-09	1.60014e-07	TMEM71	0.635277	0	0	PSTPIP1	0.526477	0	0	M1AP	0.572771	2.54081e-44	1.91878e-43	AGTRAP	0.388334	0	0
TGFBR3	0.605622	0	0	TRIM38	0.598094	0	0	TRIM38	0.598094	0	0	KDM5C	0.393131	5.76103e-09	1.60188e-07	BEGAIN	0.635127	0	0	BCL2L15	0.526073	0	0	EFEMP1	0.572615	0	0	CNTNAP2	0.388291	0	0
HLA-F	0.60555	0	0	NLRP1	0.597897	0	0	NLRP1	0.597897	0	0	TEX261	0.393073	5.79332e-09	1.60853e-07	RIMS3	0.635033	0	0	SAA4	0.525806	2.13481e-36	2.3299e-35	ANP32E	0.572594	0	0	ERP29	0.388176	0	0
FZD2	0.605509	0	0	CR1L	0.597726	1.55175e-21	1.54273e-20	CR1L	0.597726	1.55175e-21	1.54273e-20	ZNF615	0.393046	5.80805e-09	1.61028e-07	SCNN1A	0.635012	0	0	SERPINB9	0.525736	0	0	GNGT2	0.572325	0	0	ELOVL5	0.388163	0	0
SOX17	0.605383	0	0	EGR2	0.597674	0	0	EGR2	0.597674	0	0	CBR3	0.392853	5.91595e-09	1.63783e-07	NPR2	0.634965	0	0	LPCAT4	0.525703	0	0	PCDH7	0.572031	0	0	NAGA	0.387956	0	0
PCOLCE2	0.60524	0	0	TRAF3IP3	0.597549	0	0	TRAF3IP3	0.597549	0	0	SLC17A5	0.392398	6.17736e-09	1.70773e-07	KIAA1210	0.634902	0	0	AHR	0.525667	0	0	BHLHE40	0.571944	0	0	LMAN1L	0.387805	3.85285e-19	6.50384e-18
CD163	0.605112	0	0	HMOX1	0.597521	0	0	HMOX1	0.597521	0	0	SPOCK1	0.392334	6.21504e-09	1.71567e-07	ARHGEF2	0.634889	0	0	RGMA	0.525641	0	0	SPIB	0.571583	0	0	ABCC4	0.387777	0	0
SH3BP1	0.605066	0	0	INHBA	0.597038	0	0	INHBA	0.597038	0	0	FAM171A1	0.392204	6.29186e-09	1.73438e-07	HIC1	0.634725	0	0	GSTA1	0.525058	2.79084e-36	3.04418e-35	CCL22	0.571391	0	0	TEX261	0.38775	0	0
STX11	0.604919	0	0	TCTEX1D4	0.596989	0	0	TCTEX1D4	0.596989	0	0	RPS19BP1	0.392136	6.33262e-09	1.74311e-07	PIK3CD	0.634711	0	0	COL22A1	0.525051	0	0	QPRT	0.571377	0	0	HHAT	0.387391	0	0
ARID5A	0.604311	0	0	SH3BP5	0.596935	0	0	SH3BP5	0.596935	0	0	UBA1	0.391832	6.51796e-09	1.79155e-07	BNC1	0.63455	6.54539e-57	4.19326e-56	KLRD1	0.524954	0	0	SLC16A5	0.571363	0	0	COG6	0.387127	0	0
CXCL14	0.604303	4.29038e-22	3.97846e-21	SYT8	0.596758	1.87034e-21	1.85851e-20	SYT8	0.596758	1.87034e-21	1.85851e-20	AGPAT3	0.391679	6.61341e-09	1.81518e-07	SCN4B	0.634536	0	0	ZBP1	0.524852	0	0	YPEL4	0.571174	0	0	CYP20A1	0.386774	0	0
IL15RA	0.604214	0	0	PDLIM7	0.596475	0	0	PDLIM7	0.596475	0	0	NOTCH2	0.391578	6.67723e-09	1.83008e-07	RUSC2	0.634524	0	0	AGPAT4	0.524823	0	0	FER1L5	0.571164	0	0	POTEF	0.386517	5.15567e-19	8.68806e-18
COMP	0.60417	0	0	SDS	0.596419	0	0	SDS	0.596419	0	0	COG8	0.391556	6.69074e-09	1.83116e-07	IFFO1	0.634001	0	0	HLA-A	0.524677	0	0	LONRF3	0.570942	0	0	MPDU1	0.386441	0	0
DNM1	0.604075	0	0	TM6SF1	0.596326	0	0	TM6SF1	0.596326	0	0	ACADSB	0.39127	6.87487e-09	1.87887e-07	ATP1A2	0.633756	0	0	PTPRE	0.524621	0	0	ANXA6	0.570667	0	0	C6orf132	0.386436	0	0
HAVCR2	0.604059	0	0	LILRA1	0.596285	0	0	LILRA1	0.596285	0	0	B4GALT7	0.391171	6.93937e-09	1.8938e-07	TCEAL5	0.633677	1.03249e-56	6.61241e-56	LAIR1	0.524456	0	0	LCP2	0.570249	0	0	HMGCS2	0.386404	0	0
DGKA	0.603996	0	0	GADD45A	0.596269	0	0	GADD45A	0.596269	0	0	BCL9	0.391124	6.97008e-09	1.89947e-07	USP44	0.633557	0	0	IL12A	0.524331	3.61951e-36	3.94588e-35	SPSB1	0.569849	0	0	COPS7A	0.386331	0	0
ALPK1	0.603828	0	0	FCGR2A	0.596229	0	0	FCGR2A	0.596229	0	0	PRPF19	0.391016	7.04165e-09	1.91625e-07	NHSL2	0.633492	0	0	GRAMD2A	0.524199	0	0	GYPC	0.569801	0	0	ENTPD6	0.386219	0	0
ITGA7	0.603732	0	0	LHFPL2	0.596122	0	0	LHFPL2	0.596122	0	0	UBXN6	0.390598	7.32585e-09	1.9907e-07	SOSTDC1	0.633454	1.16004e-56	7.42686e-56	CYTH4	0.52411	0	0	MILR1	0.569744	0	0	RBBP9	0.385886	0	0
NKD2	0.603512	0	0	FMO3	0.595972	0	0	FMO3	0.595972	0	0	POLR3E	0.390583	7.336e-09	1.9907e-07	PTGS1	0.633171	0	0	HPSE	0.523938	0	0	NINJ2	0.569643	0	0	MOB1B	0.385871	0	0
FAP	0.603472	0	0	CD58	0.595836	0	0	CD58	0.595836	0	0	ETHE1	0.390511	7.38604e-09	2.00144e-07	CORO2B	0.633121	0	0	IL34	0.523826	0	0	ADA	0.569598	0	0	GABRG3	0.385793	0	0
VGLL3	0.603275	0	0	TGFB1	0.595778	0	0	TGFB1	0.595778	0	0	TMEM109	0.390495	7.39721e-09	2.00163e-07	SVOPL	0.633119	1.38106e-56	8.83893e-56	IL15	0.523698	0	0	AMN	0.569275	1.09462e-43	8.26324e-43	SLC18A2	0.385644	6.27583e-19	1.05666e-17
SH2B3	0.603202	0	0	PNMAL2	0.595747	0	0	PNMAL2	0.595747	0	0	HADHB	0.390386	7.47394e-09	2.0164e-07	HLA-E	0.633048	0	0	MLKL	0.523661	0	0	TNFAIP3	0.569033	0	0	TMEM53	0.385518	0	0
HLA-A	0.603024	0	0	TLR6	0.59571	0	0	TLR6	0.59571	0	0	BCL9L	0.390379	7.47864e-09	2.0164e-07	IL27RA	0.632876	0	0	TSPAN2	0.523528	0	0	RFX2	0.569019	0	0	ACO1	0.385508	0	0
BHMT2	0.602897	0	0	GZMB	0.595644	0	0	GZMB	0.595644	0	0	CUL7	0.390372	7.48335e-09	2.0164e-07	TSHZ3	0.632804	0	0	SLCO4C1	0.523526	4.82184e-36	5.25367e-35	IL18RAP	0.568987	1.23385e-43	9.31062e-43	PRKCH	0.385508	0	0
SERPINF1	0.602731	0	0	PRAM1	0.595622	0	0	PRAM1	0.595622	0	0	RAB25	0.390208	7.60003e-09	2.04496e-07	HIF3A	0.6326	0	0	CERK	0.52343	0	0	SAMHD1	0.56897	0	0	PDCD6IP	0.385482	0	0
JDP2	0.602703	0	0	GABRP	0.59533	0	0	GABRP	0.59533	0	0	FAM219B	0.390124	7.66047e-09	2.05833e-07	COL6A1	0.632568	0	0	TAPBP	0.523343	0	0	GSDME	0.568825	0	0	AAK1	0.385232	0	0
SP140L	0.602653	0	0	HLA-DMA	0.595304	0	0	HLA-DMA	0.595304	0	0	NAA60	0.38982	7.8831e-09	2.11519e-07	PHF19	0.632459	0	0	PDCD1	0.52331	0	0	BTK	0.568632	0	0	AGL	0.385207	0	0
SLC1A3	0.602563	0	0	C1QTNF6	0.59501	0	0	C1QTNF6	0.59501	0	0	DIP2B	0.389783	7.91086e-09	2.11967e-07	EMILIN3	0.632024	0	0	TCF7L1	0.523249	0	0	CEACAM21	0.568616	0	0	RASSF6	0.385153	0	0
MPZ	0.602515	0	0	ARPC5	0.59499	0	0	ARPC5	0.59499	0	0	ZFHX3	0.389711	7.96468e-09	2.13111e-07	IRAK3	0.631965	0	0	ASGR2	0.523142	5.52825e-36	6.01999e-35	SEMA7A	0.568576	0	0	ILDR1	0.38503	0	0
SH2D3C	0.602499	0	0	B3GNT8	0.594799	0	0	B3GNT8	0.594799	0	0	ECE1	0.389661	8.00176e-09	2.13533e-07	MASP1	0.631876	0	0	SIRPG	0.522954	0	0	IRF4	0.568548	1.47977e-43	1.11621e-42	MAPK1	0.384945	0	0
OXT	0.602275	6.39852e-22	5.93047e-21	PQLC3	0.594788	0	0	PQLC3	0.594788	0	0	FKBP5	0.38966	8.00276e-09	2.13533e-07	HACD1	0.631823	0	0	ALPL	0.52287	0	0	C1QC	0.568517	0	0	ANPEP	0.384709	0	0
CIITA	0.602229	0	0	PIK3R6	0.594751	0	0	PIK3R6	0.594751	0	0	ADIPOR2	0.389289	8.28674e-09	2.20803e-07	OLFML3	0.63158	0	0	JCHAIN	0.522808	0	0	SLFN11	0.568488	0	0	RTCB	0.384681	0	0
ICAM2	0.602141	0	0	FAM196B	0.594744	0	0	FAM196B	0.594744	0	0	LRPAP1	0.389004	8.51194e-09	2.26489e-07	PIPOX	0.631512	0	0	KRT6B	0.522657	6.56685e-36	7.14699e-35	IL1R2	0.568227	0	0	SFXN5	0.384648	0	0
LARGE1	0.601552	0	0	GMFG	0.594638	0	0	GMFG	0.594638	0	0	DGCR2	0.388981	8.53008e-09	2.26656e-07	PBXIP1	0.63147	0	0	KSR1	0.522389	0	0	COL17A1	0.567684	0	0	ERG28	0.384639	0	0
WSCD2	0.601448	7.52399e-22	6.97025e-21	APOL6	0.594459	0	0	APOL6	0.594459	0	0	CSGALNACT1	0.388941	8.56218e-09	2.27194e-07	AHNAK2	0.631467	0	0	RGS19	0.522181	0	0	OSR1	0.567651	0	0	TIGD6	0.384542	0	0
HECW2	0.601276	0	0	GSN	0.594394	0	0	GSN	0.594394	0	0	ABHD17B	0.388921	8.57828e-09	2.27249e-07	ZNF423	0.631455	0	0	B3GNT9	0.522056	0	0	VAMP5	0.567563	0	0	SGMS2	0.384491	0	0
CACNA1F	0.601249	0	0	IL21R	0.594378	0	0	IL21R	0.594378	0	0	NECTIN4	0.388909	8.58795e-09	2.27249e-07	CCNI2	0.631299	3.5493e-56	2.27085e-55	DTX4	0.521977	0	0	DUOXA2	0.56747	2.31076e-43	1.74236e-42	CTSO	0.384412	0	0
ABCB1	0.601116	0	0	MS4A14	0.594314	0	0	MS4A14	0.594314	0	0	TRIM3	0.388825	8.65594e-09	2.28674e-07	ADGRL3	0.631131	0	0	ARL11	0.521937	0	0	BCL11B	0.567093	0	0	SRP19	0.384354	0	0
RAB3IL1	0.601021	0	0	SLC47A1	0.594279	0	0	SLC47A1	0.594279	0	0	SECISBP2L	0.388813	8.6657e-09	2.28674e-07	GSDME	0.631113	0	0	MS4A6A	0.521896	0	0	A4GALT	0.567048	0	0	DBI	0.384154	0	0
MCAM	0.601005	0	0	KCNT2	0.5942	0	0	KCNT2	0.5942	0	0	CCDC22	0.388773	8.69829e-09	2.29219e-07	RNF152	0.630505	0	0	MAP3K14	0.521735	0	0	IRF8	0.56702	0	0	MOB4	0.384144	0	0
TDRD10	0.600884	0	0	MYBPC3	0.594194	0	0	MYBPC3	0.594194	0	0	PNPLA4	0.388721	8.74084e-09	2.30023e-07	CPA1	0.630369	5.73501e-56	3.66808e-55	FAM3D	0.520947	0	0	FPR1	0.566794	0	0	EPHA5	0.384092	8.89098e-19	1.4931e-17
LGALS9	0.600849	0	0	PAPSS2	0.593967	0	0	PAPSS2	0.593967	0	0	PLXNB2	0.388669	8.78359e-09	2.30831e-07	MOB3B	0.630181	0	0	HLA-DOB	0.520757	0	0	WDR86	0.566749	0	0	GALNT7	0.383677	0	0
GJA4	0.600695	0	0	TPBG	0.593723	0	0	TPBG	0.593723	0	0	CCNI	0.388497	8.92643e-09	2.34264e-07	KLHL13	0.630078	0	0	HLA-DQB2	0.520725	0	0	SVOPL	0.566688	3.19003e-43	2.40441e-42	TMEM179B	0.383589	0	0
GIMAP6	0.600674	0	0	MROH7	0.593184	0	0	MROH7	0.593184	0	0	GDF15	0.388293	9.09876e-09	2.3846e-07	PPP1R18	0.630018	0	0	GRAP2	0.520643	0	0	CLEC7A	0.566585	0	0	RUSF1	0.383475	0	0
VCAN	0.600594	0	0	SYK	0.592875	0	0	SYK	0.592875	0	0	MVK	0.38767	9.64479e-09	2.5208e-07	CEND1	0.629739	0	0	BPIFB1	0.520209	1.56025e-35	1.69714e-34	HLA-DPA1	0.566366	0	0	MFAP3L	0.383092	0	0
SLAMF8	0.60058	0	0	HOXB3	0.592781	0	0	HOXB3	0.592781	0	0	TRPC4AP	0.387557	9.74751e-09	2.54418e-07	DMBT1	0.629733	7.95746e-56	5.08787e-55	EVI2B	0.520037	0	0	UPK1A	0.566365	3.64389e-43	2.74544e-42	LRRFIP2	0.383074	0	0
PAM	0.60041	0	0	ATP10D	0.592559	0	0	ATP10D	0.592559	0	0	WBP2	0.387494	9.80477e-09	2.55564e-07	PRKCB	0.629545	0	0	GZMA	0.519855	0	0	NTF4	0.566175	3.9388e-43	2.96649e-42	GNS	0.383073	0	0
NPR1	0.600356	0	0	NAIP	0.592344	0	0	NAIP	0.592344	0	0	ZNF827	0.387445	9.85007e-09	2.56396e-07	PLSCR4	0.629385	0	0	GAPT	0.519571	0	0	IL4I1	0.56612	0	0	RDH12	0.382994	0	0
HTRA1	0.600288	0	0	TMEM71	0.592185	0	0	TMEM71	0.592185	0	0	KDELR1	0.38742	9.87341e-09	2.56655e-07	GRK5	0.629284	0	0	KRT80	0.519096	0	0	GPR84	0.565852	4.49864e-43	3.38683e-42	B4GALT1	0.382797	0	0
YPEL4	0.600201	9.59974e-22	8.88893e-21	GPX3	0.592109	0	0	GPX3	0.592109	0	0	EPM2AIP1	0.387312	9.97351e-09	2.58906e-07	SCHIP1	0.629279	1.00467e-55	6.42159e-55	FZD10	0.519013	0	0	DRD1	0.565774	4.64443e-43	3.49523e-42	DYNC1LI1	0.382607	0	0
TNFAIP3	0.6001	0	0	FEZ1	0.591801	0	0	FEZ1	0.591801	0	0	CNP	0.387244	1.0037e-08	2.60202e-07	KIRREL1	0.629146	0	0	TMEM63A	0.518844	0	0	HCAR2	0.565621	0	0	USP33	0.3826	0	0
GPR84	0.600038	0	0	ISG20	0.591763	0	0	ISG20	0.591763	0	0	RUSC1	0.387226	1.00533e-08	2.60272e-07	VIPR2	0.629145	0	0	ACOT11	0.518833	0	0	HLA-DQA1	0.565516	0	0	MAF	0.382592	0	0
CXorf36	0.599946	0	0	LRRK2	0.591747	0	0	LRRK2	0.591747	0	0	HDAC11	0.387076	1.01957e-08	2.63601e-07	TNFAIP2	0.629085	0	0	TMLHE	0.518542	0	0	EVI2A	0.565513	0	0	SLC22A4	0.382563	0	0
CPXM2	0.599908	0	0	ABCB4	0.591604	0	0	ABCB4	0.591604	0	0	ZNF761	0.387004	1.02644e-08	2.6502e-07	LGALS9B	0.629031	1.14082e-55	7.28943e-55	IKZF3	0.518433	0	0	VCAM1	0.564963	0	0	CTNS	0.382532	0	0
TRIM47	0.599649	0	0	HIST1H1A	0.591551	0	0	HIST1H1A	0.591551	0	0	AKT2	0.386976	1.02912e-08	2.65356e-07	C1S	0.628978	0	0	PTPN22	0.518231	0	0	CXCR2	0.564706	7.1928e-43	5.41096e-42	NPTXR	0.382435	0	0
HBEGF	0.599626	0	0	PAPLN	0.591491	0	0	PAPLN	0.591491	0	0	RIOX2	0.38672	1.05398e-08	2.714e-07	PPP1R14A	0.628967	0	0	DNAH11	0.517969	0	0	FHAD1	0.564703	0	0	C9orf152	0.382345	0	0
FCER1G	0.599604	0	0	BAALC	0.591374	0	0	BAALC	0.591374	0	0	MINDY2	0.38664	1.06187e-08	2.73064e-07	ADAM19	0.628871	0	0	MFNG	0.517917	0	0	S1PR4	0.564639	0	0	SDK2	0.382257	0	0
KIAA1161	0.599538	0	0	CASP5	0.591362	5.23492e-21	5.1991e-20	CASP5	0.591362	5.23492e-21	5.1991e-20	PIP4K2C	0.386468	1.07902e-08	2.77102e-07	COX7A1	0.628757	0	0	ZNF831	0.517899	3.50841e-35	3.8141e-34	RARRES2	0.56428	0	0	ATP2C2	0.382203	0	0
SYNPO	0.599329	0	0	ZNF516	0.591345	0	0	ZNF516	0.591345	0	0	NCSTN	0.386424	1.08345e-08	2.77867e-07	CCDC181	0.628732	0	0	CCN6	0.517752	3.69331e-35	4.01287e-34	LILRA5	0.56414	0	0	CYB5R1	0.382125	0	0
MYO7B	0.599314	0	0	ZBP1	0.591324	0	0	ZBP1	0.591324	0	0	GNS	0.386221	1.10408e-08	2.8278e-07	FHL3	0.628575	0	0	DAPK2	0.517538	0	0	PLAAT2	0.563755	1.06035e-42	7.97364e-42	FMOD	0.3821	0	0
IL27RA	0.599257	0	0	ESPNL	0.591096	0	0	ESPNL	0.591096	0	0	GOLGA3	0.386006	1.12634e-08	2.87784e-07	ATOH8	0.628529	0	0	TMCC2	0.517513	0	0	ST3GAL5	0.563728	0	0	THRAP3	0.382085	0	0
IGF2	0.599254	0	0	TRANK1	0.590912	0	0	TRANK1	0.590912	0	0	AGA	0.386004	1.12662e-08	2.87784e-07	COL6A2	0.62834	0	0	CD14	0.517428	0	0	ADGRF4	0.563542	1.15666e-42	8.69458e-42	PPM1E	0.382079	0	0
PLCL2	0.599198	0	0	SUSD3	0.590733	0	0	SUSD3	0.590733	0	0	GOLGA4	0.38583	1.14492e-08	2.92069e-07	TRIM22	0.628272	0	0	MMP12	0.517413	4.1567e-35	4.51385e-34	DIO3	0.563523	1.16559e-42	8.75829e-42	SVIP	0.381984	0	0
KLHL38	0.599144	1.17895e-21	1.09113e-20	IL18RAP	0.590622	0	0	IL18RAP	0.590622	0	0	MAP3K5	0.385678	1.1612e-08	2.95828e-07	RAB9B	0.628221	0	0	PRRX2	0.517275	0	0	ZNF488	0.563472	1.19009e-42	8.93898e-42	GPN3	0.381925	0	0
C8orf58	0.599092	0	0	HEPH	0.590568	0	0	HEPH	0.590568	0	0	ZCCHC6	0.385609	1.1687e-08	2.97344e-07	GNG11	0.62819	0	0	CD5	0.517257	0	0	MGAT3	0.563383	0	0	AREL1	0.381732	0	0
TMEM132E	0.598904	0	0	APOBEC3A	0.590548	6.10401e-21	6.0591e-20	APOBEC3A	0.590548	6.10401e-21	6.0591e-20	COPZ1	0.385592	1.17058e-08	2.97427e-07	ZNF853	0.628084	0	0	TENM4	0.51722	0	0	SNX20	0.563202	0	0	PIKFYVE	0.381686	0	0
CCBE1	0.598867	1.24424e-21	1.151e-20	SPOCD1	0.590428	0	0	SPOCD1	0.590428	0	0	ACSL3	0.385493	1.18135e-08	2.99767e-07	RAB31	0.627924	0	0	TCN1	0.517108	4.62252e-35	5.0169e-34	TPBG	0.562931	0	0	UBA1	0.381602	0	0
SRPX	0.598797	0	0	DPYD	0.590224	0	0	DPYD	0.590224	0	0	TMEM115	0.385453	1.18575e-08	3.00483e-07	KRT86	0.62788	2.05559e-55	1.31302e-54	SLC12A4	0.5171	0	0	SPN	0.562862	0	0	STIM1	0.381584	0	0
ATP8B3	0.598796	0	0	ACSM5	0.590214	0	0	ACSM5	0.590214	0	0	STYK1	0.385421	1.18927e-08	3.00496e-07	TCN2	0.627624	0	0	RND3	0.516358	0	0	CISH	0.562861	0	0	TRIM68	0.38147	0	0
MOXD1	0.59873	1.27769e-21	1.18137e-20	NTRK1	0.590203	6.51386e-21	6.46258e-20	NTRK1	0.590203	6.51386e-21	6.46258e-20	RNH1	0.385414	1.19001e-08	3.00496e-07	GNAI2	0.627617	0	0	ARHGEF2	0.515892	0	0	GNAI2	0.5627	0	0	CIPC	0.381209	0	0
GSDMC	0.598671	1.29233e-21	1.19433e-20	TGM5	0.590056	6.6962e-21	6.64006e-20	TGM5	0.590056	6.6962e-21	6.64006e-20	PPCS	0.385409	1.1906e-08	3.00496e-07	FZD10	0.627563	0	0	C4A	0.515835	0	0	KIAA0040	0.562689	0	0	ATL1	0.381201	0	0
FGD2	0.598546	0	0	PON3	0.589936	6.84987e-21	6.78892e-20	PON3	0.589936	6.84987e-21	6.78892e-20	RAB43	0.385395	1.19207e-08	3.00496e-07	PLEKHO1	0.627411	0	0	SOSTDC1	0.515773	7.35473e-35	7.97778e-34	S100A4	0.562607	0	0	CLDN8	0.380932	0	0
ID3	0.598505	0	0	CD86	0.589921	0	0	CD86	0.589921	0	0	FOXP1	0.385058	1.22995e-08	3.09231e-07	PXDC1	0.627188	0	0	PRSS12	0.515549	7.94938e-35	8.61801e-34	SYT8	0.562531	1.74406e-42	1.30949e-41	AMFR	0.38089	0	0
STOX2	0.598498	0	0	KIF26B	0.589873	0	0	KIF26B	0.589873	0	0	GNPTG	0.384778	1.26227e-08	3.1694e-07	SERPINB9	0.627139	0	0	LCK	0.515458	0	0	GPRASP1	0.562412	0	0	TM9SF1	0.380841	0	0
LMOD1	0.59841	0	0	SIGLEC10	0.589796	0	0	SIGLEC10	0.589796	0	0	TMED2	0.384675	1.27432e-08	3.19548e-07	PAQR8	0.626539	0	0	ADGRE2	0.515286	0	0	NLRP3	0.562085	0	0	NEFH	0.380822	0	0
PCDH12	0.598322	0	0	CLEC2B	0.589737	0	0	CLEC2B	0.589737	0	0	ACO1	0.384595	1.28379e-08	3.21502e-07	CLCNKB	0.626433	4.29352e-55	2.74161e-54	PADI3	0.515266	8.76841e-35	9.50065e-34	INKA1	0.561877	0	0	CLSTN1	0.380369	0	0
MAMLD1	0.598185	0	0	TMEM200B	0.589538	0	0	TMEM200B	0.589538	0	0	ARG2	0.384478	1.2978e-08	3.24586e-07	MRAS	0.626428	0	0	EDN1	0.515127	0	0	MUC15	0.561838	2.31001e-42	1.73375e-41	RAB2B	0.380354	0	0
CADM3	0.598177	1.42214e-21	1.31366e-20	PTPN7	0.589465	0	0	PTPN7	0.589465	0	0	CAMSAP3	0.384105	1.34337e-08	3.35545e-07	MRAP2	0.62626	0	0	HAAO	0.515117	0	0	GNG11	0.561824	0	0	SLC15A2	0.380176	0	0
SPG20	0.598051	0	0	PIWIL4	0.58945	0	0	PIWIL4	0.58945	0	0	TSR3	0.384087	1.34552e-08	3.35645e-07	PARVA	0.626195	0	0	SERPINF1	0.515081	0	0	ITGAX	0.561678	0	0	HID1	0.379763	0	0
TYMP	0.597999	0	0	SNAI2	0.589301	0	0	SNAI2	0.589301	0	0	NECAP1	0.383954	1.3622e-08	3.39362e-07	CRISPLD2	0.626189	0	0	HVCN1	0.515072	0	0	IL16	0.561594	0	0	TIMD4	0.379621	0	0
PECAM1	0.597971	0	0	DPF3	0.589265	0	0	DPF3	0.589265	0	0	QPCTL	0.383809	1.38059e-08	3.43499e-07	FAM178B	0.626095	5.09716e-55	3.25371e-54	SLAMF6	0.514607	1.10106e-34	1.19235e-33	IL20	0.561211	2.97718e-42	2.23363e-41	RLN1	0.379526	0	0
IL10RA	0.597959	0	0	SIPA1	0.589158	0	0	SIPA1	0.589158	0	0	GLMP	0.383495	1.42108e-08	3.53113e-07	ID4	0.626092	0	0	HAS2	0.514375	0	0	PADI3	0.560762	3.56856e-42	2.67628e-41	MPPED2	0.379167	0	0
IGDCC4	0.597803	0	0	CACNA2D4	0.589114	0	0	CACNA2D4	0.589114	0	0	NDUFC1	0.383278	1.44983e-08	3.59324e-07	CFL2	0.625886	0	0	PLP2	0.514181	0	0	ENPP6	0.560474	0	0	TTC8	0.379005	0	0
LOXL2	0.597782	0	0	GUCY2C	0.589002	0	0	GUCY2C	0.589002	0	0	LAMTOR1	0.383201	1.46019e-08	3.61425e-07	SMOC1	0.625481	0	0	CFH	0.51403	0	0	ARHGEF28	0.560464	0	0	MTMR9	0.378739	0	0
ACOX2	0.597613	0	0	CD1A	0.588932	8.27099e-21	8.19316e-20	CD1A	0.588932	8.27099e-21	8.19316e-20	KLF9	0.383115	1.47171e-08	3.63807e-07	ZNF804A	0.625281	7.70029e-55	4.91378e-54	NUAK1	0.513989	0	0	LIF	0.560448	0	0	DNAJA4	0.378725	0	0
CYTH4	0.597585	0	0	COL23A1	0.588818	0	0	COL23A1	0.588818	0	0	ATMIN	0.38295	1.49428e-08	3.6891e-07	ART5	0.625235	0	0	CCL21	0.513986	0	0	WNT3A	0.560162	4.5442e-42	3.40667e-41	CYB5B	0.3787	0	0
PARVG	0.597547	0	0	MRC1	0.588643	0	0	MRC1	0.588643	0	0	HIBADH	0.38286	1.50661e-08	3.71476e-07	ETV4	0.624989	0	0	TMEM45A	0.513901	0	0	SLAMF1	0.560057	0	0	CPT2	0.378513	0	0
RARRES1	0.597466	0	0	RARRES2	0.588639	0	0	RARRES2	0.588639	0	0	TMEM222	0.382782	1.51755e-08	3.73692e-07	ANKRD65	0.624922	0	0	MNDA	0.513587	0	0	CPVL	0.560002	0	0	MFN1	0.378358	0	0
AOC3	0.597291	0	0	MS4A6A	0.588589	0	0	MS4A6A	0.588589	0	0	CASC4	0.382607	1.54212e-08	3.79255e-07	CA9	0.624595	1.08893e-54	6.9465e-54	BST2	0.513497	0	0	ACSL4	0.559927	0	0	TBC1D15	0.378291	0	0
EHD4	0.597057	0	0	TWIST2	0.588574	8.84445e-21	8.75669e-20	TWIST2	0.588574	8.84445e-21	8.75669e-20	PMVK	0.382374	1.57554e-08	3.86976e-07	RHCG	0.62448	1.15395e-54	7.35887e-54	SCIMP	0.513459	0	0	CA11	0.559754	0	0	INAFM2	0.378275	0	0
PLXNC1	0.59689	0	0	PITPNM2	0.588463	0	0	PITPNM2	0.588463	0	0	PICK1	0.38216	1.6067e-08	3.93621e-07	TENM3	0.624319	0	0	CCL7	0.513332	1.70967e-34	1.85039e-33	CADM3	0.559447	6.05914e-42	4.54063e-41	SLC38A4	0.377909	3.49499e-18	5.77977e-17
FAM151A	0.596825	1.84628e-21	1.70463e-20	IFITM3	0.588366	0	0	IFITM3	0.588366	0	0	LANCL1	0.381906	1.64468e-08	4.02411e-07	WFIKKN2	0.623867	1.5706e-54	1.00126e-53	KYNU	0.513093	0	0	SLC7A7	0.559296	0	0	CACNA1G	0.377885	0	0
DST	0.596825	0	0	RCN3	0.588294	0	0	RCN3	0.588294	0	0	ADGRG1	0.381863	1.65113e-08	4.03473e-07	DACT1	0.623698	0	0	CNN2	0.513072	0	0	CTSC	0.559142	0	0	DYNLL2	0.377882	0	0
NRG2	0.596383	0	0	CCL5	0.588173	0	0	CCL5	0.588173	0	0	IL1R1	0.381768	1.66552e-08	4.06472e-07	PGAP4	0.623641	0	0	CHST6	0.513057	0	0	CD33	0.5587	0	0	YME1L1	0.377871	0	0
ARHGAP24	0.596323	0	0	KIRREL	0.588083	0	0	KIRREL	0.588083	0	0	IFT27	0.381751	1.66817e-08	4.066e-07	ACP7	0.623585	1.81055e-54	1.15386e-53	AMN	0.512959	1.94368e-34	2.10249e-33	CD6	0.558601	0	0	MBTPS2	0.377826	0	0
LRRC74A	0.596265	2.05613e-21	1.89746e-20	GBP5	0.58803	0	0	GBP5	0.58803	0	0	REPS2	0.38173	1.67143e-08	4.06878e-07	CLEC9A	0.623511	1.87936e-54	1.19732e-53	VIPR2	0.51257	0	0	RELL1	0.558221	0	0	GINM1	0.377761	0	0
DRD1	0.596219	2.07437e-21	1.91337e-20	HR	0.588014	0	0	HR	0.588014	0	0	MRPL57	0.381687	1.67798e-08	4.07954e-07	DUSP15	0.623298	0	0	EBI3	0.512438	0	0	IL12A	0.558108	1.03606e-41	7.76113e-41	TMEM251	0.37758	0	0
TREH	0.596218	0	0	CD7	0.588002	0	0	CD7	0.588002	0	0	ALG1	0.38159	1.69301e-08	4.11086e-07	ROBO1	0.623161	0	0	SERTM2	0.512345	2.39979e-34	2.59443e-33	PRKCQ	0.558085	0	0	CHDH	0.377488	0	0
LUM	0.59615	0	0	IL4R	0.587873	0	0	IL4R	0.587873	0	0	ZNF275	0.381528	1.70255e-08	4.12879e-07	INPP1	0.622924	0	0	PLCB2	0.511988	0	0	DDO	0.558004	0	0	OR51S1	0.37747	3.84759e-18	6.35211e-17
TSHZ3	0.596085	0	0	GAS1	0.587842	0	0	GAS1	0.587842	0	0	SLC25A17	0.381412	1.72073e-08	4.1676e-07	EGFLAM	0.622673	0	0	NOD2	0.511902	0	0	NKG7	0.557821	0	0	BNIP3L	0.377439	0	0
GPX3	0.595799	0	0	FAT4	0.587789	0	0	FAT4	0.587789	0	0	PGRMC2	0.381136	1.76474e-08	4.26342e-07	TRIM6	0.622575	0	0	CD300LB	0.511847	2.84577e-34	3.07488e-33	CYP4Z1	0.557766	1.18777e-41	8.89414e-41	PDE12	0.377278	0	0
SERPINB1	0.595684	0	0	RTP4	0.587677	0	0	RTP4	0.587677	0	0	PSAP	0.381055	1.77792e-08	4.28984e-07	TLE2	0.622084	0	0	ACHE	0.51181	0	0	ASS1	0.557563	0	0	CACNA2D1	0.377246	0	0
CYP26B1	0.595468	0	0	NUGGC	0.587479	0	0	NUGGC	0.587479	0	0	SPRYD7	0.381015	1.78443e-08	4.30014e-07	B3GNT9	0.621717	0	0	CMTM7	0.511599	0	0	PTGES	0.557361	0	0	CANX	0.377189	0	0
IL4I1	0.595402	0	0	TNIP3	0.587367	1.108e-20	1.09644e-19	TNIP3	0.587367	1.108e-20	1.09644e-19	CTBS	0.38085	1.8116e-08	4.36014e-07	STARD9	0.621703	0	0	CGB7	0.510922	3.90556e-34	4.21766e-33	VWCE	0.557338	0	0	CMPK1	0.377089	0	0
EXT1	0.595244	0	0	APOBEC3H	0.587137	0	0	APOBEC3H	0.587137	0	0	PRRC1	0.380692	1.83783e-08	4.41771e-07	CHST6	0.6217	0	0	PLSCR1	0.51065	0	0	APBB1IP	0.557133	0	0	ARF4	0.376976	0	0
FGF1	0.595192	0	0	FCAR	0.587129	1.15825e-20	1.14557e-19	FCAR	0.587129	1.15825e-20	1.14557e-19	RCAN3	0.380621	1.84973e-08	4.44074e-07	ITGA9	0.621666	0	0	GATM	0.510646	0	0	LY9	0.557124	0	0	RANBP9	0.376895	0	0
PYCARD	0.595051	0	0	S100A4	0.587115	0	0	S100A4	0.587115	0	0	SUMF1	0.380509	1.86874e-08	4.48076e-07	FUT2	0.621609	0	0	ODF3B	0.5106	0	0	SCGB3A1	0.557082	0	0	TXNDC9	0.376852	0	0
BAALC	0.595038	0	0	PLSCR1	0.586977	0	0	PLSCR1	0.586977	0	0	FAM129B	0.380104	1.93912e-08	4.62636e-07	HLA-DOA	0.62108	0	0	ZNF711	0.510448	0	0	FOXF1	0.55699	0	0	GMDS	0.376675	0	0
PRICKLE1	0.59487	0	0	SFXN3	0.586815	0	0	SFXN3	0.586815	0	0	CADM4	0.380083	1.9429e-08	4.6296e-07	EFS	0.620965	0	0	S100A3	0.510161	0	0	CLU	0.55697	0	0	GABARAPL1	0.376442	0	0
JAK3	0.594475	0	0	SRPX2	0.586654	0	0	SRPX2	0.586654	0	0	SLC31A1	0.379829	1.98826e-08	4.73181e-07	GIPR	0.620687	0	0	LMO2	0.510115	0	0	TTC7A	0.55672	0	0	SLC16A9	0.376084	0	0
GRAMD1B	0.594443	0	0	FHL3	0.58657	0	0	FHL3	0.58657	0	0	DNAJA4	0.379813	1.99116e-08	4.73283e-07	MFGE8	0.620616	0	0	TJP3	0.509789	0	0	KYNU	0.5566	0	0	MT2A	0.376023	0	0
COL5A2	0.59431	0	0	CPNE5	0.586444	0	0	CPNE5	0.586444	0	0	HEBP2	0.379748	2.00304e-08	4.75517e-07	EVX2	0.620163	9.9993e-54	6.36835e-53	GZMH	0.509548	0	0	FHL3	0.556436	0	0	NDUFS1	0.375906	0	0
B3GNT7	0.593735	0	0	GNB4	0.586395	0	0	GNB4	0.586395	0	0	ZNF841	0.379363	2.07451e-08	4.91267e-07	IL4R	0.620151	0	0	INKA1	0.509457	0	0	GPR85	0.556431	0	0	RAB1B	0.37578	0	0
WDFY4	0.593527	0	0	IRAK3	0.586331	0	0	IRAK3	0.586331	0	0	SNRPN	0.379252	2.09549e-08	4.95621e-07	AJAP1	0.620135	0	0	CHRDL2	0.50926	0	0	CFB	0.556358	0	0	ARFGEF2	0.375727	0	0
KCNJ8	0.593331	0	0	PDE1B	0.585983	0	0	PDE1B	0.585983	0	0	MARCH2.#	0.379148	2.11539e-08	4.99711e-07	ATAD3C	0.620111	0	0	PSMB8	0.5092	0	0	RUFY4	0.555999	2.39982e-41	1.79632e-40	MDH1	0.375431	0	0
CDH5	0.593188	0	0	ETV5	0.585958	0	0	ETV5	0.585958	0	0	AMACR	0.379131	2.11872e-08	4.99882e-07	KIAA1755	0.620014	0	0	UCP2	0.509155	0	0	SLC39A2	0.555841	2.55574e-41	1.9123e-40	FAM174B	0.375424	0	0
FBN2	0.593103	0	0	ALDH1L2	0.585792	0	0	ALDH1L2	0.585792	0	0	ARHGAP29	0.379032	2.1378e-08	5.03387e-07	LGR6	0.619872	0	0	AL049839.2	0.508889	7.79926e-34	8.41785e-33	ICAM2	0.555819	0	0	MRPL32	0.375162	0	0
ASAP1	0.592944	0	0	MAPRE2	0.585562	0	0	MAPRE2	0.585562	0	0	SNX9	0.379027	2.13883e-08	5.03387e-07	MACC1	0.619827	0	0	ITK	0.508869	0	0	CD55	0.555768	0	0	TMEM30A	0.375026	0	0
TMEM243	0.592901	0	0	NCR3	0.58555	0	0	NCR3	0.58555	0	0	HSP90B1	0.378869	2.16961e-08	5.10004e-07	EID3	0.619639	0	0	SNX7	0.508703	0	0	TLR1	0.555506	0	0	SLC39A6	0.374932	0	0
MFSD2A	0.592457	0	0	FUT4	0.585479	0	0	FUT4	0.585479	0	0	PITRM1	0.378828	2.17776e-08	5.11294e-07	FOXI1	0.619531	1.36811e-53	8.7104e-53	DUSP5	0.50846	0	0	NRM	0.555099	0	0	MYCBP	0.37484	0	0
RAB38	0.592447	4.26303e-21	3.93028e-20	EMILIN2	0.584998	0	0	EMILIN2	0.584998	0	0	HSPA9	0.378697	2.20374e-08	5.16759e-07	RBMS2	0.619452	0	0	TLR6	0.508389	0	0	HOXD13	0.55507	0	0	SPPL2A	0.374802	0	0
ARPC1B	0.592181	0	0	FCRLB	0.584716	0	0	FCRLB	0.584716	0	0	TXNRD2	0.378657	2.21175e-08	5.17809e-07	GJD3	0.619001	0	0	EPSTI1	0.508322	0	0	AEBP1	0.554928	0	0	PPP1R7	0.374793	0	0
HLX	0.592141	0	0	SERPINF1	0.584695	0	0	SERPINF1	0.584695	0	0	DBI	0.378648	2.21362e-08	5.17809e-07	ECRG4	0.618527	0	0	CNTNAP1	0.508308	0	0	BST1	0.554807	0	0	OSBPL9	0.374724	0	0
PURG	0.591886	4.74099e-21	4.36883e-20	BACH2	0.584679	0	0	BACH2	0.584679	0	0	FBXO8	0.378569	2.22947e-08	5.20881e-07	MLKL	0.618526	0	0	CCDC8	0.50805	0	0	FOXC1	0.55477	0	0	ALG5	0.374094	0	0
LGI2	0.591859	0	0	RARA	0.584631	0	0	RARA	0.584631	0	0	MAOA	0.378524	2.23866e-08	5.2239e-07	SRGN	0.61807	0	0	STAB1	0.507606	0	0	CD2	0.554357	0	0	ANKRD37	0.374026	0	0
MRVI1	0.591801	0	0	CCR2	0.584622	0	0	CCR2	0.584622	0	0	SMARCD2	0.37836	2.27219e-08	5.29569e-07	ZNF208	0.618059	2.83064e-53	1.8016e-52	CTF1	0.507277	0	0	NXNL2	0.554305	0	0	MINDY2	0.373913	0	0
SYNDIG1	0.591774	4.84259e-21	4.4603e-20	WSCD2	0.584413	1.91628e-20	1.89433e-19	WSCD2	0.584413	1.91628e-20	1.89433e-19	DNAJC14	0.37815	2.31569e-08	5.39052e-07	CCN6	0.617772	3.26011e-53	2.07427e-52	CST6	0.507223	1.37026e-33	1.47812e-32	VDR	0.554212	0	0	PPP1R13B	0.373854	0	0
FUT4	0.591523	0	0	SH3BGRL3	0.584156	0	0	SH3BGRL3	0.584156	0	0	MAP2K1	0.377842	2.38115e-08	5.53618e-07	GDF5	0.61706	4.62763e-53	2.9434e-52	CYP4F3	0.507188	1.38627e-33	1.49456e-32	SLAMF7	0.554116	0	0	LONP2	0.373834	0	0
CPED1	0.591445	0	0	IGFLR1	0.584121	0	0	IGFLR1	0.584121	0	0	MZT2B	0.377606	2.43252e-08	5.64875e-07	ALDH3B1	0.617001	0	0	PFKFB3	0.506891	0	0	TMEM154	0.553992	0	0	PHF23	0.373821	0	0
RND3	0.591244	0	0	PRPH2	0.583945	0	0	PRPH2	0.583945	0	0	CNDP2	0.377585	2.43722e-08	5.65281e-07	MECOM	0.616889	0	0	GMFG	0.506698	0	0	EDN2	0.553878	0	0	DHRS13	0.373746	0	0
BOC	0.591118	0	0	CELF2	0.583916	0	0	CELF2	0.583916	0	0	ZBTB16	0.37757	2.44045e-08	5.65346e-07	LY75	0.616803	0	0	TBX21	0.506553	0	0	TMEM176B	0.553814	0	0	AP5M1	0.373745	0	0
PREX1	0.591113	0	0	CECR1	0.58388	0	0	CECR1	0.58388	0	0	HSP90AB1	0.377006	2.56796e-08	5.94167e-07	SLC16A7	0.61673	0	0	LRRC25	0.506486	0	0	P2RY10	0.553747	0	0	MON1B	0.373668	0	0
TGFB3	0.590793	0	0	PRKD3	0.583788	0	0	PRKD3	0.583788	0	0	PLXNB3	0.376874	2.59872e-08	6.00558e-07	CDH23	0.61649	0	0	SAMHD1	0.506434	0	0	TNFSF14	0.553708	5.93676e-41	4.44039e-40	SGSH	0.373214	0	0
CEMIP	0.590766	0	0	IFIT2	0.583751	0	0	IFIT2	0.583751	0	0	PSMD8	0.376698	2.64028e-08	6.09428e-07	CALD1	0.616489	0	0	NOS2	0.506363	0	0	C1QB	0.553567	0	0	IFT57	0.373101	0	0
IQCA1	0.590532	0	0	RETN	0.583745	2.1674e-20	2.14147e-19	RETN	0.583745	2.1674e-20	2.14147e-19	HNRNPF	0.37642	2.7074e-08	6.24169e-07	SLC38A3	0.615968	7.90071e-53	5.02361e-52	KCTD17	0.506209	0	0	CACNA2D4	0.553508	0	0	PNPLA4	0.372977	0	0
CEACAM21	0.590446	0	0	HP	0.583689	0	0	HP	0.583689	0	0	SEC24B	0.376313	2.73353e-08	6.29207e-07	CYS1	0.615877	0	0	FES	0.506078	0	0	PLAAT5	0.55347	6.51974e-41	4.87457e-40	DNAH9	0.372943	0	0
JAK1	0.590417	0	0	LILRB5	0.583433	0	0	LILRB5	0.583433	0	0	COPB1	0.376304	2.73582e-08	6.29207e-07	SLFN13	0.615325	0	0	CA11	0.505574	0	0	PTGS1	0.553436	0	0	SLC35F1	0.372763	0	0
SLA	0.590321	0	0	TANGO2	0.583373	0	0	TANGO2	0.583373	0	0	KLHL12	0.376186	2.76487e-08	6.35123e-07	SLC39A2	0.615173	1.16447e-52	7.40177e-52	CD226	0.505502	0	0	ACVRL1	0.553427	0	0	FBXL3	0.37276	0	0
ENPEP	0.590301	0	0	FYN	0.583248	0	0	FYN	0.583248	0	0	NSF	0.376151	2.7735e-08	6.36344e-07	PDK4	0.61497	0	0	CD86	0.505065	0	0	TRIM17	0.553369	0	0	SCD	0.372714	0	0
SLC46A3	0.590297	0	0	CCR5	0.58308	0	0	CCR5	0.58308	0	0	CDIPT	0.376038	2.80192e-08	6.42095e-07	WIPF3	0.614872	0	0	RGS18	0.505021	2.87097e-33	3.09354e-32	ADGRG6	0.553302	0	0	SCFD1	0.37213	0	0
IL10	0.590203	6.51468e-21	5.99751e-20	FGL2	0.583013	0	0	FGL2	0.583013	0	0	CD276	0.37601	2.80898e-08	6.42945e-07	HFE	0.61429	0	0	B3GALT5	0.505005	2.88645e-33	3.1085e-32	ISL2	0.553208	7.22904e-41	5.40281e-40	TMED9	0.372122	0	0
ARHGEF6	0.590158	0	0	GPAT3	0.582999	0	0	GPAT3	0.582999	0	0	PPP2R2C	0.375994	2.81303e-08	6.43102e-07	IQSEC3	0.614259	0	0	APOL3	0.504844	0	0	MSLN	0.553113	0	0	TMEM167A	0.372045	0	0
CARD11	0.59008	0	0	PTPRH	0.582531	2.70849e-20	2.67471e-19	PTPRH	0.582531	2.70849e-20	2.67471e-19	SNTA1	0.375499	2.94087e-08	6.71527e-07	SPNS3	0.614098	0	0	OVCH2	0.504844	3.04692e-33	3.27952e-32	CCR5	0.552946	0	0	KIAA0232	0.37202	0	0
ICAM1	0.590072	0	0	ANXA1	0.582317	0	0	ANXA1	0.582317	0	0	EAF1	0.375371	2.97485e-08	6.7767e-07	TREH	0.613966	2.09492e-52	1.33117e-51	CD37	0.504761	0	0	MEI1	0.552945	0	0	POTEJ	0.371943	1.27395e-17	2.0444e-16
JAKMIP2	0.58994	0	0	TAGLN2	0.582113	0	0	TAGLN2	0.582113	0	0	WIPI1	0.375325	2.98733e-08	6.79062e-07	CABP1	0.613645	0	0	CHST9	0.504541	3.37148e-33	3.62685e-32	TMEM156	0.552919	8.09872e-41	6.05048e-40	SLC23A1	0.371938	0	0
FGF2	0.589629	0	0	OTOF	0.582069	0	0	OTOF	0.582069	0	0	RORC	0.375322	2.98804e-08	6.79062e-07	VAV3	0.613596	0	0	HAP1	0.504441	0	0	APLF	0.552758	0	0	RAB9A	0.37189	0	0
RNASE1	0.589568	0	0	ZNF804A	0.582058	2.95387e-20	2.91552e-19	ZNF804A	0.582058	2.95387e-20	2.91552e-19	ACOX3	0.37527	3.00201e-08	6.81429e-07	LPA	0.613219	3.01005e-52	1.91205e-51	MFSD2A	0.504411	0	0	IL20RB	0.552743	0	0	C1QL3	0.37186	1.29677e-17	2.0776e-16
MICB	0.589529	0	0	IFNAR2	0.581925	0	0	IFNAR2	0.581925	0	0	ICA1	0.375155	3.03305e-08	6.87502e-07	AHR	0.613078	0	0	HTR1D	0.504343	3.60255e-33	3.87329e-32	ADGRE2	0.552695	0	0	ANTXR2	0.371571	3.30984e-19	5.59689e-18
CYP27A1	0.589398	0	0	CLDN14	0.581895	3.04348e-20	3.00242e-19	CLDN14	0.581895	3.04348e-20	3.00242e-19	USP38	0.375145	3.03595e-08	6.87502e-07	CPEB1	0.613064	0	0	FBN3	0.504249	0	0	MMP13	0.552683	8.88516e-41	6.63548e-40	TM9SF4	0.371406	6.29027e-19	1.05818e-17
ST6GALNAC4	0.589304	0	0	AGAP2	0.581789	0	0	AGAP2	0.581789	0	0	ARL6IP5	0.374958	3.08717e-08	6.98277e-07	SYT8	0.612858	3.58381e-52	2.27577e-51	HOXD13	0.504234	0	0	IL2RG	0.552618	0	0	TINCR	0.371366	7.02662e-19	1.18103e-17
CDH13	0.589274	0	0	LILRA2	0.58177	0	0	LILRA2	0.58177	0	0	PRKAG2	0.374839	3.12017e-08	7.04908e-07	FGFR1	0.612748	0	0	TIGIT	0.504034	0	0	ETV5	0.552421	0	0	KDELR2	0.371219	9.85619e-19	1.65235e-17
CTSA	0.589246	0	0	THBD	0.581653	0	0	THBD	0.581653	0	0	LMAN1	0.374537	3.20587e-08	7.23418e-07	SCN5A	0.612443	0	0	FOXQ1	0.5038	0	0	PLCB2	0.552351	0	0	PRRG4	0.371155	1.11171e-18	1.86214e-17
CD70	0.589195	7.87289e-21	7.24442e-20	GIMAP6	0.581541	0	0	GIMAP6	0.581541	0	0	PDIA4	0.374398	3.24589e-08	7.31586e-07	NCAM1	0.612321	0	0	RND2	0.503649	0	0	SKAP1	0.552309	0	0	FBXO42	0.371099	1.22548e-18	2.04919e-17
SH3PXD2B	0.588721	0	0	CACHD1	0.58152	0	0	CACHD1	0.58152	0	0	TMEM129	0.374217	3.29895e-08	7.42671e-07	SGCE	0.612278	0	0	CTSW	0.503485	0	0	COL18A1	0.552223	0	0	LRIG1	0.370924	1.59501e-18	2.66254e-17
CRABP2	0.588718	0	0	CD247	0.581502	0	0	CD247	0.581502	0	0	DNAJB9	0.374106	3.33174e-08	7.49008e-07	ARRDC2	0.612266	0	0	PPP1R18	0.503364	0	0	ACKR1	0.55221	0	0	AKIRIN1	0.370879	1.69211e-18	2.82221e-17
CCRL2	0.588613	0	0	TMEM40	0.581473	3.28729e-20	3.24127e-19	TMEM40	0.581473	3.28729e-20	3.24127e-19	TSEN34	0.374095	3.33492e-08	7.49008e-07	DSE	0.612265	0	0	TCEAL2	0.503212	5.25285e-33	5.6445e-32	DACT3	0.552068	0	0	PNPLA8	0.370813	1.84018e-18	3.06393e-17
TBC1D2B	0.588567	0	0	CD274	0.581358	0	0	CD274	0.581358	0	0	LSR	0.373993	3.36565e-08	7.55025e-07	TMEM252	0.612245	4.81975e-52	3.05961e-51	NFAM1	0.50312	0	0	SAMSN1	0.551968	0	0	SUCLA2	0.370801	1.86566e-18	3.10371e-17
EPHX3	0.58829	0	0	TCIRG1	0.581297	0	0	TCIRG1	0.581297	0	0	CYB5R3	0.373208	3.60947e-08	8.08774e-07	LGI3	0.612174	4.9865e-52	3.16444e-51	BDKRB2	0.503062	0	0	CAVIN1	0.551911	0	0	ARID5B	0.370392	2.85248e-18	4.72925e-17
ZFP92	0.588186	0	0	CD69	0.581296	3.39495e-20	3.3457e-19	CD69	0.581296	3.39495e-20	3.3457e-19	HECTD4	0.373159	3.62537e-08	8.11388e-07	IP6K3	0.612129	5.09632e-52	3.23308e-51	RAB33A	0.503009	5.61821e-33	6.03378e-32	LXN	0.551898	0	0	LIN7C	0.370299	3.0936e-18	5.12032e-17
PROCR	0.587983	0	0	PTPN22	0.581213	0	0	PTPN22	0.581213	0	0	CPT2	0.373131	3.63442e-08	8.12465e-07	FBXL22	0.611959	0	0	P2RY13	0.502789	0	0	DZIP1L	0.551609	0	0	PHACTR4	0.369961	4.03655e-18	6.65842e-17
CYP27C1	0.587881	1.00674e-20	9.25934e-20	STEAP3	0.581184	0	0	STEAP3	0.581184	0	0	EIF2B5	0.373111	3.6409e-08	8.12965e-07	SNX7	0.61172	0	0	LGALS7B	0.502641	6.35121e-33	6.81725e-32	ACACB	0.551533	0	0	NFE2L1	0.369899	4.22132e-18	6.95147e-17
PLPP7	0.587786	0	0	SLC24A4	0.581166	0	0	SLC24A4	0.581166	0	0	DUSP3	0.372312	3.90896e-08	8.71802e-07	SCRG1	0.611689	0	0	FBXO2	0.5023	0	0	SYNDIG1	0.551521	0	0	DLGAP1	0.369813	4.48159e-18	7.36763e-17
ECSCR	0.587677	0	0	IFITM1	0.581085	0	0	IFITM1	0.581085	0	0	PCDHGA5	0.372235	3.9359e-08	8.7679e-07	SSTR2	0.611603	0	0	LPAR5	0.502078	0	0	MEIS1	0.551311	0	0	GPRASP2	0.369737	4.7169e-18	7.74795e-17
HOXB6	0.587645	0	0	DPYSL2	0.580981	0	0	DPYSL2	0.580981	0	0	LIG3	0.372187	3.95271e-08	8.79512e-07	IL34	0.611444	0	0	AIM2	0.502026	7.78879e-33	8.35572e-32	LCAT	0.551245	0	0	RAB4A	0.369537	5.36361e-18	8.80282e-17
SVEP1	0.587594	0	0	S1PR4	0.580733	0	0	S1PR4	0.580733	0	0	TRIB3	0.372124	3.97476e-08	8.83394e-07	TSPAN4	0.611325	0	0	SLC7A7	0.502006	0	0	NUMBL	0.551168	0	0	SPG11	0.369447	5.6684e-18	9.29522e-17
CCDC184	0.587481	0	0	TNFSF9	0.58054	3.89662e-20	3.83812e-19	TNFSF9	0.58054	3.89662e-20	3.83812e-19	TCTN3	0.372014	4.014e-08	8.90177e-07	KLHL29	0.611095	0	0	SLFN5	0.501693	0	0	GPR65	0.551003	0	0	EML2	0.369422	5.75477e-18	9.42893e-17
RCSD1	0.587353	0	0	CEACAM4	0.580527	3.90615e-20	3.84553e-19	CEACAM4	0.580527	3.90615e-20	3.84553e-19	TBC1D20	0.372007	4.01637e-08	8.90177e-07	PDGFD	0.611003	0	0	CD300C	0.501636	0	0	CCN4	0.550987	0	0	PRDX4	0.369195	6.56079e-18	1.07226e-16
ZMYND15	0.587189	0	0	KIAA1161	0.580476	0	0	KIAA1161	0.580476	0	0	MPI	0.371999	4.01923e-08	8.90177e-07	JAM2	0.610983	0	0	TRO	0.501546	0	0	SNX7	0.550914	0	0	COPB1	0.369175	6.6378e-18	1.08387e-16
VMO1	0.587162	0	0	RDH5	0.580446	0	0	RDH5	0.580446	0	0	CCDC159	0.37162	4.15649e-08	9.19515e-07	RASGRF2	0.610902	0	0	BMP2	0.50138	0	0	RAB3IL1	0.550912	0	0	MAN1A2	0.369173	6.643e-18	1.08387e-16
RAMP3	0.587022	0	0	EFEMP2	0.580398	0	0	EFEMP2	0.580398	0	0	CTNNBIP1	0.371543	4.18507e-08	9.24771e-07	CXCL1	0.610864	0	0	IL1R2	0.501317	0	0	CCL7	0.550858	1.81467e-40	1.35468e-39	LMBRD2	0.369121	6.8384e-18	1.11482e-16
BNC1	0.586955	1.19628e-20	1.09973e-19	HOXB4	0.580306	0	0	HOXB4	0.580306	0	0	EZR	0.371503	4.19993e-08	9.26985e-07	FMO2	0.610575	0	0	CXCL16	0.50126	0	0	CD1A	0.550587	2.01697e-40	1.50513e-39	PRPS1	0.369044	7.13095e-18	1.16058e-16
BTN2A1	0.586748	0	0	SLC16A7	0.580121	0	0	SLC16A7	0.580121	0	0	RAB9A	0.371405	4.2363e-08	9.33936e-07	SORCS1	0.610543	0	0	HOPX	0.501097	0	0	KCNJ8	0.550566	0	0	LARP4B	0.369038	7.15527e-18	1.16357e-16
PIK3R5	0.586722	0	0	ESR1	0.580068	0	0	ESR1	0.580068	0	0	EFCAB14	0.371156	4.33085e-08	9.53682e-07	B3GALT2	0.610466	0	0	GADD45A	0.50109	0	0	GPR173	0.55053	0	0	RBL2	0.368923	7.60432e-18	1.23556e-16
FNDC3B	0.586592	0	0	ENPP6	0.580025	4.27958e-20	4.211e-19	ENPP6	0.580025	4.27958e-20	4.211e-19	BHLHA15	0.371049	4.37191e-08	9.6162e-07	WIPF1	0.61046	0	0	IGF2BP2	0.500952	0	0	C5AR1	0.550488	0	0	ADIPOR2	0.36887	7.81763e-18	1.26916e-16
PALM2AKAP2.#	0.586556	0	0	CMKLR1	0.579934	0	0	CMKLR1	0.579934	0	0	COG7	0.370987	4.39621e-08	9.65856e-07	CYTL1	0.610445	0	0	CSF2RB	0.500907	0	0	VIPR2	0.550413	0	0	STXBP6	0.368749	8.3178e-18	1.34812e-16
GPR1	0.586486	1.30541e-20	1.19947e-19	RAB3IL1	0.579301	0	0	RAB3IL1	0.579301	0	0	ACOT8	0.370881	4.43735e-08	9.73778e-07	PLAC8	0.610317	0	0	ICAM1	0.500752	0	0	RHBDF2	0.550294	0	0	SLC4A4	0.36861	8.91013e-18	1.44053e-16
DTX4	0.586166	0	0	MST1R	0.578694	0	0	MST1R	0.578694	0	0	ITM2B	0.370819	4.462e-08	9.78067e-07	CFI	0.610304	0	0	WNT6	0.50073	0	0	PRTFDC1	0.550105	0	0	UBA5	0.368571	9.08186e-18	1.46708e-16
PRRX2	0.586086	0	0	LGR6	0.578686	0	0	LGR6	0.578686	0	0	SLC38A10	0.370763	4.48414e-08	9.81797e-07	IFITM3	0.609988	0	0	TNFAIP3	0.500698	0	0	TIMP2	0.549915	0	0	PIGB	0.368556	9.15092e-18	1.47701e-16
FOSL2	0.585755	0	0	GIPC2	0.578382	0	0	GIPC2	0.578382	0	0	NUBP2	0.370617	4.5421e-08	9.9335e-07	TPBG	0.60937	0	0	COL8A2	0.500541	0	0	ARHGAP4	0.549902	0	0	SHROOM2	0.368181	1.09027e-17	1.75686e-16
PSORS1C1	0.585727	1.50276e-20	1.38015e-19	SCML4	0.578381	5.76456e-20	5.66927e-19	SCML4	0.578381	5.76456e-20	5.66927e-19	KLHL26	0.370533	4.57592e-08	9.99607e-07	KCNQ4	0.609228	0	0	MUC20	0.500384	0	0	CSF2RB	0.549887	0	0	IPP	0.368016	1.17308e-17	1.88718e-16
ECM2	0.585502	0	0	PITPNC1	0.578362	0	0	PITPNC1	0.578362	0	0	ABAT	0.370485	4.59536e-08	1.00271e-06	RNF112	0.609216	0	0	GLIS2	0.500349	0	0	LGALS1	0.549795	0	0	MED12L	0.367966	1.19895e-17	1.92721e-16
CAMK2A	0.585386	1.60093e-20	1.4696e-19	IL27	0.578331	5.81786e-20	5.71876e-19	IL27	0.578331	5.81786e-20	5.71876e-19	ATP13A1	0.370447	4.61107e-08	1.00499e-06	FES	0.609079	0	0	PAK5	0.500294	1.38057e-32	1.48024e-31	CD1E	0.54964	2.91485e-40	2.17433e-39	SLC39A9	0.367904	1.23171e-17	1.97824e-16
PCDH17	0.585332	0	0	FRMD6	0.578287	0	0	FRMD6	0.578287	0	0	TUSC1	0.370363	4.64539e-08	1.01132e-06	TRPC1	0.608823	0	0	ID3	0.500264	0	0	RNF175	0.549331	3.28669e-40	2.45076e-39	ALG10	0.367669	1.36083e-17	2.17487e-16
PLEKHH2	0.585323	0	0	TLR8	0.578257	0	0	TLR8	0.578257	0	0	BECN1	0.370267	4.68491e-08	1.01877e-06	HAPLN3	0.608742	0	0	TGFA	0.50002	0	0	MNDA	0.549238	0	0	TSC22D3	0.367607	1.39626e-17	2.22785e-16
CSRNP3	0.585311	0	0	GIMAP1	0.578227	0	0	GIMAP1	0.578227	0	0	SLC25A42	0.370132	4.7409e-08	1.02978e-06	PLEKHG2	0.608688	0	0	LILRA1	0.499919	0	0	CD96	0.549211	0	0	TIMM10B	0.367602	1.39909e-17	2.23054e-16
BDH2	0.585254	0	0	CYP4F3	0.578203	0	0	CYP4F3	0.578203	0	0	TMEM8B	0.370096	4.75598e-08	1.03144e-06	PHLDA1	0.60853	0	0	TRIM6	0.499895	0	0	MRAS	0.549107	0	0	PYROXD1	0.367463	1.48061e-17	2.35665e-16
KRBOX1	0.5852	1.65699e-20	1.52033e-19	S100B	0.578152	6.00886e-20	5.90347e-19	S100B	0.578152	6.00886e-20	5.90347e-19	FKBP2	0.370088	4.75933e-08	1.03144e-06	STK32B	0.607984	0	0	LGALS9B	0.499749	1.65199e-32	1.77029e-31	NXPE4	0.549061	3.65016e-40	2.72075e-39	NUDT15	0.367299	1.5815e-17	2.51314e-16
ABI3BP	0.585118	0	0	AHR	0.578033	0	0	AHR	0.578033	0	0	BCL2L2	0.369996	4.79809e-08	1.03698e-06	IL18	0.607967	0	0	TUBA4A	0.499282	0	0	RASA3	0.549011	0	0	FURIN	0.367212	1.63647e-17	2.59415e-16
ENPP6	0.585098	1.68849e-20	1.5485e-19	YPEL4	0.577881	6.3094e-20	6.19557e-19	YPEL4	0.577881	6.3094e-20	6.19557e-19	SLC35A3	0.369992	4.79979e-08	1.03698e-06	NPAS4	0.607633	4.37905e-51	2.77714e-50	EDN2	0.499035	0	0	PCDH8	0.54893	3.8394e-40	2.86071e-39	TMEM178B	0.36721	1.63801e-17	2.59449e-16
CCNJL	0.585038	0	0	HAS2	0.577794	0	0	HAS2	0.577794	0	0	SERINC1	0.369983	4.80374e-08	1.03698e-06	MATN2	0.607369	0	0	NFKBIE	0.499012	0	0	ZSCAN4	0.548902	3.88199e-40	2.89135e-39	TNK1	0.366818	1.90307e-17	3.00701e-16
LONRF3	0.584803	0	0	DNAJB4	0.577674	0	0	DNAJB4	0.577674	0	0	DCXR	0.369976	4.80656e-08	1.03698e-06	TUBA4A	0.607156	0	0	NACAD	0.49886	0	0	TFE3	0.548872	0	0	ASB8	0.36624	2.34716e-17	3.6878e-16
KLF7	0.583961	0	0	GSDMA	0.577653	6.57449e-20	6.45257e-19	GSDMA	0.577653	6.57449e-20	6.45257e-19	TMEM263	0.369917	4.83148e-08	1.04119e-06	TEAD3	0.607131	0	0	CEACAM4	0.498807	2.25117e-32	2.41105e-31	PLAAT4	0.54882	0	0	EDEM1	0.366089	2.47536e-17	3.87985e-16
ZFPM2	0.583885	0	0	PIP4K2A	0.577516	0	0	PIP4K2A	0.577516	0	0	COMT	0.369831	4.86852e-08	1.04799e-06	RFX2	0.607092	0	0	THSD4	0.498762	0	0	DMC1	0.548692	0	0	REPS2	0.365984	2.56667e-17	4.01653e-16
VASH1	0.583827	0	0	PLTP	0.577487	0	0	PLTP	0.577487	0	0	MID2	0.369716	4.91795e-08	1.05744e-06	RGCC	0.607042	0	0	PLEKHG3	0.498558	0	0	SPNS2	0.548687	0	0	APP	0.36576	2.77089e-17	4.33262e-16
TFPI	0.583765	0	0	KCNK6	0.577486	0	0	KCNK6	0.577486	0	0	FZD5	0.36952	5.00355e-08	1.07464e-06	MMP2	0.607013	0	0	ARL4D	0.4983	0	0	TBC1D1	0.548606	0	0	ITLN2	0.365674	4.81961e-17	7.39968e-16
LRRN4CL	0.583701	0	0	ACOT11	0.577403	0	0	ACOT11	0.577403	0	0	SPON2	0.369451	5.03418e-08	1.08001e-06	SLC51B	0.606946	6.06503e-51	3.84512e-50	SLC9A4	0.498275	2.68008e-32	2.86885e-31	RUNX2	0.548427	0	0	DDOST	0.365514	3.00837e-17	4.69643e-16
NCKAP1L	0.583657	0	0	LMCD1	0.577395	0	0	LMCD1	0.577395	0	0	ANXA5	0.369255	5.12173e-08	1.09756e-06	PRPH2	0.606446	0	0	CLCA2	0.498167	2.77678e-32	2.97073e-31	SLC14A1	0.54835	0	0	TMEM87A	0.365475	3.04836e-17	4.75125e-16
MTMR11	0.583573	0	0	SLC6A9	0.577279	0	0	SLC6A9	0.577279	0	0	ATP6V0E1	0.368996	5.23952e-08	1.12155e-06	RSPO3	0.606435	0	0	TIFAB	0.497876	3.0541e-32	3.26562e-31	TMIGD2	0.548169	5.15456e-40	3.8377e-39	ACER2	0.365417	3.10714e-17	4.83901e-16
SERPINE1	0.583456	0	0	SYNC	0.577191	0	0	SYNC	0.577191	0	0	ECI1	0.368834	5.3143e-08	1.13629e-06	PLCL2	0.606417	0	0	GRIK5	0.497578	0	0	ARPC2	0.548108	0	0	ST6GAL1	0.365218	3.31517e-17	5.15888e-16
RFTN2	0.583297	0	0	SLC12A4	0.576876	0	0	SLC12A4	0.576876	0	0	LENG9	0.368684	5.38506e-08	1.14885e-06	IGSF1	0.606283	8.2996e-51	5.2601e-50	SOX2	0.496703	0	0	KIAA1755	0.548046	0	0	ZNF674	0.365037	3.51532e-17	5.46163e-16
JAZF1	0.583204	0	0	FMNL3	0.576674	0	0	FMNL3	0.576674	0	0	SCAND1	0.368684	5.38506e-08	1.14885e-06	PRELP	0.60615	0	0	SRGN	0.496467	0	0	AKR1C1	0.547751	0	0	HMGN5	0.36498	3.57936e-17	5.5567e-16
RAMP2	0.582972	0	0	FTL	0.5763	0	0	FTL	0.5763	0	0	DUSP16	0.368525	5.46057e-08	1.16367e-06	CCDC89	0.606085	0	0	EVI2A	0.496378	0	0	ADA2	0.547725	0	0	H2BC4	0.364915	3.65453e-17	5.66888e-16
CD68	0.58294	0	0	RHOG	0.576216	0	0	RHOG	0.576216	0	0	CRELD1	0.368332	5.55394e-08	1.18225e-06	ANKRD33B	0.60607	0	0	CPVL	0.496363	0	0	RAB32	0.547711	0	0	STK39	0.36476	3.83822e-17	5.94437e-16
FLVCR2	0.582797	0	0	LY9	0.576179	0	0	LY9	0.576179	0	0	SLC12A8	0.368233	5.60219e-08	1.1912e-06	TSPAN7	0.606045	0	0	GNGT2	0.496022	0	0	ALPK1	0.547665	0	0	GPRC5C	0.364748	3.85238e-17	5.96157e-16
PAPSS2	0.582733	0	0	SLC46A2	0.576119	0	0	SLC46A2	0.576119	0	0	SSU72	0.36821	5.61333e-08	1.19224e-06	ADRA1A	0.605812	0	0	APOBEC3H	0.495937	5.74602e-32	6.14062e-31	LTF	0.547583	0	0	DHX32	0.364584	4.05406e-17	6.25383e-16
RTL1	0.582723	0	0	LYVE1	0.576019	0	0	LYVE1	0.576019	0	0	CPEB3	0.368137	5.64952e-08	1.1986e-06	PLCD4	0.605672	1.10747e-50	7.01659e-50	PRKY	0.495831	0	0	PRKY	0.54757	0	0	UFL1	0.364232	4.51741e-17	6.9521e-16
CRISPLD2	0.582555	0	0	SMCO2	0.575933	8.95707e-20	8.78646e-19	SMCO2	0.575933	8.95707e-20	8.78646e-19	C17orf107	0.368094	5.67068e-08	1.20176e-06	SELP	0.605484	0	0	LGALS9C	0.495793	6.02001e-32	6.42992e-31	SOCS3	0.547561	0	0	SPOCK1	0.364106	4.69322e-17	7.2113e-16
GIMAP4	0.582108	0	0	UBTD1	0.575932	0	0	UBTD1	0.575932	0	0	DNAJA2	0.368041	5.69723e-08	1.20605e-06	PADI2	0.605203	0	0	PTGS2	0.49546	0	0	SLC5A5	0.547422	6.87769e-40	5.11866e-39	GALNT10	0.363798	5.1469e-17	7.88975e-16
GLIS1	0.581996	2.98753e-20	2.73853e-19	AANAT	0.575575	0	0	AANAT	0.575575	0	0	MED29	0.36772	5.85977e-08	1.23909e-06	FAIM2	0.604667	0	0	MMP20	0.495456	6.71631e-32	7.1697e-31	PAMR1	0.547266	0	0	BCL2L13	0.363766	5.19605e-17	7.95884e-16
GABRP	0.581816	0	0	FLNA	0.575414	0	0	FLNA	0.575414	0	0	STUB1	0.367645	5.89818e-08	1.24548e-06	PLA2G3	0.604295	2.11589e-50	1.34013e-49	MGP	0.49543	0	0	PLEKHG2	0.547022	0	0	TMEM104	0.363679	5.33146e-17	8.15985e-16
FGF14	0.581741	3.13011e-20	2.86784e-19	ITK	0.575236	0	0	ITK	0.575236	0	0	GLYR1	0.367636	5.90299e-08	1.24548e-06	NCOA7	0.604024	0	0	LONRF3	0.495313	0	0	IL2RB	0.547012	0	0	CLGN	0.363614	5.43526e-17	8.3057e-16
ADAM12	0.581636	0	0	MOB3C	0.575152	0	0	MOB3C	0.575152	0	0	YIPF6	0.367442	6.00364e-08	1.26532e-06	CXCR2	0.603946	2.49197e-50	1.57782e-49	TIMP1	0.495253	0	0	TCTEX1D1	0.546905	8.39578e-40	6.2461e-39	TOM1L2	0.363389	5.80369e-17	8.86175e-16
NFKBIE	0.581625	0	0	CLEC4E	0.575059	1.04733e-19	1.02686e-18	CLEC4E	0.575059	1.04733e-19	1.02686e-18	PLA2G2A	0.367401	6.02537e-08	1.26851e-06	JAML	0.603628	0	0	KRT36	0.494816	8.26487e-32	8.81797e-31	SP140	0.546895	0	0	RPN1	0.363338	5.89103e-17	8.98809e-16
SNTB1	0.581622	0	0	ICAM2	0.57488	0	0	ICAM2	0.57488	0	0	SQRDL	0.367285	6.08676e-08	1.28002e-06	NR2F1	0.603383	0	0	PLEKHO2	0.494805	0	0	LPCAT2	0.546884	0	0	PAH	0.363224	8.04245e-17	1.20909e-15
FGFR2	0.581594	0	0	ADAMTS6	0.574761	0	0	ADAMTS6	0.574761	0	0	ATP5B	0.367252	6.10451e-08	1.28235e-06	BNC2	0.603359	0	0	PYHIN1	0.494586	0	0	PALD1	0.546559	0	0	SLC35E3	0.363159	6.20325e-17	9.43493e-16
BLID	0.581555	3.23841e-20	2.96565e-19	TMEM108	0.574753	0	0	TMEM108	0.574753	0	0	PPP1R15B	0.367208	6.12802e-08	1.28588e-06	PLN	0.603145	0	0	CYP2A6	0.494477	9.22405e-32	9.83597e-31	PPIC	0.546535	0	0	ERMAP	0.36313	6.25519e-17	9.50652e-16
SPRED1	0.58154	0	0	PATL2	0.574744	0	0	PATL2	0.574744	0	0	MZT2A	0.366966	6.25852e-08	1.31182e-06	FAM110D	0.603118	0	0	RUNX2	0.494374	0	0	CHP2	0.546415	1.01354e-39	7.5374e-39	APPL2	0.363097	6.31473e-17	9.58209e-16
NACAD	0.581536	0	0	ERMN	0.574707	1.11524e-19	1.09288e-18	ERMN	0.574707	1.11524e-19	1.09288e-18	PCBD1	0.366906	6.29138e-08	1.31727e-06	COL8A2	0.602982	0	0	B3GNT7	0.493924	0	0	ITGAL	0.546362	0	0	SNX4	0.363043	6.41264e-17	9.71555e-16
LHFP	0.581365	0	0	HAL	0.574637	0	0	HAL	0.574637	0	0	ZNF524	0.366806	6.34651e-08	1.32736e-06	GRIN2A	0.602972	3.92969e-50	2.48732e-49	STK10	0.493846	0	0	RGS9	0.546036	0	0	TCEAL8	0.362994	6.50253e-17	9.82884e-16
CPNE2	0.581352	0	0	UBASH3A	0.574571	0	0	UBASH3A	0.574571	0	0	STIM1	0.366745	6.38056e-08	1.33303e-06	CCL2	0.602482	0	0	ADGRF1	0.493713	0	0	PRRX1	0.545716	0	0	PXMP4	0.362769	6.93204e-17	1.047e-15
KCNK6	0.581118	0	0	VWCE	0.574335	0	0	VWCE	0.574335	0	0	ZNF622	0.366691	6.4103e-08	1.33778e-06	DSG3	0.602367	5.20896e-50	3.29597e-49	C7orf31	0.493652	0	0	TNFAIP8L1	0.545534	0	0	SEC24A	0.362732	7.00444e-17	1.05711e-15
COL23A1	0.58095	0	0	EXOC3L4	0.5741	0	0	EXOC3L4	0.5741	0	0	SIDT2	0.366658	6.42896e-08	1.34022e-06	IFITM1	0.602004	0	0	CXorf21	0.493641	0	0	VNN1	0.545499	0	0	LARP4	0.362653	7.16121e-17	1.07994e-15
ANKRD33B	0.580682	0	0	SEC14L4	0.574039	1.25615e-19	1.23033e-18	SEC14L4	0.574039	1.25615e-19	1.23033e-18	COG5	0.366626	6.44692e-08	1.3425e-06	RASD2	0.601965	0	0	M1AP	0.493456	1.28214e-31	1.36645e-30	DNASE1L3	0.545485	0	0	CGNL1	0.362509	7.45674e-17	1.12364e-15
COL12A1	0.580417	0	0	CCL20	0.57396	1.27404e-19	1.24722e-18	CCL20	0.57396	1.27404e-19	1.24722e-18	ZBTB7A	0.366501	6.51774e-08	1.35578e-06	LTF	0.601913	0	0	BATF3	0.493239	0	0	BDNF	0.54537	0	0	TOM1L1	0.362365	7.75994e-17	1.16752e-15
TAP2	0.580385	0	0	ACACB	0.573928	0	0	ACACB	0.573928	0	0	KIF21A	0.366406	6.57173e-08	1.36484e-06	NLRP1	0.601629	0	0	SOCS1	0.493167	0	0	SLC24A3	0.545279	0	0	SDR42E1	0.362187	8.15142e-17	1.22453e-15
TTC28	0.580189	0	0	HOXB2	0.573919	0	0	HOXB2	0.573919	0	0	UBQLN1	0.366399	6.57555e-08	1.36484e-06	WWTR1	0.601553	0	0	SAMD9L	0.492891	0	0	ZBP1	0.545258	0	0	ZG16B	0.361983	8.62e-17	1.29293e-15
ZBTB46	0.580184	0	0	CRYBB1	0.573833	0	0	CRYBB1	0.573833	0	0	FYCO1	0.366383	6.58472e-08	1.36485e-06	CALHM2	0.601439	0	0	CACHD1	0.492879	0	0	CD248	0.545224	0	0	PCNX4	0.361976	8.63769e-17	1.29459e-15
POMC	0.580137	0	0	CDH23	0.573757	0	0	CDH23	0.573757	0	0	CHTF8	0.36637	6.59237e-08	1.36485e-06	CMTM5	0.601382	8.23701e-50	5.21028e-49	HLA-B	0.492799	0	0	NFAM1	0.545152	0	0	TMEM125	0.361709	9.28638e-17	1.38755e-15
SPAAR	0.579944	0	0	DGKG	0.573744	0	0	DGKG	0.573744	0	0	NFE2L1	0.366182	6.70119e-08	1.38491e-06	EFNB3	0.601156	0	0	TRPV2	0.492755	0	0	EBI3	0.545096	0	0	NEDD4L	0.361681	9.35569e-17	1.39684e-15
PLEKHG5	0.579876	0	0	CARD9	0.573607	0	0	CARD9	0.573607	0	0	TCEAL3	0.365882	6.87842e-08	1.42001e-06	GJC1	0.601012	0	0	CD27	0.49269	0	0	CXorf21	0.545006	0	0	SEC22C	0.361652	9.42977e-17	1.40682e-15
FAM46B	0.579859	0	0	HAPLN4	0.573563	1.36731e-19	1.33784e-18	HAPLN4	0.573563	1.36731e-19	1.33784e-18	TMEM8A	0.365817	6.91761e-08	1.42656e-06	SFRP1	0.600851	0	0	ESR2	0.492504	0	0	LHFPL6	0.544716	0	0	CCDC28A	0.361565	9.65247e-17	1.43895e-15
TTC7A	0.57981	0	0	PINLYP	0.573443	0	0	PINLYP	0.573443	0	0	DNAJB12	0.365729	6.97074e-08	1.43597e-06	CTTNBP2	0.600753	0	0	C4orf19	0.492369	1.81928e-31	1.93785e-30	PRSS12	0.544661	1.98477e-39	1.47546e-38	COQ2	0.36155	9.69306e-17	1.4439e-15
RASGEF1B	0.579747	0	0	TMIGD2	0.573407	1.40584e-19	1.37484e-18	TMIGD2	0.573407	1.40584e-19	1.37484e-18	SRXN1	0.365697	6.99015e-08	1.43842e-06	APBB1	0.600466	0	0	LEMD1	0.492019	2.03547e-31	2.16695e-30	CD180	0.544649	0	0	PRKCI	0.361516	9.78073e-17	1.45584e-15
CD14	0.579382	0	0	PTGIR	0.573357	0	0	PTGIR	0.573357	0	0	IRF2BP1	0.365663	7.01043e-08	1.44105e-06	SLC38A5	0.600371	0	0	HSD17B13	0.491904	0	0	RBMS2	0.544548	0	0	SPA17	0.361455	9.94213e-17	1.47761e-15
BTN3A3	0.579369	0	0	SH2D2A	0.572984	0	0	SH2D2A	0.572984	0	0	OCEL1	0.365642	7.02344e-08	1.44218e-06	TSPAN11	0.600279	0	0	HCAR2	0.491749	0	0	RAB33A	0.544526	2.08972e-39	1.55288e-38	FAAH2	0.361269	1.04494e-16	1.54947e-15
MAN1A1	0.579295	0	0	CD180	0.572882	0	0	CD180	0.572882	0	0	NDUFAF3	0.365627	7.0324e-08	1.44247e-06	SOCS3	0.600134	0	0	SERPINB13	0.491745	2.22221e-31	2.36446e-30	TMPRSS4	0.544497	0	0	ARF3	0.361033	1.11227e-16	1.64555e-15
CD72	0.579114	0	0	ADGRG3	0.572498	1.65172e-19	1.61408e-18	ADGRG3	0.572498	1.65172e-19	1.61408e-18	ATP7B	0.365339	7.21053e-08	1.47743e-06	CGB7	0.599849	1.67441e-49	1.05879e-48	TRIM31	0.491362	2.51245e-31	2.67182e-30	USP2	0.544478	0	0	NSF	0.360982	1.1271e-16	1.66497e-15
ST6GALNAC3	0.57885	0	0	NCR1	0.572496	1.65216e-19	1.61408e-18	NCR1	0.572496	1.65216e-19	1.61408e-18	PIGV	0.365313	7.22724e-08	1.47872e-06	INSYN2B	0.599767	1.73933e-49	1.09949e-48	FOXC1	0.491355	0	0	LILRA1	0.544429	0	0	SLC9A9	0.360651	1.22928e-16	1.81179e-15
CLMP	0.578815	0	0	GBGT1	0.572389	0	0	GBGT1	0.572389	0	0	ABHD11	0.365305	7.23226e-08	1.47872e-06	P3H3	0.599673	0	0	MPEG1	0.490972	0	0	PLCL2	0.54442	0	0	CNTD1	0.360609	1.24271e-16	1.83021e-15
COL8A1	0.578747	0	0	RUFY4	0.572329	1.702e-19	1.66192e-18	RUFY4	0.572329	1.702e-19	1.66192e-18	SNX25	0.365261	7.25994e-08	1.48279e-06	PCDH9	0.59919	0	0	CPXM1	0.490594	0	0	GPRIN3	0.544307	0	0	RABEP1	0.360371	1.32172e-16	1.94364e-15
OPTN	0.578095	0	0	ID3	0.57222	0	0	ID3	0.57222	0	0	C11orf52	0.365217	7.28771e-08	1.48688e-06	TPSG1	0.599174	0	0	GPR15	0.490399	3.41738e-31	3.63218e-30	AREG	0.543368	0	0	STXBP5	0.360343	1.33149e-16	1.95653e-15
IL12RB1	0.57807	0	0	TNNI2	0.572149	0	0	TNNI2	0.572149	0	0	GATA2	0.364807	7.55106e-08	1.53897e-06	ACTC1	0.599014	0	0	GZMM	0.490166	0	0	SLC47A1	0.543286	0	0	SCIN	0.360172	1.39116e-16	2.04266e-15
SIPA1	0.578002	0	0	PPP2R2B	0.572144	1.75855e-19	1.71627e-18	PPP2R2B	0.572144	1.75855e-19	1.71627e-18	CYB5D2	0.364737	7.59744e-08	1.54678e-06	BST2	0.598984	0	0	WIPF1	0.489739	0	0	FMO2	0.543266	0	0	HACL1	0.360158	1.39627e-16	2.04864e-15
TMEM200C	0.577869	6.32308e-20	5.78775e-19	BMPER	0.572073	0	0	BMPER	0.572073	0	0	WDR45	0.364719	7.60886e-08	1.54746e-06	HTRA1	0.598737	0	0	ZNF750	0.48963	0	0	KCNK5	0.543188	0	0	CUL4A	0.359849	1.51084e-16	2.21008e-15
HSPA2	0.577865	0	0	TGFBR2	0.571958	0	0	TGFBR2	0.571958	0	0	ARL8B	0.364638	7.66266e-08	1.55675e-06	VWCE	0.598482	0	0	NLRP1	0.489576	0	0	IL22RA1	0.543143	0	0	CHAMP1	0.359772	1.54066e-16	2.25202e-15
SVIL	0.577865	0	0	LILRB4	0.57166	0	0	LILRB4	0.57166	0	0	C2CD4D	0.364613	7.67949e-08	1.55851e-06	FXYD6	0.598373	0	0	CD8B	0.489561	0	0	TNFRSF12A	0.543029	0	0	MLH1	0.359695	1.57084e-16	2.29442e-15
FLT4	0.577791	0	0	CD226	0.571612	0	0	CD226	0.571612	0	0	LRTOMT	0.364593	7.6928e-08	1.55956e-06	WNT7A	0.598361	3.32346e-49	2.10019e-48	DDB2	0.48954	0	0	NPFFR1	0.542967	3.78485e-39	2.81148e-38	NIPAL1	0.359532	1.637e-16	2.38747e-15
TNF	0.577622	0	0	PI3	0.57158	1.94283e-19	1.89515e-18	PI3	0.57158	1.94283e-19	1.89515e-18	SLC25A23	0.364555	7.71772e-08	1.56296e-06	CCBE1	0.598289	0	0	DHRS3	0.489533	0	0	MYO3A	0.542893	3.89235e-39	2.89023e-38	EIF5B	0.359405	1.69018e-16	2.46319e-15
C1QTNF5	0.577442	6.82934e-20	6.24817e-19	LBP	0.571104	2.11317e-19	2.06026e-18	LBP	0.571104	2.11317e-19	2.06026e-18	ABHD12	0.364542	7.72663e-08	1.56311e-06	SEMA6D	0.598283	0	0	CACNA2D3	0.489346	0	0	CCND2	0.542892	0	0	LACC1	0.359282	1.74298e-16	2.53824e-15
DCUN1D3	0.577418	0	0	IL24	0.571045	0	0	IL24	0.571045	0	0	PHLDB3	0.36439	7.82897e-08	1.58215e-06	TMEM237	0.598168	0	0	RBP1	0.489159	0	0	NUAK1	0.542883	0	0	TCAF1	0.359099	1.8243e-16	2.64679e-15
FES	0.577327	0	0	CD6	0.570876	0	0	CD6	0.570876	0	0	MARVELD3	0.364374	7.83982e-08	1.58267e-06	NLGN3	0.59803	0	0	RNF39	0.489148	0	0	NXPH3	0.542831	0	0	WDR61	0.359044	1.8496e-16	2.68151e-15
ASPA	0.57732	0	0	LCK	0.570566	0	0	LCK	0.570566	0	0	FKBP11	0.36433	7.86973e-08	1.58703e-06	PLD4	0.597938	0	0	COX6B2	0.48906	5.23453e-31	5.56051e-30	S1PR2	0.542802	0	0	CORO1B	0.358899	1.9174e-16	2.77773e-15
ZNF516	0.577311	0	0	SH3BP2	0.570494	0	0	SH3BP2	0.570494	0	0	TGFBRAP1	0.364158	7.98769e-08	1.60686e-06	PF4V1	0.597868	4.16673e-49	2.63223e-48	CXCR4	0.488873	0	0	SIGLEC9	0.542298	0	0	SCRN3	0.358844	1.94347e-16	2.81341e-15
ESR1	0.5773	0	0	TSPAN11	0.570469	0	0	TSPAN11	0.570469	0	0	CIPC	0.36415	7.99322e-08	1.60686e-06	PER2	0.597771	0	0	TGFB1	0.488848	0	0	GPX8	0.542146	0	0	PPP1R11	0.358782	1.97341e-16	2.85465e-15
ADRA1B	0.577195	0	0	IGFBP6	0.570411	0	0	IGFBP6	0.570411	0	0	AURKAIP1	0.364064	8.05242e-08	1.61537e-06	SRPX	0.597618	0	0	CYP27C1	0.488834	5.62316e-31	5.9701e-30	IL1B	0.541747	0	0	DNAJC28	0.358765	1.98187e-16	2.86476e-15
CD74	0.577162	0	0	ACOX2	0.570357	0	0	ACOX2	0.570357	0	0	PEX19	0.363582	8.39526e-08	1.68239e-06	MITF	0.59758	0	0	CD79A	0.488748	0	0	SLC38A3	0.541725	6.05952e-39	4.49773e-38	NCKAP5	0.358695	2.01608e-16	2.91204e-15
ROBO3	0.577095	0	0	TAX1BP3	0.570173	0	0	TAX1BP3	0.570173	0	0	PACSIN2	0.363486	8.4651e-08	1.69323e-06	MAP1A	0.5974	0	0	GNAL	0.488706	0	0	PRICKLE2	0.541377	0	0	CRYBG1	0.35849	2.12028e-16	3.05803e-15
IFITM1	0.577062	0	0	GLIS1	0.570039	2.54867e-19	2.48359e-18	GLIS1	0.570039	2.54867e-19	2.48359e-18	MON2	0.363483	8.46705e-08	1.69323e-06	ALS2CL	0.597279	0	0	CD40LG	0.488602	0	0	APOBEC3D	0.541145	7.54465e-39	5.59796e-38	ATF6	0.358374	2.18154e-16	3.14406e-15
TNFAIP2	0.577014	0	0	BST2	0.569983	0	0	BST2	0.569983	0	0	FAM43A	0.363159	8.70697e-08	1.7394e-06	DZIP1	0.597244	0	0	PHF11	0.488402	0	0	PHF19	0.541134	0	0	BRCC3	0.358358	2.19026e-16	3.1543e-15
COL3A1	0.576707	0	0	CERK	0.569817	0	0	CERK	0.569817	0	0	EEF2K	0.363092	8.75714e-08	1.74697e-06	TNFAIP8L3	0.596933	0	0	HACD4	0.487588	0	0	LGALS3BP	0.540835	0	0	TMEM182	0.358188	2.28282e-16	3.28517e-15
DGKH	0.576574	0	0	C3orf58	0.569722	0	0	C3orf58	0.569722	0	0	DYNC1LI2	0.363079	8.76721e-08	1.74697e-06	BTG3	0.596912	0	0	WDFY4	0.487491	0	0	SLC26A9	0.540718	8.864e-39	6.57438e-38	COX16	0.358074	2.34664e-16	3.37452e-15
SPNS3	0.576516	0	0	GRASP	0.569609	0	0	GRASP	0.569609	0	0	LRRC8E	0.363072	8.77225e-08	1.74697e-06	NYAP1	0.596864	0	0	NCR3	0.487447	8.72407e-31	9.25728e-30	UCN2	0.540717	8.86746e-39	6.57445e-38	MOCS2	0.357995	2.39226e-16	3.4376e-15
RGS19	0.576306	0	0	GLI2	0.569399	0	0	GLI2	0.569399	0	0	NUPR1	0.362876	8.92162e-08	1.77303e-06	TNFRSF10D	0.59683	0	0	IL20	0.487321	9.07892e-31	9.62859e-30	RHOB	0.54071	0	0	IVD	0.357949	2.41909e-16	3.4736e-15
PLBD1	0.576134	0	0	S100A8	0.569313	0	0	S100A8	0.569313	0	0	STON1	0.362856	8.937e-08	1.77424e-06	CLIP2	0.596719	0	0	KCNH3	0.487004	0	0	RASAL1	0.540641	9.12678e-39	6.76415e-38	CHM	0.357892	2.45272e-16	3.51929e-15
MYOM3	0.576079	0	0	FOXC1	0.569165	0	0	FOXC1	0.569165	0	0	NR2F6	0.362832	8.95549e-08	1.77424e-06	TMPRSS6	0.59647	7.89793e-49	4.98771e-48	FZD2	0.486782	0	0	EMILIN1	0.540376	0	0	CLTC	0.357765	2.52893e-16	3.62597e-15
COL17A1	0.575911	0	0	IFI27	0.569067	0	0	IFI27	0.569067	0	0	DCTN4	0.362804	8.9771e-08	1.77587e-06	HOXD12	0.596349	8.34751e-49	5.26992e-48	TNFRSF1A	0.486729	0	0	CXCR6	0.540364	0	0	PSAP	0.35761	2.6249e-16	3.75805e-15
EPSTI1	0.575672	0	0	TLDC2	0.569031	0	0	TLDC2	0.569031	0	0	NUDT19	0.362798	8.98226e-08	1.77587e-06	ATP1B2	0.595899	0	0	SYNDIG1L	0.486696	1.10556e-30	1.17186e-29	KRT15	0.540311	0	0	WTAP	0.357563	2.65459e-16	3.79778e-15
FBXO39	0.575539	9.61164e-20	8.78949e-19	IL18	0.568865	0	0	IL18	0.568865	0	0	TFAP2C	0.36278	8.99567e-08	1.77669e-06	TRAF3IP2	0.595896	0	0	FHAD1	0.486433	0	0	IGFBP7	0.539938	0	0	PJA2	0.357414	2.75099e-16	3.93281e-15
PRRX1	0.575484	0	0	ALS2CL	0.568654	0	0	ALS2CL	0.568654	0	0	AMIGO1	0.362728	9.03603e-08	1.78282e-06	GEM	0.595873	0	0	NAALADL1	0.485848	0	0	HSD17B13	0.539827	0	0	GK5	0.357342	2.79933e-16	3.99899e-15
S100B	0.575383	9.88423e-20	9.03445e-19	HRASLS2	0.568341	3.43134e-19	3.34203e-18	HRASLS2	0.568341	3.43134e-19	3.34203e-18	DIRC2	0.362638	9.10681e-08	1.79392e-06	STAC	0.595699	0	0	IL16	0.485617	0	0	TAGAP	0.53944	0	0	ESRP2	0.357269	2.84818e-16	4.06579e-15
KCTD10	0.575375	0	0	GLT1D1	0.568333	0	0	GLT1D1	0.568333	0	0	C5orf49	0.362632	9.11099e-08	1.79392e-06	APCDD1L	0.59513	1.45334e-48	9.17223e-48	COL27A1	0.485404	0	0	CLCA2	0.539411	1.44927e-38	1.07369e-37	CHMP3	0.356824	3.16535e-16	4.4988e-15
CCND2	0.575276	0	0	RSAD2	0.56822	0	0	RSAD2	0.56822	0	0	REEP3	0.362514	9.20448e-08	1.81047e-06	ARHGEF17	0.595093	0	0	RASGRP2	0.485373	0	0	TNFAIP8L3	0.539265	0	0	TSTD3	0.356755	3.2171e-16	4.5657e-15
SP100	0.575262	0	0	MOB3B	0.568166	0	0	MOB3B	0.568166	0	0	KCTD18	0.362292	9.38132e-08	1.84336e-06	SPRY1	0.594644	0	0	HPCA	0.485112	1.81952e-30	1.92758e-29	GCNT3	0.539113	0	0	KL	0.356723	3.24188e-16	4.59754e-15
CCL22	0.575178	1.02532e-19	9.36721e-19	STARD8	0.568152	0	0	STARD8	0.568152	0	0	MAGT1	0.362227	9.43414e-08	1.8489e-06	ABCC9	0.594276	0	0	BNIPL	0.484656	0	0	ZNF154	0.53905	0	0	TEP1	0.356643	3.30333e-16	4.68127e-15
CAPG	0.575169	0	0	CRABP2	0.568062	0	0	CRABP2	0.568062	0	0	SYNJ2BP	0.362223	9.43739e-08	1.8489e-06	NMUR1	0.593866	0	0	GPR174	0.48464	2.10885e-30	2.23289e-29	TNIP1	0.538917	0	0	CDC14B	0.356458	3.4502e-16	4.8789e-15
CASC10	0.575133	0	0	TAP1	0.568028	0	0	TAP1	0.568028	0	0	MOAP1	0.362221	9.43847e-08	1.8489e-06	ZNF469	0.59378	0	0	SELL	0.48441	0	0	BTBD19	0.538889	0	0	GCC2	0.356458	3.45028e-16	4.8789e-15
RUBCNL	0.575064	0	0	IGF2BP3	0.567984	0	0	IGF2BP3	0.567984	0	0	PDPK1	0.362205	9.45145e-08	1.84955e-06	FAM151A	0.593585	2.92562e-48	1.8458e-47	ANKRD13A	0.484396	0	0	COL21A1	0.538718	0	0	RNF11	0.356299	3.58092e-16	5.05997e-15
HGF	0.575	0	0	SLCO4C1	0.567887	3.71429e-19	3.61577e-18	SLCO4C1	0.567887	3.71429e-19	3.61577e-18	FGFRL1	0.362189	9.46446e-08	1.8502e-06	FOSL2	0.593432	0	0	GNLY	0.48417	0	0	CLCNKB	0.538659	1.92141e-38	1.42294e-37	ERGIC1	0.356282	3.59554e-16	5.07694e-15
CPNE8	0.574923	0	0	CD1C	0.567849	3.73927e-19	3.63824e-18	CD1C	0.567849	3.73927e-19	3.63824e-18	BET1L	0.362125	9.51664e-08	1.85851e-06	RNF39	0.593298	0	0	SIGLEC15	0.484036	2.54731e-30	2.69568e-29	MXRA7	0.538636	0	0	WFS1	0.35596	3.87582e-16	5.46874e-15
ARHGAP25	0.574888	0	0	ANXA6	0.567806	0	0	ANXA6	0.567806	0	0	ATF7	0.361989	9.62845e-08	1.87843e-06	ARL10	0.593232	0	0	ABCB1	0.483932	0	0	SP100	0.538576	0	0	ZFYVE1	0.355708	4.10803e-16	5.7922e-15
UBASH3B	0.574716	0	0	RAB34	0.567772	0	0	RAB34	0.567772	0	0	FOLH1	0.361947	9.66378e-08	1.88341e-06	ADGRB3	0.59321	3.46628e-48	2.1862e-47	CHI3L1	0.483762	0	0	ANGPTL2	0.538545	0	0	ZDHHC7	0.355696	4.11946e-16	5.80412e-15
ALOX5AP	0.574704	0	0	DOK5	0.567763	0	0	DOK5	0.567763	0	0	PSMD7	0.361823	9.76719e-08	1.90162e-06	RCAN2	0.592971	0	0	DST	0.483712	0	0	ISLR	0.538492	0	0	EML5	0.355671	4.14413e-16	5.83467e-15
GNAI2	0.574576	0	0	OSTF1	0.567634	0	0	OSTF1	0.567634	0	0	KIAA0556	0.361488	1.00516e-07	1.95501e-06	KLF5	0.592561	0	0	TNIP3	0.483591	2.92761e-30	3.09645e-29	BNIPL	0.538482	0	0	RBM18	0.355633	4.18072e-16	5.88195e-15
RUNX2	0.574429	0	0	TIMP4	0.56753	0	0	TIMP4	0.56753	0	0	GLRX2	0.361373	1.01509e-07	1.97122e-06	THSD4	0.592415	0	0	BMP1	0.483567	0	0	ACOT11	0.538453	0	0	PLPP5	0.355508	4.3029e-16	6.04947e-15
SLC7A7	0.574377	0	0	ATP13A4	0.567506	3.96899e-19	3.8598e-18	ATP13A4	0.567506	3.96899e-19	3.8598e-18	TMX2	0.361368	1.01555e-07	1.97122e-06	TRIM47	0.592238	0	0	USP44	0.483542	0	0	TMPRSS6	0.538442	2.08413e-38	1.54286e-37	RIPK1	0.355479	4.33098e-16	6.08457e-15
ARRDC2	0.574263	0	0	HMGA2	0.567493	3.97837e-19	3.86695e-18	HMGA2	0.567493	3.97837e-19	3.86695e-18	SEC23IP	0.361355	1.01671e-07	1.97148e-06	LEPR	0.59213	0	0	IFITM2	0.48339	0	0	DUSP2	0.538253	0	0	PEPD	0.355468	4.34228e-16	6.09606e-15
SLC22A18AS	0.574235	0	0	HOXB7	0.567435	0	0	HOXB7	0.567435	0	0	TUBGCP2	0.361248	1.02605e-07	1.98756e-06	DDR2	0.592076	0	0	ARHGEF19	0.483387	0	0	ADAMTS14	0.538077	0	0	SLC38A10	0.355386	4.42489e-16	6.20757e-15
GBGT1	0.574159	0	0	C5orf58	0.567418	4.03028e-19	3.91543e-18	C5orf58	0.567418	4.03028e-19	3.91543e-18	ACAD8	0.360725	1.07299e-07	2.07595e-06	EDN3	0.59207	5.7906e-48	3.65098e-47	TNFSF15	0.483258	0	0	TEAD3	0.53802	0	0	ATAD1	0.355233	4.58344e-16	6.42076e-15
PMEL	0.574127	0	0	ETS1	0.567387	0	0	ETS1	0.567387	0	0	PIM3	0.360716	1.07384e-07	2.07595e-06	RBMS1	0.591646	0	0	GRIK4	0.483228	0	0	HTR7	0.538006	2.45328e-38	1.81545e-37	ATP6V0A2	0.354943	4.89768e-16	6.83643e-15
SLC16A2	0.574076	0	0	WDR86	0.567355	0	0	WDR86	0.567355	0	0	GREB1	0.360664	1.07863e-07	2.08219e-06	EFCAB1	0.591601	0	0	GPR183	0.482984	0	0	PTPN22	0.537548	0	0	FBXO25	0.354834	5.02131e-16	6.99899e-15
ABCA8	0.574016	0	0	EVI2B	0.567331	0	0	EVI2B	0.567331	0	0	SLC26A2	0.360657	1.07924e-07	2.08219e-06	ARHGEF28	0.591516	0	0	SLAMF8	0.482854	0	0	CD5	0.537425	0	0	ETFRF1	0.354821	5.03541e-16	7.01364e-15
IGF2BP2	0.573899	0	0	GPR183	0.567287	0	0	GPR183	0.567287	0	0	URGCP	0.360615	1.08319e-07	2.08769e-06	FGR	0.591339	0	0	LRRC4C	0.48284	3.69946e-30	3.91068e-29	PARP3	0.53729	0	0	BZW1	0.354817	5.03978e-16	7.01471e-15
CXCL12	0.573811	0	0	CXCL8	0.567022	4.31823e-19	4.19304e-18	CXCL8	0.567022	4.31823e-19	4.19304e-18	HINT3	0.360585	1.0859e-07	2.09083e-06	LPCAT2	0.59122	0	0	STOX2	0.482617	0	0	STK17A	0.537262	0	0	HLA-C	0.354718	5.15463e-16	7.16434e-15
IQSEC3	0.573693	0	0	EVC2	0.56692	0	0	EVC2	0.56692	0	0	PPP1R11	0.360573	1.08702e-07	2.09087e-06	KCNS2	0.591174	8.6552e-48	5.45535e-47	PTCHD1	0.482281	4.40175e-30	4.65055e-29	CPXM1	0.537129	0	0	GALK2	0.354336	5.62142e-16	7.80202e-15
LILRB4	0.573584	0	0	CASP8	0.566916	0	0	CASP8	0.566916	0	0	TSPAN15	0.360545	1.08962e-07	2.09378e-06	MICALL1	0.590862	0	0	CSF3R	0.482166	0	0	CDH23	0.537072	0	0	PLPP1	0.35426	5.71847e-16	7.93107e-15
JAM3	0.573504	0	0	FSCN1	0.566674	0	0	FSCN1	0.566674	0	0	TFG	0.36038	1.10512e-07	2.12144e-06	ANXA8L1	0.590857	9.9739e-48	6.28449e-47	PLCD3	0.482123	0	0	DSE	0.537035	0	0	NUDT7	0.353982	6.08729e-16	8.42464e-15
ADORA3	0.573407	0	0	TMCC2	0.566652	0	0	TMCC2	0.566652	0	0	KPNA6	0.360347	1.10827e-07	2.12536e-06	LCNL1	0.590842	1.00424e-47	6.3256e-47	TRIP6	0.482025	0	0	TBX21	0.536997	0	0	PIGS	0.353714	6.46468e-16	8.92794e-15
KRT17	0.573382	1.41195e-19	1.28933e-18	NUDT18	0.566512	0	0	NUDT18	0.566512	0	0	ZFPL1	0.36032	1.1108e-07	2.12807e-06	BOC	0.590676	0	0	KRT40	0.482014	4.78197e-30	5.04953e-29	FAXDC2	0.53698	0	0	ADAM9	0.353421	6.90236e-16	9.5122e-15
GRIN2D	0.57336	0	0	TNS3	0.566508	0	0	TNS3	0.566508	0	0	BCAP31	0.36028	1.1146e-07	2.13322e-06	SH3BP1	0.590635	0	0	NLRP3	0.481913	0	0	CD69	0.536944	0	0	PRKG2	0.353294	7.10038e-16	9.77128e-15
PIK3R6	0.573305	0	0	SOWAHD	0.566436	0	0	SOWAHD	0.566436	0	0	MCCC1	0.360247	1.11778e-07	2.13716e-06	CPT1C	0.590632	0	0	PIK3CG	0.481898	0	0	CLIC2	0.536375	0	0	MCUR1	0.353234	7.19504e-16	9.89457e-15
M1AP	0.573107	1.48271e-19	1.3533e-18	NTSR1	0.566429	4.7862e-19	4.64509e-18	NTSR1	0.566429	4.7862e-19	4.64509e-18	IGF1R	0.360159	1.12621e-07	2.15113e-06	EVA1A	0.590497	0	0	GLI3	0.481762	0	0	FCGR2B	0.536303	0	0	HACD3	0.352929	7.69909e-16	1.05803e-14
SHANK3	0.573068	0	0	CXorf65	0.566082	5.08348e-19	4.93111e-18	CXorf65	0.566082	5.08348e-19	4.93111e-18	PIGO	0.360137	1.12826e-07	2.15291e-06	MAML2	0.590454	0	0	TGM2	0.481732	0	0	GEM	0.536257	0	0	C15orf65	0.352895	7.75711e-16	1.0645e-14
S100A5	0.572986	1.51482e-19	1.38195e-18	DOCK11	0.566046	0	0	DOCK11	0.566046	0	0	STEAP1	0.359965	1.14494e-07	2.18256e-06	CYGB	0.590438	0	0	CASP4	0.481689	0	0	RGS16	0.53625	0	0	SPCS1	0.352838	7.8549e-16	1.07716e-14
CCDC89	0.572943	0	0	WNT7A	0.566009	5.14843e-19	4.99158e-18	WNT7A	0.566009	5.14843e-19	4.99158e-18	PDF	0.359912	1.15016e-07	2.19033e-06	LMO2	0.590397	0	0	RERG	0.481681	0	0	GPR171	0.536138	4.91874e-38	3.63852e-37	CSNK1A1	0.352821	7.88432e-16	1.08044e-14
TAGLN	0.572825	0	0	TRPC3	0.565961	0	0	TRPC3	0.565961	0	0	FAM199X	0.359846	1.15658e-07	2.20038e-06	ZNF365	0.590288	0	0	ACTB	0.481583	0	0	PF4V1	0.536078	5.02968e-38	3.71918e-37	TMEM232	0.352371	8.70542e-16	1.1863e-14
SCTR	0.572773	1.5731e-19	1.43443e-18	C1S	0.565868	0	0	C1S	0.565868	0	0	SLC35A4	0.359828	1.15843e-07	2.2017e-06	FBXO2	0.589994	0	0	TRIP10	0.481546	0	0	ISM1	0.536053	0	0	SLC35A3	0.352312	8.81804e-16	1.19997e-14
PLEKHA1	0.572686	0	0	PXDC1	0.565669	0	0	PXDC1	0.565669	0	0	NOL6	0.359801	1.16106e-07	2.20452e-06	CNTNAP1	0.589979	0	0	TRAF3IP2	0.481369	0	0	RGN	0.536018	0	0	ARAF	0.352309	8.8256e-16	1.20016e-14
SCARF1	0.572652	0	0	SELL	0.565444	0	0	SELL	0.565444	0	0	KIF1BP	0.359761	1.16503e-07	2.20986e-06	S100B	0.589498	0	0	SMAD3	0.481351	0	0	VIM	0.535975	0	0	STEAP4	0.352125	9.1873e-16	1.24674e-14
GPR141	0.572594	1.62386e-19	1.48001e-18	TMEM106A	0.565297	0	0	TMEM106A	0.565297	0	0	TRAPPC6A	0.359629	1.17821e-07	2.23265e-06	CYB5R2	0.589366	0	0	HLA-DQB1	0.48101	0	0	UBE2QL1	0.535968	0	0	DUSP14	0.352046	9.34742e-16	1.26759e-14
DFNA5	0.572381	0	0	DCHS2	0.565258	5.86314e-19	5.68164e-18	DCHS2	0.565258	5.86314e-19	5.68164e-18	FXYD3	0.359614	1.17968e-07	2.23323e-06	WDR86	0.589341	0	0	TBC1D1	0.480962	0	0	CEACAM7	0.535905	5.36242e-38	3.96372e-37	COLEC12	0.351945	9.55558e-16	1.29312e-14
CALB2	0.572248	1.72637e-19	1.5727e-18	PDLIM4	0.565171	0	0	PDLIM4	0.565171	0	0	B4GALT3	0.359566	1.18451e-07	2.24017e-06	MAMDC2	0.589285	0	0	RPRM	0.480952	0	0	TOR4A	0.535758	0	0	NCMAP	0.351709	1.00604e-15	1.35955e-14
ADAMTSL4	0.572202	0	0	ADGRE1	0.565167	0	0	ADGRE1	0.565167	0	0	RNPEP	0.359473	1.19397e-07	2.25582e-06	GAL3ST3	0.58907	2.21348e-47	1.3938e-46	KCTD10	0.480758	0	0	PHLDB1	0.535444	0	0	ANAPC13	0.351695	1.00916e-15	1.36282e-14
IFI27L2	0.572201	0	0	CLEC6A	0.565128	5.99577e-19	5.80723e-18	CLEC6A	0.565128	5.99577e-19	5.80723e-18	PDXK	0.359437	1.19763e-07	2.26052e-06	PTH1R	0.589067	0	0	C1orf162	0.480664	0	0	PKN3	0.535326	0	0	GRAMD2B	0.351647	1.01966e-15	1.37604e-14
SLC24A3	0.572134	0	0	ADGRD1	0.56506	0	0	ADGRD1	0.56506	0	0	C1orf56	0.35941	1.20036e-07	2.26343e-06	ELANE	0.588983	2.30039e-47	1.44806e-46	RNF165	0.480598	0	0	MROH7	0.535314	6.6752e-38	4.93222e-37	MPI	0.351586	1.0334e-15	1.39266e-14
TXNDC2	0.572115	1.76769e-19	1.60958e-18	GADD45B	0.565057	0	0	GADD45B	0.565057	0	0	ALG11	0.359389	1.20254e-07	2.26531e-06	SLITRK2	0.588973	2.3102e-47	1.45376e-46	EHBP1L1	0.480375	0	0	CCL4	0.535276	0	0	C1D	0.35149	1.05499e-15	1.41979e-14
IL2RA	0.571916	0	0	LANCL3	0.565003	6.1263e-19	5.93065e-18	LANCL3	0.565003	6.1263e-19	5.93065e-18	SCP2	0.359054	1.23727e-07	2.32845e-06	GAS7	0.588962	0	0	LY86	0.480328	0	0	C1orf54	0.53521	0	0	BSDC1	0.351384	1.07962e-15	1.45195e-14
ZNF575	0.571753	0	0	XCR1	0.564909	6.22749e-19	6.02557e-18	XCR1	0.564909	6.22749e-19	6.02557e-18	CRY2	0.359033	1.23952e-07	2.33039e-06	SYT11	0.588911	0	0	LMO4	0.480276	0	0	AKNA	0.535026	0	0	ZNF18	0.351271	1.10646e-15	1.48599e-14
LPAR1	0.571393	0	0	GALM	0.564827	0	0	GALM	0.564827	0	0	WHAMM	0.358981	1.24501e-07	2.33843e-06	INSC	0.588906	2.38076e-47	1.49769e-46	IL15RA	0.480213	0	0	MRGPRF	0.535015	0	0	GPT2	0.351166	1.13181e-15	1.51899e-14
PRKD3	0.571354	0	0	PRSS36	0.564755	0	0	PRSS36	0.564755	0	0	STARD3NL	0.358577	1.28849e-07	2.40593e-06	BNIPL	0.588718	0	0	A4GALT	0.480001	0	0	FYN	0.534991	0	0	CCNC	0.351162	1.13286e-15	1.51936e-14
RARB	0.571326	0	0	EMILIN1	0.564717	0	0	EMILIN1	0.564717	0	0	DNAJC10	0.358516	1.29522e-07	2.41614e-06	ABI3	0.588636	0	0	GPR65	0.47987	0	0	CNRIP1	0.534985	0	0	KLF3	0.351153	1.13495e-15	1.52111e-14
BATF2	0.571313	0	0	SLFN12	0.564661	0	0	SLFN12	0.564661	0	0	ELMO2	0.35848	1.29918e-07	2.42118e-06	CCNJL	0.588371	0	0	GPR173	0.479772	0	0	CCDC69	0.534952	0	0	KDELR3	0.350929	1.19105e-15	1.59412e-14
PNMA2	0.57119	0	0	S1PR1	0.564617	0	0	S1PR1	0.564617	0	0	SLC39A10	0.358418	1.30596e-07	2.43145e-06	ZNF483	0.588323	0	0	ERP27	0.479542	0	0	ERF	0.534798	0	0	CENPBD1	0.350892	1.2006e-15	1.60579e-14
CLIC4	0.570958	0	0	ENPP7	0.564615	6.55081e-19	6.33521e-18	ENPP7	0.564615	6.55081e-19	6.33521e-18	NT5DC1	0.358341	1.31456e-07	2.44508e-06	LRP1B	0.588233	3.20841e-47	2.01769e-46	ANKRD65	0.479375	0	0	G0S2	0.534796	0	0	AZGP1	0.350807	1.22288e-15	1.63224e-14
ZYX	0.570948	0	0	IFIT3	0.564593	0	0	IFIT3	0.564593	0	0	PM20D2	0.358152	1.33584e-07	2.48225e-06	CLDN16	0.588158	3.31687e-47	2.08522e-46	SDC1	0.479291	0	0	SCNN1B	0.534684	0	0	PPIL2	0.350716	1.24701e-15	1.66217e-14
FCRLB	0.570898	0	0	C10orf10	0.564423	0	0	C10orf10	0.564423	0	0	ITGB5	0.358102	1.34144e-07	2.48782e-06	F10	0.58803	0	0	TAGAP	0.479249	0	0	PLEKHG3	0.534628	0	0	BACE2	0.350668	1.26001e-15	1.67835e-14
SLC17A7	0.570868	0	0	TMEM255B	0.564371	0	0	TMEM255B	0.564371	0	0	IMP4	0.358072	1.34493e-07	2.49189e-06	LAMA4	0.587944	0	0	BTK	0.479192	0	0	DKK3	0.534583	0	0	MUL1	0.350545	1.29377e-15	1.72214e-14
SEMA5A	0.570784	0	0	IL2RA	0.564241	0	0	IL2RA	0.564241	0	0	MAPK9	0.35805	1.34736e-07	2.49399e-06	C20orf194	0.587869	0	0	FAM83C	0.4791	1.17602e-29	1.24115e-28	NCF2	0.53452	0	0	SMAD4	0.350221	1.38666e-15	1.83827e-14
SPRY1	0.570761	0	0	PSTPIP2	0.56412	0	0	PSTPIP2	0.56412	0	0	SDSL	0.357962	1.35745e-07	2.51023e-06	PRDM11	0.587762	0	0	PHEX	0.478854	0	0	COPZ2	0.534514	0	0	IMPACT	0.350186	1.39687e-15	1.85055e-14
LRRC18	0.570721	2.26072e-19	2.05752e-18	RBMS2	0.564056	0	0	RBMS2	0.564056	0	0	RELA	0.357734	1.38392e-07	2.5541e-06	GSTM3	0.587674	0	0	S100A5	0.478826	1.27934e-29	1.34946e-28	PI3	0.534448	9.19473e-38	6.7913e-37	MARS1	0.350137	1.41156e-15	1.86747e-14
TRIM6	0.570319	0	0	SPDYE4	0.564027	7.24934e-19	7.0072e-18	SPDYE4	0.564027	7.24934e-19	7.0072e-18	TRIM5	0.357724	1.38517e-07	2.5541e-06	CH25H	0.587574	0	0	ZYX	0.478624	0	0	DPEP2	0.534261	0	0	LRPAP1	0.350102	1.42234e-15	1.88046e-14
LSP1	0.570249	0	0	CCDC42	0.563976	7.31316e-19	7.06533e-18	CCDC42	0.563976	7.31316e-19	7.06533e-18	HES1	0.357704	1.38752e-07	2.55596e-06	PYCARD	0.58739	0	0	ANKRD53	0.478377	0	0	NFKBIA	0.534191	0	0	C6orf120	0.350075	1.43063e-15	1.88886e-14
OLFML3	0.570237	0	0	PSMB10	0.563857	0	0	PSMB10	0.563857	0	0	TRIM62	0.357658	1.39285e-07	2.56333e-06	GLIPR1	0.587239	0	0	CRYGN	0.478335	0	0	PLEKHG1	0.534089	0	0	SRARP	0.349842	1.22122e-15	1.63114e-14
SPI1	0.570182	0	0	TMIE	0.563639	7.7503e-19	7.48388e-18	TMIE	0.563639	7.7503e-19	7.48388e-18	RLIM	0.357567	1.40358e-07	2.57987e-06	PTGDS	0.587198	0	0	KCTD14	0.478237	1.5327e-29	1.61584e-28	SLC7A5	0.533366	0	0	GDF15	0.34973	1.53968e-15	2.02825e-14
FXYD7	0.570086	2.52749e-19	2.29922e-18	CHRNE	0.563492	0	0	CHRNE	0.563492	0	0	ARFGAP2	0.357539	1.40691e-07	2.57987e-06	TRABD2B	0.58669	0	0	WDR72	0.478039	1.62879e-29	1.71621e-28	PTGER2	0.533294	0	0	PTPRF	0.349727	1.54037e-15	2.02825e-14
CSF2RB	0.570054	0	0	ADAMTS10	0.563432	0	0	ADAMTS10	0.563432	0	0	RHBDF1	0.357538	1.40707e-07	2.57987e-06	APOBEC3D	0.58647	6.99474e-47	4.39599e-46	MX1	0.478011	0	0	FOXQ1	0.533254	0	0	ALG11	0.349698	1.55013e-15	2.03973e-14
SLC16A7	0.569963	0	0	MCUB	0.5634	0	0	MCUB	0.5634	0	0	ATP6V0D1	0.357537	1.40723e-07	2.57987e-06	CRTAP	0.586399	0	0	TMPRSS4	0.477977	0	0	HOXB4	0.533118	0	0	OR51G2	0.349405	1.33176e-15	1.7703e-14
PLCB2	0.569889	0	0	CD1E	0.563234	8.30783e-19	8.0182e-18	CD1E	0.563234	8.30783e-19	8.0182e-18	GOLPH3L	0.357429	1.42014e-07	2.60106e-06	COL7A1	0.586285	0	0	SRRM3	0.477813	0	0	GSN	0.532772	0	0	MS4A18	0.34938	1.3385e-15	1.77805e-14
CD93	0.569885	0	0	TNS4	0.563067	8.55015e-19	8.24792e-18	TNS4	0.563067	8.55015e-19	8.24792e-18	BSCL2	0.35735	1.42962e-07	2.61593e-06	YPEL4	0.586271	0	0	ZNF185	0.477583	0	0	NKD2	0.532712	0	0	KLHL9	0.349359	1.66551e-15	2.18713e-14
CCDC42	0.569882	2.61993e-19	2.38218e-18	SERPINA5	0.563063	8.55599e-19	8.24941e-18	SERPINA5	0.563063	8.55599e-19	8.24941e-18	NFIC	0.357305	1.43512e-07	2.62347e-06	RASIP1	0.58619	0	0	EREG	0.477527	1.90505e-29	2.00621e-28	RELT	0.532486	0	0	PREB	0.34922	1.71534e-15	2.24831e-14
TMTC1	0.569649	0	0	INSL3	0.562904	8.79266e-19	8.47333e-18	INSL3	0.562904	8.79266e-19	8.47333e-18	MORC4	0.357251	1.4416e-07	2.63281e-06	ITGB8	0.585794	0	0	EFHD2	0.477403	0	0	SLA2	0.532435	0	0	HMGXB3	0.349219	1.71556e-15	2.24831e-14
KLHL33	0.569627	0	0	CTSW	0.562857	0	0	CTSW	0.562857	0	0	ENPP4	0.357038	1.46783e-07	2.6756e-06	MXRA5	0.585444	0	0	C1QA	0.4774	0	0	MPP2	0.532399	0	0	TMEM131	0.349162	1.73652e-15	2.27374e-14
CLDN11	0.569459	0	0	FOLR1	0.562856	8.86408e-19	8.53786e-18	FOLR1	0.562856	8.86408e-19	8.53786e-18	ERP44	0.356834	1.49333e-07	2.71951e-06	DUOXA2	0.585277	1.1817e-46	7.42425e-46	CYSLTR1	0.477326	0	0	DACT1	0.531985	0	0	TNFSF13	0.349159	1.73729e-15	2.27374e-14
CD1D	0.569329	0	0	PPARG	0.562816	0	0	PPARG	0.562816	0	0	EIF2AK4	0.356741	1.50514e-07	2.73842e-06	FGF7	0.58516	0	0	LILRA5	0.477269	0	0	DBNDD2	0.531749	0	0	DLG2	0.349073	1.76912e-15	2.31385e-14
HOXB7	0.56929	0	0	NRG2	0.562812	0	0	NRG2	0.562812	0	0	ORMDL3	0.356623	1.52012e-07	2.76304e-06	TMIE	0.585032	1.31613e-46	8.26617e-46	HTR3C	0.477141	2.14349e-29	2.2561e-28	ITK	0.531744	0	0	TTC22	0.349	1.79676e-15	2.34686e-14
P3H3	0.569206	0	0	S100Z	0.562792	8.96312e-19	8.62892e-18	S100Z	0.562792	8.96312e-19	8.62892e-18	ITPRIPL2	0.356497	1.53645e-07	2.79007e-06	RGL1	0.584891	0	0	IL24	0.477107	2.16568e-29	2.27822e-28	AMIGO2	0.53173	0	0	SUMF1	0.348916	1.82886e-15	2.38559e-14
LAPTM5	0.56919	0	0	SLC37A2	0.562778	0	0	SLC37A2	0.562778	0	0	NEO1	0.356446	1.54302e-07	2.79936e-06	MFAP2	0.584845	0	0	SP100	0.477088	0	0	TRAF3IP3	0.531657	0	0	PROS1	0.348782	1.88133e-15	2.45239e-14
NGFR	0.569085	0	0	ABCB1	0.562698	0	0	ABCB1	0.562698	0	0	LA16c-312E8.5	0.356306	1.27683e-07	2.39116e-06	OPTN	0.584831	0	0	GPRIN3	0.47695	0	0	ICAM3	0.531613	2.60554e-37	1.92375e-36	CPM	0.348775	1.88403e-15	2.45427e-14
C1orf162	0.569079	0	0	GALNT5	0.562608	9.24931e-19	8.89996e-18	GALNT5	0.562608	9.24931e-19	8.89996e-18	RNF10	0.356299	1.56222e-07	2.82946e-06	PAMR1	0.584562	0	0	HOXD9	0.476766	0	0	HRH2	0.531566	0	0	ARFIP1	0.348497	1.99722e-15	2.59652e-14
FILIP1	0.568819	0	0	ADGRF3	0.562604	0	0	ADGRF3	0.562604	0	0	MGAT2	0.356297	1.56257e-07	2.82946e-06	LGALS3	0.584281	0	0	CD72	0.476624	0	0	CLEC9A	0.531476	2.74003e-37	2.02228e-36	POLR2A	0.348487	2.00121e-15	2.59997e-14
ETS2	0.568745	0	0	GRAP2	0.562589	0	0	GRAP2	0.562589	0	0	CPE	0.356247	1.56908e-07	2.83857e-06	LTBP4	0.584208	0	0	GBP4	0.47655	0	0	TUBA1A	0.531423	0	0	UBXN4	0.348362	2.05466e-15	2.66764e-14
PLXDC2	0.56863	0	0	SKAP1	0.56253	0	0	SKAP1	0.56253	0	0	RSPH3	0.356087	1.59037e-07	2.87437e-06	SPSB1	0.584198	0	0	FCGR2B	0.476547	0	0	IFI44	0.531409	0	0	UBR1	0.348314	2.07535e-15	2.69093e-14
GADD45A	0.568621	0	0	TRIM47	0.562525	0	0	TRIM47	0.562525	0	0	PLA2G12A	0.356025	1.59878e-07	2.88685e-06	TNFRSF1B	0.584062	0	0	NNMT	0.476546	0	0	RGL4	0.531204	3.02551e-37	2.23213e-36	LRP10	0.348275	2.09208e-15	2.71081e-14
EPHB1	0.568403	0	0	DCSTAMP	0.562412	9.56502e-19	9.19913e-18	DCSTAMP	0.562412	9.56502e-19	9.19913e-18	DHCR24	0.355859	1.62119e-07	2.92311e-06	FAM153A	0.583973	0	0	TPBG	0.476055	0	0	POF1B	0.531202	3.02844e-37	2.23344e-36	SLC9A7	0.348223	2.11495e-15	2.73863e-14
LYVE1	0.568363	0	0	CAMK4	0.562276	0	0	CAMK4	0.562276	0	0	SCMH1	0.355854	1.62192e-07	2.92311e-06	TCF21	0.58373	0	0	NHS	0.475935	0	0	FZD7	0.531176	0	0	UPRT	0.348182	2.13332e-15	2.75875e-14
VCAM1	0.568349	0	0	PNPLA3	0.56226	0	0	PNPLA3	0.56226	0	0	TAB3	0.355753	1.6358e-07	2.94537e-06	TGFB3	0.583715	0	0	TMEM237	0.475927	0	0	QSOX1	0.531078	0	0	CD164	0.34807	2.1839e-15	2.82043e-14
CXCL1	0.568293	3.46021e-19	3.14472e-18	GSDMD	0.56224	0	0	GSDMD	0.56224	0	0	AP2M1	0.355642	1.6511e-07	2.97012e-06	SCPEP1	0.58363	0	0	TRAF1	0.475679	0	0	EVI2B	0.530979	0	0	CYTH1	0.347987	2.22217e-15	2.86795e-14
MDFI	0.567943	0	0	PRR33	0.562194	9.92814e-19	9.54357e-18	PRR33	0.562194	9.92814e-19	9.54357e-18	CHST14	0.355401	1.68494e-07	3.02814e-06	EYA1	0.583598	0	0	TNFRSF17	0.475662	3.3632e-29	3.53607e-28	CCDC200	0.530933	3.34024e-37	2.46246e-36	MERTK	0.347915	2.25583e-15	2.90947e-14
CASP1	0.567812	0	0	EREG	0.561841	1.05473e-18	1.01337e-17	EREG	0.561841	1.05473e-18	1.01337e-17	C16orf70	0.35511	1.72657e-07	3.09716e-06	S100A5	0.583576	2.48711e-46	1.56157e-45	TNC	0.475635	0	0	B4GALNT3	0.530526	0	0	TAF1B	0.347872	2.27598e-15	2.93352e-14
MMRN2	0.567667	0	0	GATM	0.561704	0	0	GATM	0.561704	0	0	FAM3A	0.35511	1.72657e-07	3.09716e-06	FBXO32	0.583416	0	0	UBE2L6	0.475617	0	0	PDLIM4	0.530293	0	0	GLUD1	0.347729	2.34493e-15	3.02039e-14
RHOBTB2	0.567619	0	0	CEACAM6	0.561643	1.09098e-18	1.04767e-17	CEACAM6	0.561643	1.09098e-18	1.04767e-17	JUP	0.355022	1.73937e-07	3.1172e-06	MPO	0.583073	3.09776e-46	1.94435e-45	CCL23	0.47559	3.43773e-29	3.61248e-28	MICB	0.530265	0	0	TMED1	0.347552	2.43286e-15	3.1254e-14
SEPT11	0.567531	0	0	RASAL1	0.561509	0	0	RASAL1	0.561509	0	0	SLC12A2	0.354902	1.75697e-07	3.1458e-06	FILIP1L	0.583012	0	0	BLK	0.475509	3.52307e-29	3.70017e-28	RNF152	0.530258	0	0	SYNRG	0.347183	2.62585e-15	3.36006e-14
AIM1L	0.567324	0	0	OLFML3	0.561504	0	0	OLFML3	0.561504	0	0	SEC11C	0.354671	1.79129e-07	3.20376e-06	KCNA2	0.58275	3.56528e-46	2.23707e-45	BCL11A	0.47546	0	0	LGALS2	0.529972	0	0	DMAC2L	0.347158	2.63983e-15	3.37572e-14
FOXL1	0.56715	0	0	NOD1	0.561497	0	0	NOD1	0.561497	0	0	LMF1	0.354662	1.79269e-07	3.20376e-06	DSC3	0.582737	0	0	TRPC4	0.475355	0	0	GAPT	0.529828	0	0	NT5DC3	0.347054	2.6972e-15	3.44684e-14
TCTEX1D1	0.567118	4.24691e-19	3.85786e-18	C16orf74	0.561474	0	0	C16orf74	0.561474	0	0	SLC22A23	0.354528	1.81283e-07	3.23373e-06	TGM5	0.582713	3.6219e-46	2.27187e-45	TFCP2L1	0.475325	0	0	KLF10	0.529494	0	0	SLC35B3	0.346917	2.77475e-15	3.5413e-14
LMO2	0.567114	0	0	MAP1A	0.561331	0	0	MAP1A	0.561331	0	0	IMPAD1	0.354308	1.84654e-07	3.2908e-06	CYP4F12	0.582581	0	0	NINJ2	0.474963	0	0	GGTA1	0.52948	0	0	RANBP3L	0.346859	2.80776e-15	3.58108e-14
NALCN	0.566952	4.37119e-19	3.96887e-18	DRAM1	0.561307	0	0	DRAM1	0.561307	0	0	GYG1	0.354234	1.85812e-07	3.30528e-06	SAMD4A	0.582491	0	0	TP73	0.474467	0	0	TSPAN32	0.529467	0	0	RWDD2B	0.346778	2.85537e-15	3.63944e-14
FAM78B	0.56674	0	0	COL17A1	0.561291	0	0	COL17A1	0.561291	0	0	GJB1	0.353908	1.90938e-07	3.39332e-06	ABCA8	0.582437	0	0	NCF2	0.474258	0	0	WDR1	0.529325	0	0	SERINC1	0.34671	2.8955e-15	3.68577e-14
THEMIS2	0.566659	0	0	MPO	0.561283	1.15998e-18	1.11337e-17	MPO	0.561283	1.15998e-18	1.11337e-17	OAZ2	0.353887	1.91279e-07	3.39623e-06	LINC00672	0.582302	0	0	POU2F3	0.474149	0	0	SMAD3	0.529109	0	0	RTN1	0.346343	3.12254e-15	3.95928e-14
ASB2	0.566644	0	0	BDKRB2	0.561243	0	0	BDKRB2	0.561243	0	0	NOL3	0.353806	1.92584e-07	3.41623e-06	CERS3	0.58218	4.56659e-46	2.86351e-45	PLAUR	0.474117	0	0	KLRD1	0.529075	0	0	FBXO21	0.346336	3.12736e-15	3.96282e-14
PRTFDC1	0.566594	0	0	CMPK2	0.561233	0	0	CMPK2	0.561233	0	0	CECR6	0.353618	1.95633e-07	3.46711e-06	DAAM2	0.582167	0	0	BTN3A2	0.474091	0	0	SELP	0.529021	0	0	SFMBT2	0.346206	3.21173e-15	4.06444e-14
BTN2A2	0.566587	0	0	DOK4	0.561037	0	0	DOK4	0.561037	0	0	TCEAL8	0.353559	1.96594e-07	3.48092e-06	FAM90A1	0.581855	0	0	ANP32E	0.474075	0	0	IFNE	0.52902	6.69817e-37	4.93611e-36	SDF2	0.346061	3.30884e-15	4.18191e-14
CHSY3	0.56652	0	0	HORMAD1	0.561036	1.20983e-18	1.16064e-17	HORMAD1	0.561036	1.20983e-18	1.16064e-17	ELK4	0.353391	1.99371e-07	3.52683e-06	GLT8D2	0.581763	0	0	HRH2	0.474006	0	0	UBASH3A	0.529016	0	0	WFDC12	0.345752	2.73398e-15	3.49155e-14
FNDC1	0.566483	0	0	ZFP36	0.560942	0	0	ZFP36	0.560942	0	0	IPP	0.353355	1.99971e-07	3.53418e-06	PRRT1	0.581662	0	0	LGALS3	0.473941	0	0	PDE1B	0.52893	0	0	MTMR6	0.345563	3.66276e-15	4.61725e-14
ABCB4	0.56639	0	0	SYDE1	0.560925	0	0	SYDE1	0.560925	0	0	RREB1	0.353167	2.03132e-07	3.58333e-06	TRPM6	0.581586	0	0	RBMS2	0.473869	0	0	ASGR2	0.528898	7.00241e-37	5.15837e-36	TMEFF2	0.345514	3.7002e-15	4.66143e-14
SCARA3	0.56638	0	0	PCOLCE	0.56059	0	0	PCOLCE	0.56059	0	0	YPEL5	0.353164	2.03178e-07	3.58333e-06	PCSK2	0.581289	6.71966e-46	4.21226e-45	RFX2	0.473487	0	0	OR52N4	0.528885	7.03479e-37	5.18026e-36	C8orf34	0.345495	2.87534e-15	3.6625e-14
ZFP36L2	0.566347	0	0	FAM46A	0.560433	0	0	FAM46A	0.560433	0	0	DNAJC4	0.353156	2.03313e-07	3.58333e-06	CNTN1	0.581231	0	0	SPNS2	0.473295	0	0	MAPKAPK2	0.528624	0	0	B2M	0.345439	3.75681e-15	4.72971e-14
SPRY2	0.566295	0	0	NR1H3	0.560143	0	0	NR1H3	0.560143	0	0	SIX5	0.353079	2.04629e-07	3.59658e-06	ADRA1D	0.581	7.6145e-46	4.77166e-45	FCRL6	0.473208	0	0	COL7A1	0.528594	0	0	ABHD13	0.345261	3.89558e-15	4.89809e-14
METRNL	0.566178	0	0	S100A5	0.560134	1.41068e-18	1.35264e-17	S100A5	0.560134	1.41068e-18	1.35264e-17	GRSF1	0.353011	2.05792e-07	3.61282e-06	WIF1	0.580751	8.47891e-46	5.31163e-45	STX11	0.47317	0	0	GFPT2	0.528462	0	0	MIOS	0.344983	4.12205e-15	5.1662e-14
VOPP1	0.565992	0	0	CAPNS2	0.560043	1.43257e-18	1.37294e-17	CAPNS2	0.560043	1.43257e-18	1.37294e-17	WWP2	0.353003	2.05929e-07	3.61282e-06	TLR3	0.580723	0	0	OR7C1	0.473149	7.19596e-29	7.55363e-28	ATAD3C	0.528388	0	0	UNC5D	0.344956	3.19395e-15	4.04457e-14
FAM46A	0.565984	0	0	GABRE	0.559958	0	0	GABRE	0.559958	0	0	PWWP2B	0.352983	2.06273e-07	3.61553e-06	TIMP1	0.58057	0	0	ADAMTS10	0.473029	0	0	SRPX2	0.528335	0	0	AZI2	0.344927	4.16931e-15	5.22207e-14
GPRC5B	0.565941	0	0	IRAK2	0.559903	0	0	IRAK2	0.559903	0	0	ERCC3	0.352796	2.09507e-07	3.6655e-06	TUBG2	0.580486	0	0	SERPINB2	0.472569	8.56953e-29	8.99064e-28	GLT8D2	0.528329	0	0	H2BC12	0.344867	4.22034e-15	5.27921e-14
FAM110D	0.565933	0	0	DRD1	0.559821	1.4877e-18	1.42507e-17	DRD1	0.559821	1.4877e-18	1.42507e-17	NUDT16	0.352735	2.1058e-07	3.68092e-06	ITGA1	0.580439	0	0	DOCK10	0.472459	0	0	OLFML2A	0.528287	0	0	MAGI3	0.344817	4.26331e-15	5.32613e-14
S100A13	0.565903	0	0	VCAM1	0.559785	0	0	VCAM1	0.559785	0	0	CLIC1	0.352605	2.1286e-07	3.71738e-06	MFSD2A	0.580405	0	0	CISH	0.472364	0	0	NT5E	0.528136	0	0	AHCYL2	0.344707	4.35916e-15	5.4424e-14
ROBO1	0.565669	0	0	CD84	0.559739	0	0	CD84	0.559739	0	0	AKR1A1	0.352559	2.13688e-07	3.72845e-06	NDN	0.580364	0	0	ACKR1	0.472291	0	0	FAM83C	0.52805	9.51813e-37	7.00629e-36	ADAL	0.344522	4.52566e-15	5.63945e-14
SELPLG	0.565536	0	0	RUNX2	0.55973	0	0	RUNX2	0.55973	0	0	IPO13	0.352529	2.14211e-07	3.73416e-06	LXN	0.580235	0	0	PXDC1	0.472272	0	0	YWHAH	0.527884	0	0	LPCAT3	0.344455	4.58708e-15	5.71234e-14
GSTM5	0.565476	5.64557e-19	5.12354e-18	PTPRC	0.559563	0	0	PTPRC	0.559563	0	0	UFC1	0.352443	2.15761e-07	3.75777e-06	TTC28	0.580158	0	0	ARHGDIB	0.472037	0	0	MUC20	0.527822	0	0	SLAIN2	0.344389	4.64874e-15	5.78542e-14
SWAP70	0.565401	0	0	S100A14	0.55944	1.58683e-18	1.51926e-17	S100A14	0.55944	1.58683e-18	1.51926e-17	CORO2A	0.352428	2.16025e-07	3.75895e-06	HOXD9	0.580073	0	0	CLEC17A	0.47197	1.02589e-28	1.07573e-27	RERG	0.527565	0	0	LMAN2	0.344203	4.82641e-15	5.99889e-14
UBA7	0.565327	0	0	PPM1M	0.559326	0	0	PPM1M	0.559326	0	0	GABARAPL1	0.352301	2.18313e-07	3.79482e-06	LY6D	0.580072	1.1367e-45	7.11861e-45	TYROBP	0.471953	0	0	CD3G	0.527564	0	0	MMUT	0.344194	4.83538e-15	6.00622e-14
GEM	0.565301	0	0	MFSD7	0.559298	0	0	MFSD7	0.559298	0	0	ZNF577	0.352292	2.18482e-07	3.79482e-06	CASQ1	0.579965	0	0	TNFAIP8L1	0.471749	0	0	EREG	0.527485	1.16707e-36	8.58753e-36	PI4K2B	0.34415	4.87843e-15	6.05583e-14
KCNN3	0.565284	0	0	ZDHHC19	0.559278	1.63099e-18	1.56076e-17	ZDHHC19	0.559278	1.63099e-18	1.56076e-17	CD164	0.352257	2.19113e-07	3.80233e-06	FAM83C	0.579886	1.23106e-45	7.70707e-45	AKNA	0.471605	0	0	S100A5	0.527464	1.17605e-36	8.65037e-36	TOX4	0.344068	4.95942e-15	6.14854e-14
HIC1	0.565121	0	0	RFTN1	0.559261	0	0	RFTN1	0.559261	0	0	PYCR1	0.352143	2.21212e-07	3.83528e-06	UNC5B	0.579604	0	0	BTG3	0.471465	0	0	GNAL	0.527418	0	0	C12orf60	0.343676	5.36584e-15	6.63556e-14
ODF3L1	0.565015	6.11361e-19	5.54567e-18	SCN11A	0.559057	0	0	SCN11A	0.559057	0	0	ETFA	0.352116	2.21703e-07	3.84031e-06	DDO	0.579316	0	0	CD1B	0.47129	1.25793e-28	1.31833e-27	WDR91	0.52708	0	0	MME	0.343451	5.61407e-15	6.93374e-14
ZNF488	0.564969	6.16255e-19	5.58741e-18	SLFN12L	0.55905	0	0	SLFN12L	0.55905	0	0	IQSEC1	0.352083	2.22318e-07	3.84749e-06	EPHB1	0.579237	0	0	C1QC	0.471231	0	0	LOXL1	0.527043	0	0	MFSD11	0.343393	5.67957e-15	7.00133e-14
DENND2A	0.564789	0	0	CEP295NL	0.55902	0	0	CEP295NL	0.55902	0	0	RRBP1	0.352019	2.23503e-07	3.86451e-06	SPART	0.579149	0	0	MUC12	0.470838	0	0	FGL2	0.527019	0	0	IL17RA	0.343349	5.7305e-15	7.05965e-14
IL4R	0.564661	0	0	NT5DC4	0.558931	0	0	NT5DC4	0.558931	0	0	C1orf43	0.351768	2.28205e-07	3.94225e-06	PDE2A	0.579125	0	0	TSPAN4	0.47072	0	0	TSPAN15	0.527009	0	0	UNC13B	0.343209	5.89323e-15	7.25098e-14
RGAG4	0.564389	0	0	APOA2	0.558889	1.74207e-18	1.66623e-17	APOA2	0.558889	1.74207e-18	1.66623e-17	TESK1	0.351676	2.29955e-07	3.96532e-06	FAM9B	0.57904	1.77161e-45	1.10876e-44	GRP	0.470708	1.49719e-28	1.56823e-27	SERPINB13	0.526902	1.43986e-36	1.05868e-35	TACSTD2	0.34295	6.20553e-15	7.62562e-14
C7orf31	0.564319	0	0	CD48	0.558871	0	0	CD48	0.558871	0	0	YIF1B	0.35162	2.31026e-07	3.98021e-06	SP140L	0.578975	0	0	APLF	0.470548	0	0	NRG2	0.526833	0	0	USP18	0.34261	6.64147e-15	8.14592e-14
GLI1	0.564312	0	0	PRG2	0.55887	1.74783e-18	1.6709e-17	PRG2	0.55887	1.74783e-18	1.6709e-17	PLA2G7	0.351481	2.33699e-07	4.01904e-06	CLCA2	0.578941	1.84829e-45	1.15638e-44	CARD17	0.470538	1.57555e-28	1.64943e-27	EOGT	0.526551	0	0	ERBIN	0.34252	6.76076e-15	8.28703e-14
CCL2	0.564187	0	0	CEACAM3	0.558852	1.75309e-18	1.6751e-17	CEACAM3	0.558852	1.75309e-18	1.6751e-17	PDE3B	0.351177	2.39664e-07	4.11791e-06	CAVIN2	0.57882	0	0	ZBTB7C	0.47053	0	0	SYK	0.526487	0	0	ZNF827	0.342479	6.81677e-15	8.35043e-14
KLHDC7B	0.564127	0	0	NGEF	0.558663	0	0	NGEF	0.558663	0	0	PARVA	0.351108	2.41044e-07	4.13605e-06	CEACAM1	0.578782	0	0	ARHGAP40	0.470495	1.59584e-28	1.66977e-27	VENTX	0.526302	0	0	SEC63	0.342387	6.94171e-15	8.49282e-14
SPON1	0.564047	0	0	MYO3B	0.558388	1.89616e-18	1.8109e-17	MYO3B	0.558388	1.89616e-18	1.8109e-17	FBRS	0.351103	2.41151e-07	4.13605e-06	STARD8	0.578668	0	0	RNASE2	0.470447	1.61882e-28	1.69291e-27	KLRC1	0.526123	1.90502e-36	1.40017e-35	SLC30A9	0.34238	6.95139e-15	8.49934e-14
APOBEC3G	0.564044	0	0	PZP	0.55832	0	0	PZP	0.55832	0	0	GLUD1	0.350927	2.44691e-07	4.18553e-06	DGKG	0.5785	0	0	GPR68	0.470369	0	0	HLA-DQB2	0.526108	0	0	CWH43	0.34208	7.37827e-15	8.99872e-14
MILR1	0.564017	0	0	NAGK	0.558308	0	0	NAGK	0.558308	0	0	IQSEC2	0.350809	2.47079e-07	4.22261e-06	SLC5A8	0.578454	2.27786e-45	1.42468e-44	CD19	0.470357	1.6631e-28	1.73828e-27	REEP2	0.526068	0	0	CENPN	0.34193	7.60174e-15	9.26548e-14
CARD16	0.563957	0	0	SNX8	0.558155	0	0	SNX8	0.558155	0	0	PSMD2	0.350751	2.48282e-07	4.23938e-06	SEMA3A	0.578212	0	0	CCDC69	0.470293	0	0	SCIMP	0.525897	0	0	ANOS1	0.341859	7.70864e-15	9.38992e-14
CD55	0.563741	0	0	FAM167A	0.558148	1.97435e-18	1.88463e-17	FAM167A	0.558148	1.97435e-18	1.88463e-17	SEZ6L2	0.350541	2.52618e-07	4.30958e-06	SPOCK3	0.57802	0	0	IL1B	0.470269	0	0	C1QTNF1	0.525852	0	0	SYTL4	0.341846	7.72916e-15	9.40903e-14
SYPL2	0.563659	0	0	GJB3	0.557995	2.02621e-18	1.93317e-17	GJB3	0.557995	2.02621e-18	1.93317e-17	ATG101	0.350524	2.5298e-07	4.31192e-06	S100A3	0.577892	0	0	LCP2	0.470234	0	0	CSDC2	0.525822	0	0	MARCHF8	0.341842	7.73452e-15	9.40969e-14
IKBKE	0.563505	0	0	DNASE1L3	0.557966	0	0	DNASE1L3	0.557966	0	0	ACTL10	0.350498	2.53511e-07	4.31712e-06	SERTM2	0.577793	3.02294e-45	1.89009e-44	FCRL5	0.470188	1.74917e-28	1.82726e-27	SLA	0.525761	0	0	HAT1	0.341701	7.9537e-15	9.67032e-14
B3GNT9	0.563449	0	0	IL12A	0.557922	2.05131e-18	1.95615e-17	IL12A	0.557922	2.05131e-18	1.95615e-17	MAP7D1	0.350442	2.54687e-07	4.3333e-06	BEX1	0.577718	3.12209e-45	1.95146e-44	LGALS3BP	0.47018	0	0	TGFA	0.525195	0	0	VAPA	0.341277	8.64877e-15	1.05038e-13
TPRG1	0.562845	0	0	ODF3L1	0.557868	2.07e-18	1.97299e-17	ODF3L1	0.557868	2.07e-18	1.97299e-17	ZC3H12A	0.35041	2.55362e-07	4.34092e-06	G0S2	0.577596	0	0	CLEC7A	0.470082	0	0	FGFR2	0.525018	0	0	CPD	0.341208	8.76653e-15	1.06387e-13
RSU1	0.562577	0	0	TREML2	0.557584	2.17136e-18	2.06857e-17	TREML2	0.557584	2.17136e-18	2.06857e-17	RERE	0.350382	2.55953e-07	4.34712e-06	MRGPRE	0.577585	3.30359e-45	2.06424e-44	ADAD2	0.469868	1.9241e-28	2.00893e-27	LCN2	0.524654	0	0	PTPRM	0.341185	8.80642e-15	1.06804e-13
PDE8A	0.562429	0	0	FAM65C	0.557444	0	0	FAM65C	0.557444	0	0	REST	0.350237	2.59045e-07	4.39574e-06	CADM3	0.57757	3.32548e-45	2.07725e-44	S100A8	0.469823	0	0	WDFY4	0.524562	0	0	SLC41A1	0.340821	9.46086e-15	1.14528e-13
BACH2	0.562142	0	0	SNCAIP	0.557422	0	0	SNCAIP	0.557422	0	0	TMEM205	0.35017	2.60475e-07	4.4161e-06	ADGRG6	0.577517	0	0	CXCL8	0.469693	0	0	ITGB7	0.524412	3.51582e-36	2.58312e-35	PIGG	0.340803	9.49463e-15	1.14866e-13
ARRDC5	0.562122	0	0	SLC12A6	0.557331	0	0	SLC12A6	0.557331	0	0	ATN1	0.350129	2.61366e-07	4.42728e-06	RPE65	0.577326	3.68977e-45	2.30407e-44	FAXDC2	0.469475	0	0	RADX	0.524328	3.62309e-36	2.66093e-35	PAX9	0.34069	9.70788e-15	1.17373e-13
DKK2	0.562116	0	0	CYR61	0.557319	0	0	CYR61	0.557319	0	0	PEF1	0.350034	2.63417e-07	4.4561e-06	CXCL2	0.577204	0	0	CH25H	0.469374	0	0	FSCN1	0.524318	0	0	SEC23IP	0.340649	9.78589e-15	1.18243e-13
MCC	0.562113	0	0	SIRPD	0.556955	2.41391e-18	2.2985e-17	SIRPD	0.556955	2.41391e-18	2.2985e-17	TSC22D1	0.350029	2.63533e-07	4.4561e-06	POMC	0.576998	0	0	DOCK2	0.469347	0	0	IL7R	0.524194	0	0	KBTBD11	0.340591	9.89887e-15	1.1946e-13
TMC8	0.562098	0	0	DDO	0.556855	0	0	DDO	0.556855	0	0	SREBF1	0.34997	2.64812e-07	4.47378e-06	CACNA1C	0.57694	0	0	EMP3	0.469298	0	0	DLL1	0.524176	0	0	ZNF24	0.340294	1.04907e-14	1.264e-13
KIAA1456	0.561952	0	0	C11orf91	0.556842	2.46007e-18	2.34128e-17	C11orf91	0.556842	2.46007e-18	2.34128e-17	C19orf48	0.349912	2.66097e-07	4.48758e-06	UBA7	0.57672	0	0	RAB31	0.468833	0	0	KCNIP3	0.523784	0	0	C11orf54	0.340121	1.08532e-14	1.30573e-13
TRIM9	0.561918	0	0	B3GNT3	0.55682	2.46899e-18	2.34861e-17	B3GNT3	0.55682	2.46899e-18	2.34861e-17	PCDHGB2	0.349857	2.673e-07	4.5039e-06	KCNJ5	0.576653	0	0	CTSC	0.468802	0	0	MPEG1	0.523557	0	0	TM2D2	0.339914	1.13014e-14	1.35797e-13
NLRP1	0.561853	0	0	SNTB1	0.556792	0	0	SNTB1	0.556792	0	0	MVD	0.349777	2.6907e-07	4.52973e-06	TRPC3	0.576595	5.03982e-45	3.1461e-44	HCAR3	0.468792	2.65057e-28	2.76594e-27	AQP1	0.523528	0	0	SLC44A3	0.33972	1.17382e-14	1.40873e-13
TMEM92	0.56183	1.05669e-18	9.57616e-18	TDRD10	0.55662	0	0	TDRD10	0.55662	0	0	UPF1	0.349604	2.72943e-07	4.5909e-06	FXYD5	0.576535	0	0	N4BP3	0.468737	0	0	CLEC4F	0.523238	0	0	APOOL	0.339682	1.18233e-14	1.41807e-13
EHBP1L1	0.561817	0	0	DEFB1	0.556422	2.63968e-18	2.50973e-17	DEFB1	0.556422	2.63968e-18	2.50973e-17	GCC1	0.349592	2.73213e-07	4.59141e-06	DPYSL2	0.576524	0	0	HAVCR2	0.468722	0	0	PLB1	0.523133	0	0	GORASP2	0.339541	1.21545e-14	1.456e-13
PITPNM2	0.561629	0	0	ARHGAP27	0.55622	0	0	ARHGAP27	0.55622	0	0	NCBP2L	0.349506	2.28666e-07	3.94666e-06	PRKCQ	0.576488	0	0	THEMIS	0.468694	2.72878e-28	2.84604e-27	PDLIM7	0.523106	0	0	KCNJ6	0.339487	9.18653e-15	1.11276e-13
AVPI1	0.561594	0	0	FOXN3	0.556188	0	0	FOXN3	0.556188	0	0	DPM3	0.349126	2.83887e-07	4.76662e-06	ANGPTL1	0.576264	0	0	RBPMS	0.468693	0	0	CDIN1	0.522833	0	0	LEPROT	0.339484	1.22901e-14	1.47135e-13
LY75	0.561581	0	0	HIST1H3G	0.556073	0	0	HIST1H3G	0.556073	0	0	MBOAT7	0.348953	2.87965e-07	4.83085e-06	ZNF385D	0.575985	0	0	GCNT4	0.468667	0	0	RGS13	0.522621	6.6507e-36	4.88269e-35	NOMO2	0.339451	1.23695e-14	1.47903e-13
KIAA1755	0.561514	0	0	AOC1	0.556069	0	0	AOC1	0.556069	0	0	TNRC18	0.348917	2.88819e-07	4.84093e-06	NRP2	0.575977	0	0	TRABD2A	0.468613	0	0	LOXL3	0.522579	0	0	RAB2A	0.339411	1.24661e-14	1.4882e-13
SLC2A3	0.561299	0	0	B3GALT4	0.556027	0	0	B3GALT4	0.556027	0	0	DSTN	0.348876	2.89802e-07	4.85317e-06	TFCP2L1	0.575931	0	0	CAV2	0.468449	0	0	CHST9	0.52256	6.79668e-36	4.98798e-35	KIF3B	0.33941	1.2469e-14	1.4882e-13
RHOG	0.561229	0	0	CACNA1I	0.556018	2.82469e-18	2.68429e-17	CACNA1I	0.556018	2.82469e-18	2.68429e-17	UFL1	0.348716	2.93639e-07	4.91313e-06	NOS1	0.5758	7.06634e-45	4.40974e-44	FYB1	0.468325	0	0	RGS19	0.52254	0	0	WBP11	0.339328	1.26682e-14	1.51104e-13
NRG1	0.561163	0	0	CCR7	0.555875	0	0	CCR7	0.555875	0	0	PDE9A	0.348546	2.97753e-07	4.97762e-06	CA14	0.575786	0	0	RGS1	0.468235	0	0	GJD3	0.52253	0	0	RAB3B	0.339315	1.27008e-14	1.51401e-13
SELE	0.561158	0	0	OR2B11	0.555838	2.91125e-18	2.76519e-17	OR2B11	0.555838	2.91125e-18	2.76519e-17	FAM168B	0.348528	2.9821e-07	4.98091e-06	NCKAP5L	0.575624	0	0	PLCL2	0.468054	0	0	SAMD14	0.522524	0	0	TCTN2	0.339229	1.29143e-14	1.53665e-13
TNFSF8	0.561114	0	0	PRAP1	0.555787	0	0	PRAP1	0.555787	0	0	MIEF1	0.348502	2.98831e-07	4.98694e-06	APLF	0.575555	0	0	CHL1	0.467995	0	0	CPNE5	0.522477	0	0	FOCAD	0.33912	1.3192e-14	1.56873e-13
DPYSL3	0.56097	0	0	NABP1	0.555601	0	0	NABP1	0.555601	0	0	CPTP	0.348397	3.01427e-07	5.02588e-06	GCK	0.575472	0	0	SV2A	0.467978	0	0	HTRA1	0.522371	0	0	ORM2	0.339117	9.85964e-15	1.1906e-13
KLHL2	0.560823	0	0	MARCH1.#	0.555488	0	0	MARCH1.#	0.555488	0	0	SASH1	0.348182	3.06785e-07	5.11076e-06	ANK2	0.57546	0	0	AKR1B1	0.467929	0	0	JAG2	0.522237	0	0	XKR6	0.33906	1.33448e-14	1.58594e-13
AVPR2	0.560707	0	0	WISP1	0.555443	0	0	WISP1	0.555443	0	0	RABAC1	0.347818	3.16079e-07	5.25645e-06	PLK3	0.575141	0	0	SLC26A4	0.467917	0	0	INPP1	0.522152	0	0	PIGN	0.33896	1.36087e-14	1.61631e-13
CYP19A1	0.560656	1.29084e-18	1.16926e-17	INHBE	0.55521	3.23375e-18	3.06998e-17	INHBE	0.55521	3.23375e-18	3.06998e-17	PIKFYVE	0.347742	3.18053e-07	5.2847e-06	GDF7	0.575141	0	0	TGFBI	0.467804	0	0	PAQR8	0.522139	0	0	EXD2	0.33895	1.3633e-14	1.61822e-13
KLHL3	0.560475	0	0	GNLY	0.555209	0	0	GNLY	0.555209	0	0	ZXDB	0.347622	3.21194e-07	5.32712e-06	ZFP92	0.574885	0	0	MCC	0.467726	0	0	BHMT2	0.522115	0	0	JAKMIP3	0.338905	1.37541e-14	1.63061e-13
DOK2	0.560473	0	0	EVI2A	0.555071	0	0	EVI2A	0.555071	0	0	PHF8	0.347617	3.21335e-07	5.32712e-06	CEBPD	0.574745	0	0	ARPC2	0.467707	0	0	AOX1	0.522069	0	0	TENT5D	0.33879	1.04934e-14	1.264e-13
MRC1	0.560342	0	0	TMEM243	0.554857	0	0	TMEM243	0.554857	0	0	DBT	0.347613	3.2144e-07	5.32712e-06	SEC23A	0.574724	0	0	PTPRC	0.467689	0	0	KIRREL1	0.522025	0	0	SLC11A2	0.338694	1.43274e-14	1.69445e-13
DKK1	0.56033	0	0	GLIS2	0.5548	0	0	GLIS2	0.5548	0	0	SLC35E3	0.347591	3.22002e-07	5.33182e-06	SPRED1	0.574714	0	0	ISL2	0.467555	3.82537e-28	3.98762e-27	PODNL1	0.521952	0	0	CANT1	0.338648	1.44567e-14	1.70787e-13
GIPC3	0.560255	0	0	CHST6	0.554701	0	0	CHST6	0.554701	0	0	SHANK2	0.34753	3.23623e-07	5.3535e-06	MAP3K8	0.574642	0	0	CD101	0.467443	0	0	DAB2IP	0.521579	0	0	PPP1R3D	0.338647	1.44583e-14	1.70787e-13
XAF1	0.560218	0	0	SLC8B1	0.554697	0	0	SLC8B1	0.554697	0	0	SLC25A38	0.347521	3.2387e-07	5.3535e-06	SHROOM4	0.574059	0	0	UNC5B	0.467316	0	0	TMEM255B	0.521507	0	0	PGGT1B	0.33852	1.482e-14	1.74847e-13
C1QC	0.559919	0	0	SMIM10	0.554621	0	0	SMIM10	0.554621	0	0	PPP1R3D	0.347419	3.26568e-07	5.39343e-06	ACKR1	0.574006	0	0	MILR1	0.46688	0	0	GIPC2	0.521368	0	0	TMEM86A	0.338442	1.50445e-14	1.77281e-13
SEC14L1	0.559885	0	0	P2RX1	0.554525	0	0	P2RX1	0.554525	0	0	SCAF1	0.347309	3.29538e-07	5.4378e-06	NTRK2	0.573975	0	0	SERPINA3	0.466437	5.32154e-28	5.54429e-27	GZMM	0.521361	0	0	TRIP4	0.338438	1.50556e-14	1.77305e-13
CTTNBP2	0.559858	0	0	LRRC18	0.554198	3.82819e-18	3.63251e-17	LRRC18	0.554198	3.82819e-18	3.63251e-17	ZDHHC7	0.347278	3.30366e-07	5.44677e-06	NOG	0.573718	1.70529e-44	1.06384e-43	SCGB1A1	0.466252	5.61989e-28	5.85201e-27	RASIP1	0.521306	0	0	DNER	0.338402	1.51624e-14	1.78455e-13
OR2B11	0.559788	1.49608e-18	1.35453e-17	FOS	0.554084	0	0	FOS	0.554084	0	0	FLYWCH2	0.346991	3.382e-07	5.56635e-06	FMN2	0.573703	1.71605e-44	1.07022e-43	MTMR11	0.46623	0	0	PHF11	0.521259	0	0	SREBF1	0.338287	1.55034e-14	1.8214e-13
SLC12A6	0.559659	0	0	ALPK2	0.553777	0	0	ALPK2	0.553777	0	0	EXOSC6	0.346913	3.40381e-07	5.59447e-06	SOCS1	0.572782	0	0	TPST2	0.466086	0	0	CCDC181	0.521256	0	0	MTREX	0.337703	1.73495e-14	2.02875e-13
SYT8	0.559607	1.54272e-18	1.3961e-17	PHYHD1	0.553677	0	0	PHYHD1	0.553677	0	0	PEX11B	0.346909	3.40492e-07	5.59447e-06	SGCG	0.572647	2.67674e-44	1.66882e-43	MICB	0.466063	0	0	NES	0.52115	0	0	TRPC4AP	0.337703	1.73515e-14	2.02875e-13
KIAA1462	0.559601	0	0	ANKRD33B	0.553654	0	0	ANKRD33B	0.553654	0	0	BMPR1B	0.346847	3.42202e-07	5.61775e-06	INSRR	0.572471	2.88243e-44	1.79648e-43	POU2F2	0.466028	0	0	CYSLTR1	0.52105	0	0	LDHD	0.33768	1.7426e-14	2.03623e-13
CDH6	0.559478	0	0	SLAMF6	0.553632	0	0	SLAMF6	0.553632	0	0	TNFSF12	0.346758	3.44708e-07	5.65404e-06	PPIC	0.572415	0	0	SHF	0.466003	0	0	CTSW	0.521	0	0	GOLPH3	0.337306	1.87265e-14	2.18689e-13
HLA-DPB1	0.559297	0	0	GAB2	0.553609	0	0	GAB2	0.553609	0	0	CASP9	0.346727	3.45572e-07	5.66303e-06	KLRD1	0.572327	0	0	EGLN3	0.465766	0	0	MS4A7	0.520983	0	0	SLC26A5	0.337209	1.4175e-14	1.67745e-13
USHBP1	0.559287	0	0	ACTRT3	0.553528	0	0	ACTRT3	0.553528	0	0	CHID1	0.346705	3.46212e-07	5.66303e-06	PDE5A	0.571816	0	0	FAM20A	0.465764	0	0	JAKMIP2	0.520943	0	0	RNF170	0.337003	1.98485e-14	2.311e-13
IL1RL1	0.559271	1.63308e-18	1.47717e-17	RCAN1	0.553505	0	0	RCAN1	0.553505	0	0	COBLL1	0.346697	3.46438e-07	5.66303e-06	TRIM61	0.571452	4.41852e-44	2.75297e-43	RHBDF2	0.46558	0	0	BBOX1	0.520838	1.25026e-35	9.17203e-35	LGMN	0.336972	1.99651e-14	2.3218e-13
LILRB1	0.559179	0	0	DBNDD2	0.553392	0	0	DBNDD2	0.553392	0	0	ARMCX6	0.346561	3.50305e-07	5.71648e-06	LYPD5	0.571355	0	0	FCER1G	0.465516	0	0	CCL20	0.520721	1.30294e-35	9.55486e-35	DIPK1A	0.336934	2.01139e-14	2.33772e-13
KYNU	0.558952	0	0	OPN3	0.553322	0	0	OPN3	0.553322	0	0	MKNK2	0.346505	3.5191e-07	5.73778e-06	RMDN2	0.571203	0	0	PCED1B	0.465313	0	0	GCOM1	0.520637	0	0	EEF2K	0.336926	2.01413e-14	2.33951e-13
TLR2	0.558924	0	0	PYHIN1	0.553281	0	0	PYHIN1	0.553281	0	0	LRRFIP2	0.346486	3.52446e-07	5.74163e-06	ALPK1	0.571171	0	0	TGM4	0.465249	7.54852e-28	7.85609e-27	LGALS3	0.520558	0	0	ATP6V0A1	0.336913	2.01936e-14	2.34418e-13
TBX15	0.558442	0	0	CD96	0.553249	0	0	CD96	0.553249	0	0	TMEM9	0.346194	3.60939e-07	5.87499e-06	ANO6	0.57098	0	0	ZFP36L2	0.465179	0	0	GALNT5	0.520523	0	0	SELENOT	0.33663	2.13153e-14	2.46853e-13
PTPN14	0.558367	0	0	PNMA2	0.553249	0	0	PNMA2	0.553249	0	0	DNASE1L1	0.346046	3.65318e-07	5.94122e-06	CEACAM6	0.570887	0	0	NPC2	0.465034	0	0	SEMA5A	0.520371	0	0	ARL5A	0.336596	2.14571e-14	2.48347e-13
FGFR1	0.558339	0	0	TREX2	0.553022	0	0	TREX2	0.553022	0	0	UTP14C	0.346006	3.6651e-07	5.95555e-06	LYNX1	0.570852	0	0	DENND2D	0.464876	0	0	KIF17	0.520315	0	0	STRADB	0.336456	2.2039e-14	2.54932e-13
TMEM51	0.558212	0	0	NFATC2	0.553008	0	0	NFATC2	0.553008	0	0	MIEN1	0.345963	3.67786e-07	5.97122e-06	IFNE	0.57072	5.99904e-44	3.73652e-43	FASLG	0.46479	8.63564e-28	8.98272e-27	REM1	0.520298	0	0	IST1	0.336349	2.24952e-14	2.60004e-13
C19orf66	0.557958	0	0	BDKRB1	0.552868	4.77494e-18	4.52863e-17	BDKRB1	0.552868	4.77494e-18	4.52863e-17	ALDH4A1	0.345867	3.70672e-07	6.0079e-06	CAPN6	0.570538	6.47101e-44	4.02921e-43	GPR85	0.464585	0	0	ZNF831	0.520297	1.51266e-35	1.10887e-34	MIA3	0.336346	2.25042e-14	2.60004e-13
CYP11A1	0.557953	2.04029e-18	1.84464e-17	CCL22	0.552863	4.77879e-18	4.53004e-17	CCL22	0.552863	4.77879e-18	4.53004e-17	POLD4	0.345807	3.72487e-07	6.03221e-06	TMEM132C	0.570444	6.73016e-44	4.18923e-43	XCL1	0.464537	9.30059e-28	9.66924e-27	MXRA5	0.520227	0	0	H3-2	0.336343	1.67031e-14	1.95645e-13
IFNAR2	0.557727	0	0	SOAT2	0.552851	4.78819e-18	4.5367e-17	SOAT2	0.552851	4.78819e-18	4.5367e-17	PLIN3	0.345738	3.74595e-07	6.06122e-06	POU2AF1	0.570228	0	0	ACACB	0.464441	0	0	TLE2	0.520159	0	0	C15orf48	0.336275	2.28139e-14	2.63427e-13
EMILIN2	0.55769	0	0	MCEMP1	0.552751	4.86834e-18	4.61037e-17	MCEMP1	0.552751	4.86834e-18	4.61037e-17	CRAT	0.34559	3.79132e-07	6.12947e-06	TRNP1	0.570045	0	0	OSBPL3	0.464368	0	0	SNCG	0.520074	0	0	RAB29	0.336177	2.32421e-14	2.68212e-13
CERK	0.557668	0	0	UCP2	0.552713	0	0	UCP2	0.552713	0	0	PTOV1	0.345566	3.79873e-07	6.13627e-06	DENND2A	0.570018	0	0	CLU	0.463848	0	0	CXCL3	0.519894	1.74328e-35	1.27744e-34	ATG13	0.336156	2.33359e-14	2.69023e-13
APLNR	0.557627	0	0	BEST1	0.552616	0	0	BEST1	0.552616	0	0	PHC3	0.345551	3.80327e-07	6.13841e-06	IFFO2	0.569849	0	0	UPK1A	0.463758	1.16822e-27	1.21388e-26	PAK5	0.519879	1.7526e-35	1.28379e-34	NEDD4	0.336155	2.334e-14	2.69023e-13
SLC8A1	0.557606	0	0	CLMP	0.552604	0	0	CLMP	0.552604	0	0	RGS10	0.345526	3.81111e-07	6.1459e-06	NEURL1B	0.569807	0	0	ENTPD3	0.463602	0	0	TNFRSF25	0.519759	0	0	CD47	0.335973	2.41642e-14	2.77867e-13
TNC	0.557404	0	0	TNFRSF10C	0.552522	0	0	TNFRSF10C	0.552522	0	0	BBS2	0.345498	3.8198e-07	6.15473e-06	SLC6A16	0.569636	0	0	FRMD6	0.463527	0	0	DUSP6	0.519683	0	0	SLC1A5	0.335875	2.46192e-14	2.82932e-13
GBP3	0.55738	0	0	PTGDS	0.552516	0	0	PTGDS	0.552516	0	0	TMEM120A	0.345434	3.83973e-07	6.18164e-06	LRRK2	0.569463	0	0	CLEC3A	0.463407	1.29433e-27	1.3442e-26	DPYSL2	0.519608	0	0	ATP6V1A	0.335438	2.67552e-14	3.06577e-13
MCHR1	0.557289	2.28181e-18	2.06203e-17	GIMAP4	0.552396	0	0	GIMAP4	0.552396	0	0	CBFA2T2	0.345351	3.86561e-07	6.21809e-06	CSDC2	0.569335	0	0	PLEKHG5	0.463368	0	0	IL24	0.519573	1.9515e-35	1.42895e-34	RNLS	0.33537	2.71013e-14	3.10361e-13
IGSF10	0.557228	0	0	ABHD12B	0.552237	5.30071e-18	5.01734e-17	ABHD12B	0.552237	5.30071e-18	5.01734e-17	FUNDC1	0.345226	3.90518e-07	6.27647e-06	TGFBR2	0.569314	0	0	ADGRF4	0.463361	1.31166e-27	1.36148e-26	KCND1	0.519386	0	0	PCDHA13	0.335057	2.12857e-14	2.46796e-13
SERPINA5	0.55679	2.48145e-18	2.24138e-17	ADA	0.552074	0	0	ADA	0.552074	0	0	HOXC6	0.345154	3.92809e-07	6.30799e-06	KRT9	0.569189	1.13421e-43	7.05771e-43	ICOS	0.463315	1.32942e-27	1.37917e-26	ANTXR1	0.519372	0	0	DDB1	0.335051	2.87921e-14	3.29144e-13
PDGFRL	0.556724	0	0	CLEC1A	0.552006	0	0	CLEC1A	0.552006	0	0	ATP6V0B	0.345035	3.96613e-07	6.36374e-06	ADA2	0.569161	0	0	PLCG2	0.463303	0	0	CEACAM3	0.51931	2.14035e-35	1.56665e-34	YWHAB	0.334921	2.95103e-14	3.3696e-13
GNA15	0.556696	0	0	MET	0.552001	0	0	MET	0.552001	0	0	UTRN	0.344876	4.01753e-07	6.44083e-06	HAP1	0.569091	0	0	NCKAP5L	0.463183	0	0	C5AR2	0.51919	0	0	MAGI2	0.334848	2.99222e-14	3.41463e-13
KCNJ15	0.556592	0	0	KLF8	0.551767	0	0	KLF8	0.551767	0	0	DNAJC16	0.344862	4.02232e-07	6.44311e-06	FOXP2	0.569085	0	0	ANO1	0.462967	0	0	PLAT	0.518991	0	0	FPGT	0.334743	3.05194e-14	3.47668e-13
GRIN2A	0.556573	0	0	CCR4	0.551746	0	0	CCR4	0.551746	0	0	GK5	0.344811	4.03889e-07	6.46424e-06	SPATA18	0.568964	0	0	PDE6B	0.462915	0	0	ADGRE1	0.518978	2.40478e-35	1.75954e-34	TIPARP	0.3345	3.19567e-14	3.63617e-13
MOB3C	0.556573	0	0	KLHL2	0.551729	0	0	KLHL2	0.551729	0	0	GABARAPL2	0.344762	4.05508e-07	6.48475e-06	MBNL2	0.568932	0	0	IL23A	0.462805	0	0	FAM162B	0.518811	0	0	EMP2	0.334414	3.24758e-14	3.69093e-13
DCHS2	0.556403	2.6482e-18	2.39087e-17	NXF3	0.551716	5.77754e-18	5.46598e-17	NXF3	0.551716	5.77754e-18	5.46598e-17	CERS2	0.344739	4.06255e-07	6.49126e-06	PIANP	0.568701	0	0	MAB21L4	0.462405	1.73335e-27	1.79727e-26	GRIK4	0.518724	0	0	LSAMP	0.334297	3.32045e-14	3.76717e-13
SIGLEC9	0.556283	0	0	ZFP92	0.551607	0	0	ZFP92	0.551607	0	0	CPLX3	0.344572	3.46035e-07	5.66303e-06	ENO2	0.568527	0	0	INSL3	0.462382	1.74485e-27	1.80823e-26	IRAK2	0.518718	0	0	OSBP	0.334258	3.34482e-14	3.79261e-13
PLSCR3	0.556253	0	0	C1orf106	0.551591	0	0	C1orf106	0.551591	0	0	SOWAHC	0.344571	4.11827e-07	6.57481e-06	PPP1R3C	0.56849	0	0	PLEK	0.462357	0	0	IL3RA	0.518696	0	0	MAN2A1	0.334242	3.35501e-14	3.80195e-13
HSPB8	0.556137	0	0	CNIH3	0.551471	6.0163e-18	5.68905e-17	CNIH3	0.551471	6.0163e-18	5.68905e-17	FAM214B	0.344532	4.13119e-07	6.58996e-06	FOXQ1	0.568406	0	0	GLRX	0.462357	0	0	IL3RA.1	0.518696	0	0	FBXL4	0.334181	3.39395e-14	3.84162e-13
GLCE	0.556061	0	0	RASSF5	0.551331	0	0	RASSF5	0.551331	0	0	TSTD1	0.344512	4.1379e-07	6.59516e-06	SERPINB3	0.56838	1.58652e-43	9.86909e-43	TNFSF13B	0.462117	0	0	MMP7	0.518655	0	0	LYPLA1	0.333882	3.59037e-14	4.05689e-13
SAMD9L	0.555991	0	0	JUNB	0.551326	0	0	JUNB	0.551326	0	0	CCDC47	0.344488	4.14595e-07	6.60251e-06	LAPTM4B	0.568242	0	0	TACR1	0.461983	0	0	SPEG	0.518642	0	0	POLR3B	0.333731	3.6942e-14	4.1718e-13
P4HA2	0.555947	0	0	FPR3	0.551286	0	0	FPR3	0.551286	0	0	PPM1B	0.344366	4.18736e-07	6.66292e-06	HCAR2	0.568219	0	0	SERPINB8	0.461981	0	0	SHROOM4	0.518638	0	0	SDHC	0.333717	3.70368e-14	4.18008e-13
GJA5	0.555921	0	0	GPR1	0.551279	6.20981e-18	5.86915e-17	GPR1	0.551279	6.20981e-18	5.86915e-17	BCOR	0.34427	4.22005e-07	6.70935e-06	GPSM3	0.567974	0	0	NFATC2	0.461938	0	0	CHI3L2	0.518514	0	0	CTNNBIP1	0.333692	3.72136e-14	4.19761e-13
FCHSD2	0.555887	0	0	DGKZ	0.551263	0	0	DGKZ	0.551263	0	0	UGGT1	0.344122	4.27092e-07	6.7846e-06	TRIM17	0.567674	0	0	SPOCK2	0.46186	0	0	NEURL3	0.518458	2.88539e-35	2.1104e-34	RALB	0.333631	3.76407e-14	4.24333e-13
SAMD9	0.555739	0	0	NME8	0.551061	6.43704e-18	6.08091e-17	NME8	0.551061	6.43704e-18	6.08091e-17	TBC1D4	0.344015	4.30795e-07	6.83775e-06	METTL24	0.567567	2.22063e-43	1.38092e-42	EPGN	0.461714	2.11871e-27	2.19451e-26	EPAS1	0.518417	0	0	MYO1C	0.333559	3.81514e-14	4.29842e-13
NLRC5	0.555673	0	0	RASGRP4	0.551033	0	0	RASGRP4	0.551033	0	0	KRT8	0.34392	4.34107e-07	6.88462e-06	GPR132	0.567463	0	0	BTN2A2	0.461645	0	0	EFHD1	0.518362	0	0	TRDMT1	0.333425	3.91245e-14	4.40297e-13
INHBE	0.55557	3.04482e-18	2.74765e-17	ICAM5	0.550733	0	0	ICAM5	0.550733	0	0	RNF6	0.343868	4.35936e-07	6.90792e-06	PRKG1	0.567383	0	0	GRIN2A	0.461455	2.28412e-27	2.36458e-26	GBP4	0.518251	0	0	VEGFA	0.333396	3.93399e-14	4.42466e-13
GJC1	0.555555	0	0	RASL11A	0.550715	0	0	RASL11A	0.550715	0	0	SNAP23	0.343828	4.37349e-07	6.92258e-06	GGTA1	0.56735	0	0	TEKT2	0.461426	2.30293e-27	2.38279e-26	FAM110D	0.518247	0	0	RNF6	0.33337	3.95311e-14	4.44105e-13
AMOTL2	0.555483	0	0	CPN2	0.550627	6.91445e-18	6.52869e-17	CPN2	0.550627	6.91445e-18	6.52869e-17	ZNF264	0.343822	4.37585e-07	6.92258e-06	FREM2	0.567261	0	0	PLEKHH2	0.461289	0	0	SLC4A8	0.518243	0	0	KIF13A	0.333334	3.98003e-14	4.46871e-13
NTRK1	0.55547	3.09638e-18	2.79286e-17	CD83	0.550557	0	0	CD83	0.550557	0	0	PDCD6IP	0.343588	4.45916e-07	7.04856e-06	ARMH4	0.567247	0	0	GDF7	0.461269	0	0	ELK3	0.51792	0	0	BHLHA15	0.332956	4.27266e-14	4.78901e-13
TIMP4	0.555451	0	0	MAP3K14	0.550311	0	0	MAP3K14	0.550311	0	0	STK40	0.343511	4.48711e-07	7.08689e-06	GRAP2	0.567108	0	0	SEMA7A	0.461246	0	0	SEMA6B	0.5179	0	0	RAB5B	0.332734	4.4537e-14	4.98907e-13
GUCY2C	0.555428	0	0	TRIM21	0.550266	0	0	TRIM21	0.550266	0	0	KDM4B	0.343439	4.51328e-07	7.12235e-06	IL17B	0.567086	0	0	C1QB	0.461227	0	0	ISYNA1	0.517849	0	0	OMA1	0.332716	4.46874e-14	5.00304e-13
B3GNT8	0.555389	0	0	A4GALT	0.54995	0	0	A4GALT	0.54995	0	0	CUX2	0.343355	4.54399e-07	7.16211e-06	SORCS2	0.567027	0	0	ATCAY	0.461217	0	0	SERPINI2	0.51778	3.6572e-35	2.67391e-34	NECTIN2	0.33271	4.47377e-14	5.0058e-13
CACNA2D4	0.555343	0	0	SIT1	0.549941	0	0	SIT1	0.549941	0	0	ALDH18A1	0.343349	4.54595e-07	7.16211e-06	NUMBL	0.566955	0	0	ANXA1	0.46118	0	0	CD79B	0.517589	0	0	PURA	0.332591	4.57423e-14	5.10644e-13
KLHL4	0.555265	0	0	TNFAIP8L2	0.549911	0	0	TNFAIP8L2	0.549911	0	0	UQCC3	0.343259	4.57934e-07	7.2088e-06	AQP5	0.56694	2.87525e-43	1.78744e-42	CCR4	0.46118	0	0	OAF	0.517555	0	0	APMAP	0.332588	4.5768e-14	5.10644e-13
COL14A1	0.555189	0	0	CXCL6	0.549804	7.91487e-18	7.46961e-17	CXCL6	0.549804	7.91487e-18	7.46961e-17	TSR2	0.343167	4.61347e-07	7.2545e-06	RCBTB2	0.565929	0	0	SGIP1	0.461125	0	0	THBD	0.517347	0	0	GSPT1	0.332583	4.58108e-14	5.1083e-13
CRIP1	0.555049	0	0	LRP1	0.549802	0	0	LRP1	0.549802	0	0	SLC50A1	0.34316	4.61595e-07	7.2545e-06	GALNT14	0.565816	0	0	HLA-DRB5	0.46112	0	0	ZAP70	0.517247	0	0	ZNF552	0.332527	4.62952e-14	5.15936e-13
PTPRG	0.55484	0	0	CHST13	0.549727	0	0	CHST13	0.549727	0	0	PEX26	0.343135	4.62539e-07	7.26134e-06	MKX	0.56581	0	0	NR2F1	0.460896	0	0	FLI1	0.517157	0	0	TMEM79	0.332498	4.65479e-14	5.18456e-13
GPSM3	0.554557	0	0	ENTPD1	0.549634	0	0	ENTPD1	0.549634	0	0	RBM12	0.343128	4.62788e-07	7.26134e-06	CD7	0.565718	0	0	LCAT	0.460837	0	0	GNLY	0.517146	0	0	TRPM8	0.332393	4.74675e-14	5.28398e-13
CTF1	0.554531	3.62185e-18	3.26529e-17	NHSL2	0.549555	0	0	NHSL2	0.549555	0	0	C15orf65	0.343111	4.63436e-07	7.26555e-06	PCDH8	0.565436	5.33511e-43	3.31559e-42	PLA2G2D	0.460747	2.80416e-27	2.89986e-26	CNR1	0.516828	5.09624e-35	3.72465e-34	SMARCA1	0.332365	4.77166e-14	5.30868e-13
ESPNL	0.554528	0	0	HSPA6	0.549511	0	0	HSPA6	0.549511	0	0	DHRS3	0.343039	4.66135e-07	7.30189e-06	NKD1	0.565397	0	0	RASD2	0.460365	0	0	GBP6	0.516724	5.28484e-35	3.86104e-34	TTC17	0.332338	4.79518e-14	5.33181e-13
EPS8	0.554317	0	0	HBEGF	0.549423	0	0	HBEGF	0.549423	0	0	PSMD3	0.343005	4.6739e-07	7.31557e-06	CCN2	0.565376	0	0	TWIST2	0.460214	0	0	CARD6	0.516635	0	0	SEC14L2	0.332304	4.82584e-14	5.36284e-13
GJB3	0.554187	3.83511e-18	3.45593e-17	SLC5A5	0.549338	8.54404e-18	8.05942e-17	SLC5A5	0.549338	8.54404e-18	8.05942e-17	AR	0.342921	4.70566e-07	7.35927e-06	ARHGAP40	0.56527	5.71127e-43	3.54823e-42	CYBB	0.460193	0	0	SLC16A7	0.516576	0	0	CHUK	0.332163	4.95437e-14	5.50254e-13
CLDN5	0.554046	0	0	SYNE1	0.549071	0	0	SYNE1	0.549071	0	0	NUDCD3	0.342881	4.72086e-07	7.37702e-06	ISL2	0.56507	6.19802e-43	3.8494e-42	ARID5A	0.460161	0	0	PTPRO	0.516326	0	0	ANKFY1	0.332089	5.02339e-14	5.57285e-13
RORA	0.553998	0	0	CXCL14	0.549007	9.01869e-18	8.50296e-17	CXCL14	0.549007	9.01869e-18	8.50296e-17	TCAF1	0.342808	4.74885e-07	7.40946e-06	ZFR2	0.564793	6.94091e-43	4.30941e-42	POF1B	0.460066	3.41325e-27	3.52787e-26	SAMD9	0.516098	0	0	ZMPSTE24	0.331949	5.15665e-14	5.71418e-13
GPBAR1	0.553966	0	0	HYAL1	0.548955	0	0	HYAL1	0.548955	0	0	ZXDA	0.342807	4.74936e-07	7.40946e-06	GPR85	0.564744	0	0	NXPE1	0.459892	3.58917e-27	3.70774e-26	LTB	0.516036	0	0	INPP4B	0.331918	5.18616e-14	5.74363e-13
AKNAD1	0.553806	4.08618e-18	3.68044e-17	FCHSD2	0.548922	0	0	FCHSD2	0.548922	0	0	NBR1	0.342479	4.8765e-07	7.59708e-06	AQP1	0.564713	0	0	TNFRSF13B	0.459401	4.13538e-27	4.26972e-26	RNF186	0.516024	6.73993e-35	4.92227e-34	HDLBP	0.331848	5.25469e-14	5.81293e-13
MYO3B	0.553702	4.1575e-18	3.74292e-17	DUSP18	0.54874	0	0	DUSP18	0.54874	0	0	APEH	0.342476	4.87755e-07	7.59708e-06	SDR16C5	0.56465	7.35958e-43	4.5679e-42	GMIP	0.45929	0	0	PPM1M	0.515887	0	0	SV2B	0.331765	5.33612e-14	5.89632e-13
KCTD12	0.553502	0	0	GIMAP8	0.548727	0	0	GIMAP8	0.548727	0	0	GYS1	0.342439	4.89223e-07	7.61375e-06	TMEM273	0.564586	0	0	SLFN12L	0.459067	4.55258e-27	4.69799e-26	PITPNM1	0.515573	0	0	LRRC8E	0.331627	4.04363e-14	4.53752e-13
HCST	0.553457	0	0	RARRES1	0.548407	0	0	RARRES1	0.548407	0	0	RAB21	0.342368	4.92013e-07	7.65096e-06	CHRDL2	0.564459	0	0	ATAD3C	0.458827	0	0	STOX2	0.515459	0	0	MGAT4A	0.331458	5.6493e-14	6.2318e-13
MEIS3	0.55323	0	0	CNRIP1	0.548282	0	0	CNRIP1	0.548282	0	0	RIPK2	0.342277	4.95615e-07	7.70073e-06	UPK1A	0.56444	8.01831e-43	4.97517e-42	FPR1	0.458729	0	0	ABCB1	0.515447	0	0	CRNKL1	0.331214	5.91161e-14	6.51011e-13
TNS4	0.553209	4.51262e-18	4.06072e-17	ZNF831	0.548223	0	0	ZNF831	0.548223	0	0	MBTPS1	0.341996	5.06955e-07	7.87053e-06	PHLDB1	0.564359	0	0	PNOC	0.458666	5.1083e-27	5.26867e-26	TVP23A	0.515375	0	0	PTER	0.330875	6.29491e-14	6.9166e-13
FMO4	0.553086	0	0	BHMT2	0.548219	0	0	BHMT2	0.548219	0	0	PRKAG1	0.341696	5.1932e-07	8.05598e-06	NDP	0.564289	0	0	FEZ1	0.458581	0	0	DOCK2	0.515326	0	0	DNAJC16	0.330864	6.30776e-14	6.92682e-13
PTHLH	0.552978	0	0	RELB	0.548138	0	0	RELB	0.548138	0	0	SPATA2	0.341496	5.27724e-07	8.16738e-06	AMPH	0.564061	0	0	OSMR	0.458398	0	0	APOBEC3A	0.515283	8.71488e-35	6.36222e-34	DSG2	0.330833	6.34354e-14	6.95983e-13
RELB	0.552909	0	0	TCF7L1	0.54797	0	0	TCF7L1	0.54797	0	0	ASAP3	0.341495	5.27781e-07	8.16738e-06	SLC16A3	0.564051	0	0	MAML2	0.458047	0	0	MARVELD1	0.515027	0	0	ARSA	0.33081	6.37042e-14	6.98384e-13
HS3ST3A1	0.55286	4.78104e-18	4.30024e-17	SCARF1	0.547926	0	0	SCARF1	0.547926	0	0	WASF3	0.341226	5.39247e-07	8.32466e-06	ANP32E	0.563615	0	0	PDLIM4	0.457706	0	0	ZNF469	0.51494	0	0	TP53RK	0.330719	6.4788e-14	7.0907e-13
CES1	0.552691	4.9171e-18	4.42055e-17	TOR4A	0.547357	0	0	TOR4A	0.547357	0	0	CFAP69	0.341214	5.39766e-07	8.32596e-06	TMEM108	0.563431	0	0	GJC2	0.457536	0	0	GLIS1	0.514899	9.95518e-35	7.26497e-34	RNF123	0.330594	6.63047e-14	7.24857e-13
RASSF9	0.55267	0	0	CCL3	0.547223	0	0	CCL3	0.547223	0	0	EXOC7	0.341129	5.43471e-07	8.37636e-06	C7	0.563412	0	0	TNF	0.457522	7.09336e-27	7.31219e-26	ADAD2	0.514803	1.02902e-34	7.50667e-34	TMEM17	0.330268	7.04279e-14	7.66467e-13
IL21R	0.552626	0	0	SGCA	0.547221	0	0	SGCA	0.547221	0	0	SIAE	0.341034	5.47609e-07	8.43335e-06	PADI3	0.563392	1.22924e-42	7.62473e-42	CYP27A1	0.457461	0	0	LMO4	0.514711	0	0	EVI5	0.330136	7.21541e-14	7.83536e-13
B3GLCT	0.552477	0	0	DIRAS3	0.547055	0	0	DIRAS3	0.547055	0	0	SLC27A1	0.341022	5.48136e-07	8.43468e-06	CAPN8	0.56335	0	0	MSN	0.457209	0	0	TRAF1	0.514647	0	0	WLS	0.330136	7.21541e-14	7.83536e-13
PHYHD1	0.55238	0	0	PDE2A	0.547048	0	0	PDE2A	0.547048	0	0	RAP1GAP	0.341004	5.48956e-07	8.44053e-06	CLDN5	0.563154	0	0	CTLA4	0.457048	0	0	NNMT	0.514556	0	0	AP5S1	0.330108	7.25283e-14	7.85851e-13
CNTN1	0.552322	5.22734e-18	4.69725e-17	VAMP1	0.547012	0	0	VAMP1	0.547012	0	0	CEBPA	0.340986	5.49719e-07	8.44548e-06	PTPRZ1	0.562825	0	0	PDGFC	0.457041	0	0	SIGLEC7	0.514442	0	0	C13orf46	0.330075	7.29772e-14	7.90276e-13
C3orf36	0.552283	5.2609e-18	4.72519e-17	GXYLT2	0.546991	0	0	GXYLT2	0.546991	0	0	ZFYVE9	0.340958	5.50953e-07	8.45765e-06	LHFPL2	0.562708	0	0	OSBPL10	0.45698	0	0	B3GNT9	0.514087	0	0	TMEM242	0.33004	7.34559e-14	7.95019e-13
ITGB2	0.552216	0	0	TNFAIP8L3	0.546988	0	0	TNFAIP8L3	0.546988	0	0	OPHN1	0.3406	5.67e-07	8.69006e-06	SLC1A7	0.562643	0	0	P4HA2	0.456951	0	0	ZNF683	0.514049	1.33519e-34	9.7365e-34	GPD2	0.329992	7.4099e-14	8.01534e-13
ELFN1	0.551947	0	0	C8orf48	0.546945	1.26258e-17	1.1898e-16	C8orf48	0.546945	1.26258e-17	1.1898e-16	TBC1D16	0.340589	5.67484e-07	8.69053e-06	HLA-DPB1	0.562602	0	0	LILRB2	0.456901	0	0	SFRP2	0.513903	0	0	RAB3D	0.329891	7.5499e-14	8.15323e-13
PHLDA1	0.551814	0	0	DDX60L	0.546936	0	0	DDX60L	0.546936	0	0	GPR108	0.340573	5.6821e-07	8.69471e-06	ST3GAL5	0.562504	0	0	BACE2	0.456821	0	0	CLIP2	0.513697	0	0	PRORP	0.329845	7.61398e-14	8.21333e-13
LRRC25	0.551803	0	0	ARHGEF6	0.546897	0	0	ARHGEF6	0.546897	0	0	DHX58	0.340542	5.69606e-07	8.70911e-06	WSCD2	0.562201	0	0	PLEKHA4	0.456744	0	0	EHD4	0.513599	0	0	COPA	0.329656	7.88375e-14	8.49651e-13
BCAR3	0.551585	0	0	ZNF521	0.546885	0	0	ZNF521	0.546885	0	0	DDAH1	0.340521	5.70579e-07	8.71702e-06	ADORA2B	0.562115	0	0	ACE2	0.456686	9.00769e-27	9.28068e-26	PDCD1	0.513583	0	0	PRSS8	0.329655	7.8852e-14	8.49651e-13
TMIGD3	0.551559	0	0	FXYD7	0.546828	1.28683e-17	1.21205e-16	FXYD7	0.546828	1.28683e-17	1.21205e-16	PDZRN3	0.340365	5.7774e-07	8.81238e-06	CRIP3	0.562044	2.12499e-42	1.31767e-41	HAMP	0.456657	0	0	ITGA5	0.513569	0	0	FBXO36	0.329382	8.29155e-14	8.91959e-13
SNX20	0.551546	0	0	GYPC	0.546625	0	0	GYPC	0.546625	0	0	LRRC75B	0.340285	5.81446e-07	8.85111e-06	RHOBTB2	0.561483	0	0	AOX1	0.456534	0	0	ELF3	0.513462	0	0	EXOC8	0.329343	8.35021e-14	8.97774e-13
SPARC	0.551522	0	0	MTMR11	0.546431	0	0	MTMR11	0.546431	0	0	CCPG1	0.340284	5.81508e-07	8.85111e-06	MEF2C	0.561365	0	0	ACY3	0.456389	9.80343e-27	1.00952e-25	TENM4	0.513358	0	0	DSC2	0.32918	8.60423e-14	9.24067e-13
JAM2	0.551491	0	0	CASP4	0.546377	0	0	CASP4	0.546377	0	0	POLDIP3	0.34027	5.82128e-07	8.85111e-06	PPP1R1A	0.561326	0	0	ZC3H12D	0.45636	0	0	CD226	0.513303	0	0	EFCAB14	0.329044	8.82205e-14	9.46939e-13
TNFAIP8L1	0.551449	0	0	ISM1	0.546309	0	0	ISM1	0.546309	0	0	SLC11A2	0.34027	5.82128e-07	8.85111e-06	CCDC102A	0.561281	0	0	SLC29A1	0.456268	0	0	TRABD2B	0.513261	0	0	CFAP54	0.329016	8.86755e-14	9.513e-13
ACSF2	0.551411	0	0	C19orf38	0.54626	0	0	C19orf38	0.54626	0	0	DLG5	0.34025	5.83059e-07	8.85824e-06	LTBP3	0.561228	0	0	CD209	0.456117	0	0	BDH2	0.513123	0	0	NGLY1	0.328915	9.03228e-14	9.68439e-13
HLA-DOA	0.551378	0	0	SELE	0.546247	0	0	SELE	0.546247	0	0	IST1	0.340108	5.89742e-07	8.95267e-06	TRPV2	0.561221	0	0	NUGGC	0.45597	1.10465e-26	1.13693e-25	FCGR2A	0.513085	0	0	SUSD1	0.328832	9.17165e-14	9.82303e-13
PAQR8	0.55135	0	0	LY96	0.546044	0	0	LY96	0.546044	0	0	PARD3	0.340038	5.93016e-07	8.99525e-06	TGFB1	0.561073	0	0	DEPDC7	0.455746	0	0	ALPL	0.513051	0	0	VPS39	0.328576	9.61159e-14	1.02773e-12
TSKS	0.551324	6.16401e-18	5.53375e-17	FUT10	0.546029	0	0	FUT10	0.546029	0	0	GOLGA5	0.339869	6.01086e-07	9.11045e-06	CD1C	0.56104	3.18972e-42	1.97726e-41	FOXI1	0.455668	1.20383e-26	1.23835e-25	CEACAM1	0.512747	0	0	PGM2	0.328504	9.74018e-14	1.03992e-12
MOCS1	0.55121	0	0	DAB2	0.545896	0	0	DAB2	0.545896	0	0	DSC2	0.33982	6.03457e-07	9.13916e-06	B3GNT3	0.5605	3.96685e-42	2.45821e-41	CSAG3	0.455619	1.22097e-26	1.25533e-25	TSPAN7	0.512745	0	0	USP45	0.328503	9.74161e-14	1.03992e-12
CD300C	0.550907	0	0	GALNT15	0.545859	0	0	GALNT15	0.545859	0	0	FBXW11	0.33977	6.05837e-07	9.16795e-06	C9orf24	0.560474	0	0	PLCD1	0.455302	0	0	ACHE	0.512348	0	0	SEPHS2	0.328385	9.95341e-14	1.06195e-12
MARVELD1	0.55079	0	0	PRR15	0.545828	0	0	PRR15	0.545828	0	0	EARS2	0.339684	6.1004e-07	9.22426e-06	ZFP36L2	0.560427	0	0	CCDC200	0.4553	1.33667e-26	1.37356e-25	PLXND1	0.512232	0	0	LYRM2	0.328321	1.00717e-13	1.0734e-12
PLK2	0.550762	0	0	CD52	0.545797	0	0	CD52	0.545797	0	0	SLC26A11	0.339628	6.1277e-07	9.25824e-06	BCL11A	0.559897	0	0	SPTSSB	0.455166	0	0	CALHM6	0.512206	2.51651e-34	1.83441e-33	SLC30A1	0.328301	1.01075e-13	1.07663e-12
CA11	0.550695	0	0	KCNMB1	0.545775	0	0	KCNMB1	0.545775	0	0	SERINC3	0.339441	6.21956e-07	9.38963e-06	ARHGAP15	0.559846	0	0	JAG2	0.455036	0	0	IFIT3	0.511983	0	0	QDPR	0.327951	1.0775e-13	1.14523e-12
CD300A	0.550593	0	0	WDR49	0.545695	1.54615e-17	1.45559e-16	WDR49	0.545695	1.54615e-17	1.45559e-16	SLC45A1	0.33933	6.27464e-07	9.46532e-06	ANGPTL2	0.559744	0	0	CPT1C	0.454642	0	0	TLR10	0.511828	0	0	USO1	0.327735	1.12081e-13	1.18996e-12
ARHGAP4	0.550531	0	0	LPCAT4	0.545551	0	0	LPCAT4	0.545551	0	0	GTF3C6	0.339218	6.33086e-07	9.54262e-06	MAP3K6	0.559726	0	0	NFKBIA	0.454633	0	0	GIMAP4	0.511586	0	0	MDM2	0.327602	1.14839e-13	1.21792e-12
KDELR3	0.550413	0	0	BTN3A3	0.545416	0	0	BTN3A3	0.545416	0	0	BASP1	0.339128	6.37673e-07	9.60419e-06	SOX17	0.559659	0	0	NXNL2	0.454544	0	0	CPEB1	0.511531	0	0	PHF8	0.327502	1.16936e-13	1.23948e-12
GPR4	0.550382	0	0	CCNYL1	0.545249	0	0	CCNYL1	0.545249	0	0	AKT1	0.339063	6.40929e-07	9.63809e-06	TLN1	0.559493	0	0	LIPE	0.45454	0	0	SELL	0.511502	0	0	LRRC8B	0.327443	1.18194e-13	1.25214e-12
KCNMB4	0.550373	0	0	PPP1R3B	0.545181	0	0	PPP1R3B	0.545181	0	0	ARFGEF2	0.338995	6.44407e-07	9.68279e-06	CISH	0.559471	0	0	WDR1	0.45432	0	0	PLXNC1	0.51133	0	0	LYSMD3	0.327426	1.18563e-13	1.25537e-12
HYAL1	0.550349	0	0	KIAA1456	0.545093	0	0	KIAA1456	0.545093	0	0	KLHL36	0.338974	6.45502e-07	9.69163e-06	PRICKLE1	0.559359	0	0	SLC4A8	0.453872	0	0	ELMO1	0.511314	0	0	NLRP12	0.327406	1.19005e-13	1.25868e-12
HLA-DMA	0.550234	0	0	SULT1B1	0.545066	1.71179e-17	1.61064e-16	SULT1B1	0.545066	1.71179e-17	1.61064e-16	MGST2	0.338505	6.70042e-07	1.00522e-05	BNIP2	0.55915	0	0	PAMR1	0.453806	0	0	VNN2	0.511302	0	0	PTN	0.327275	1.21869e-13	1.28827e-12
LDLRAD2	0.550142	0	0	ITGB6	0.545063	1.71253e-17	1.61064e-16	ITGB6	0.545063	1.71253e-17	1.61064e-16	MAGEF1	0.338471	6.71819e-07	1.0071e-05	FOSL1	0.559031	0	0	CCR9	0.453693	2.10777e-26	2.1648e-25	GPR153	0.511093	0	0	MYBPC1	0.327254	1.22336e-13	1.29251e-12
TRPC3	0.549997	0	0	CCR3	0.544702	1.81551e-17	1.70665e-16	CCR3	0.544702	1.81551e-17	1.70665e-16	TPRN	0.338453	6.72815e-07	1.0078e-05	SECTM1	0.559014	0	0	SLA	0.453615	0	0	ROBO2	0.510987	0	0	MYO5B	0.32712	1.25367e-13	1.32381e-12
IL32	0.549931	0	0	GRAMD4	0.54456	0	0	GRAMD4	0.54456	0	0	MAVS	0.338289	6.81634e-07	1.02021e-05	NXPH3	0.558816	0	0	HTR7	0.453584	2.1736e-26	2.23123e-25	TRIM6	0.510986	0	0	DAGLA	0.327073	1.26442e-13	1.33444e-12
GIMAP7	0.549897	0	0	GLDN	0.544385	1.91063e-17	1.79519e-16	GLDN	0.544385	1.91063e-17	1.79519e-16	TCEAL4	0.338193	6.86848e-07	1.02722e-05	PGPEP1L	0.55869	8.20587e-42	5.08347e-41	ADA2	0.453263	0	0	RNF19B	0.510949	0	0	MPP7	0.326898	1.3051e-13	1.37515e-12
TNS1	0.549735	0	0	PALD1	0.544357	0	0	PALD1	0.544357	0	0	TMBIM1	0.338101	6.9188e-07	1.03393e-05	SH2D7	0.558572	8.60505e-42	5.32907e-41	MS4A1	0.453183	2.43482e-26	2.49806e-25	GDF7	0.510793	0	0	SLC9A8	0.326887	1.30779e-13	1.37723e-12
GALNT8	0.549616	8.16312e-18	7.32502e-17	LEPR	0.544332	0	0	LEPR	0.544332	0	0	REEP6	0.337925	7.01605e-07	1.04765e-05	INKA2	0.558401	0	0	NOTCH1	0.452562	0	0	TLR6	0.510546	0	0	DYNC1LI2	0.326825	1.32261e-13	1.39209e-12
CACNA1A	0.54933	0	0	CCNA1	0.544197	1.96934e-17	1.84944e-16	CCNA1	0.544197	1.96934e-17	1.84944e-16	CD151	0.337895	7.03238e-07	1.04927e-05	THSD7B	0.558376	9.30826e-42	5.76273e-41	BCL2	0.452398	0	0	SLC10A3	0.510515	0	0	LITAF	0.326786	1.33207e-13	1.40054e-12
TMIE	0.549329	8.55601e-18	7.67397e-17	TBC1D22A	0.54415	0	0	TBC1D22A	0.54415	0	0	RAB3GAP1	0.337867	7.04801e-07	1.05078e-05	PLCG2	0.558252	0	0	CLEC9A	0.452012	3.38544e-26	3.47154e-25	SRF	0.510407	0	0	CD177	0.326675	1.0066e-13	1.07338e-12
COL27A1	0.549287	0	0	ZYX	0.543996	0	0	ZYX	0.543996	0	0	EMD	0.337802	7.0846e-07	1.05542e-05	RBPMS2	0.558052	0	0	IL20RB	0.451996	0	0	PLEK	0.510146	0	0	ARMCX2	0.326579	1.38296e-13	1.4517e-12
CBL	0.549272	0	0	PAQR8	0.543769	0	0	PAQR8	0.543769	0	0	SLC16A9	0.337699	7.14247e-07	1.06321e-05	MYORG	0.55792	0	0	CD33	0.451766	0	0	CD300LF	0.510105	0	0	MRPL49	0.326564	1.3866e-13	1.45474e-12
AMPH	0.549166	0	0	CSTA	0.543713	2.12882e-17	1.99823e-16	CSTA	0.543713	2.12882e-17	1.99823e-16	SNX17	0.337646	7.17271e-07	1.06689e-05	MPZ	0.55782	0	0	PLXNC1	0.451407	0	0	RPRM	0.509927	0	0	CIAO2A	0.326555	1.38897e-13	1.45644e-12
GLDN	0.548964	9.08275e-18	8.1426e-17	KIAA0513	0.543633	0	0	KIAA0513	0.543633	0	0	RTCA	0.337583	7.2084e-07	1.07136e-05	ATP1B1	0.557738	0	0	TMEM243	0.451394	0	0	GSTM4	0.509862	0	0	TMX1	0.326386	1.43225e-13	1.49976e-12
CDK6	0.548936	0	0	SNX29	0.54361	0	0	SNX29	0.54361	0	0	DDRGK1	0.337519	7.24502e-07	1.07597e-05	PIEZO2	0.557627	0	0	FAM83A	0.451291	4.14503e-26	4.24822e-25	MXRA8	0.509832	0	0	AFF4	0.326384	1.43259e-13	1.49976e-12
TSPAN11	0.548891	0	0	FCMR	0.543529	0	0	FCMR	0.543529	0	0	CKAP4	0.337455	7.28183e-07	1.0806e-05	RRAS	0.557444	0	0	SMIM10	0.451215	0	0	LGALS9C	0.50974	5.8423e-34	4.25715e-33	SLC35F5	0.326261	1.46501e-13	1.53124e-12
RNASEL	0.548856	0	0	C2CD4A	0.543498	2.20384e-17	2.06764e-16	C2CD4A	0.543498	2.20384e-17	2.06764e-16	MAPRE3	0.337343	7.34666e-07	1.08938e-05	TRHDE	0.557284	0	0	COLCA2	0.450692	0	0	HS3ST3A1	0.509724	0	0	LGALSL	0.326227	1.47388e-13	1.53969e-12
SEC23A	0.548854	0	0	MAL	0.543354	2.25526e-17	2.11484e-16	MAL	0.543354	2.25526e-17	2.11484e-16	CDC42SE1	0.337273	7.38785e-07	1.09464e-05	RHOJ	0.557086	0	0	ART5	0.450536	0	0	FAT2	0.509449	0	0	COBLL1	0.326115	1.50415e-13	1.57047e-12
EGR1	0.54871	0	0	GLI3	0.543281	0	0	GLI3	0.543281	0	0	SRP19	0.336993	7.55325e-07	1.11824e-05	CD8A	0.557063	0	0	BEND5	0.45051	0	0	TLR3	0.509139	0	0	GPR180	0.326002	1.53514e-13	1.60026e-12
ANXA1	0.548527	0	0	KRT5	0.543264	2.28829e-17	2.14477e-16	KRT5	0.543264	2.28829e-17	2.14477e-16	TRPT1	0.336983	7.55882e-07	1.11824e-05	CCDC200	0.557033	1.59069e-41	9.84485e-41	RAB20	0.450436	0	0	KLHL6	0.50912	0	0	BCAS3	0.325747	1.60773e-13	1.67234e-12
ETV7	0.54846	0	0	MFAP2	0.543213	0	0	MFAP2	0.543213	0	0	HELZ2	0.336919	7.59715e-07	1.12304e-05	JAM3	0.556853	0	0	ATP6V0A4	0.450349	5.39629e-26	5.52773e-25	PPP2R2B	0.509106	0	0	SATB2	0.325697	1.62227e-13	1.68657e-12
MAST4	0.548368	0	0	IGSF6	0.543	0	0	IGSF6	0.543	0	0	C21orf59	0.336866	7.62923e-07	1.12691e-05	IGF2BP2	0.556846	0	0	GBP6	0.450201	5.62435e-26	5.75832e-25	SYT11	0.509051	0	0	ANKRD13C	0.325643	1.63801e-13	1.70112e-12
ACTB	0.548218	0	0	TSPAN32	0.542941	0	0	TSPAN32	0.542941	0	0	LCLAT1	0.336815	7.65983e-07	1.13056e-05	HOGA1	0.556797	0	0	PLAT	0.450181	0	0	OLFML3	0.509031	0	0	SCAMP1	0.325322	1.73563e-13	1.79867e-12
SLC38A5	0.548114	0	0	TNFSF11	0.542843	2.44793e-17	2.29327e-16	TNFSF11	0.542843	2.44793e-17	2.29327e-16	ELOVL7	0.336776	7.68326e-07	1.13315e-05	CYP11A1	0.556656	1.84836e-41	1.14359e-40	UBASH3B	0.450125	0	0	GZMA	0.508969	0	0	PSMD8	0.325075	1.81454e-13	1.87448e-12
LILRB2	0.548043	0	0	TM6SF2	0.54257	0	0	TM6SF2	0.54257	0	0	LIPH	0.336751	7.69864e-07	1.13454e-05	SERPINA5	0.556436	0	0	MROH7	0.450014	5.92646e-26	6.06444e-25	SDCBP2	0.508906	0	0	F2RL1	0.325026	1.83064e-13	1.88911e-12
MROH7	0.548024	0	0	RNASEL	0.542555	0	0	RNASEL	0.542555	0	0	ZER1	0.336732	7.71e-07	1.13534e-05	KCNAB1	0.556245	0	0	PON3	0.449787	6.3132e-26	6.4568e-25	S100A8	0.508836	0	0	MINDY1	0.324956	1.85391e-13	1.91211e-12
SGCB	0.547951	0	0	GZMH	0.542493	0	0	GZMH	0.542493	0	0	STXBP2	0.336676	7.74417e-07	1.1395e-05	ARNTL2	0.555895	0	0	IPCEF1	0.449728	0	0	NMI	0.508653	0	0	GOLT1B	0.324822	1.89913e-13	1.95566e-12
CCR5	0.547742	0	0	CAV2	0.542409	0	0	CAV2	0.542409	0	0	ABHD17C	0.336664	7.75151e-07	1.1397e-05	ADAMTS9	0.555696	0	0	DIO3	0.449686	6.49453e-26	6.63878e-25	ZFP36L2	0.508487	0	0	STRIP1	0.324801	1.90633e-13	1.96203e-12
EOGT	0.5477	0	0	MB21D1	0.542321	0	0	MB21D1	0.542321	0	0	CTNNA1	0.336604	7.78831e-07	1.1436e-05	IFITM2	0.555533	0	0	ARHGAP4	0.449465	0	0	LGALS7B	0.508379	9.27081e-34	6.75292e-33	SEC24D	0.324749	1.92419e-13	1.97937e-12
TMEM133	0.5477	0	0	OSMR	0.542071	0	0	OSMR	0.542071	0	0	DAG1	0.336602	7.78995e-07	1.1436e-05	SLC34A1	0.555513	2.91007e-41	1.79991e-40	ANXA6	0.449421	0	0	DNAH11	0.50833	0	0	IRS4	0.324652	1.4542e-13	1.52157e-12
ZFP36	0.547644	0	0	KCNIP3	0.542057	0	0	KCNIP3	0.542057	0	0	MANSC1	0.336542	7.82693e-07	1.14815e-05	GPR55	0.555329	3.12961e-41	1.93508e-40	ACSS3	0.448773	0	0	ISM2	0.50822	0	0	CCNG1	0.32454	1.99781e-13	2.05402e-12
OSR1	0.547638	0	0	C7orf31	0.541475	0	0	C7orf31	0.541475	0	0	TMX4	0.336456	7.87981e-07	1.15502e-05	QSOX1	0.555205	0	0	AFAP1L2	0.448442	0	0	FOSL2	0.508136	0	0	NCBP2L	0.324422	1.51588e-13	1.58187e-12
SHKBP1	0.54757	0	0	PSORS1C1	0.541335	3.11564e-17	2.91737e-16	PSORS1C1	0.541335	3.11564e-17	2.91737e-16	RAB1A	0.336327	7.9606e-07	1.16597e-05	PITPNC1	0.555204	0	0	CTSH	0.448271	0	0	ACSS3	0.508058	0	0	PSMD5	0.324327	2.07585e-13	2.13089e-12
HTR1B	0.547562	0	0	TSPAN18	0.541182	0	0	TSPAN18	0.541182	0	0	UGDH	0.336306	7.97401e-07	1.16704e-05	OR52N4	0.55512	3.40036e-41	2.10183e-40	GIMAP2	0.448229	0	0	CMTM7	0.508045	0	0	SRRM1	0.324252	2.10378e-13	2.15842e-12
COL18A1	0.547453	0	0	LRCOL1	0.541125	3.22174e-17	3.01525e-16	LRCOL1	0.541125	3.22174e-17	3.01525e-16	TSPAN8	0.336114	8.09561e-07	1.18394e-05	MAP3K20	0.555119	0	0	B2M	0.448222	0	0	KCNH3	0.508031	0	0	VPS53	0.324174	2.13341e-13	2.18767e-12
CD33	0.547228	0	0	FCHSD1	0.541046	0	0	FCHSD1	0.541046	0	0	RNF141	0.336015	8.15879e-07	1.19136e-05	PKIG	0.554976	0	0	C11orf21	0.448167	9.90877e-26	1.01235e-24	CACNA1F	0.507983	1.06003e-33	7.71847e-33	AP3S2	0.324049	2.18166e-13	2.2348e-12
TRANK1	0.547199	0	0	MT1A	0.541026	3.27318e-17	3.06189e-16	MT1A	0.541026	3.27318e-17	3.06189e-16	ATXN7L3B	0.335847	8.26746e-07	1.20631e-05	RUNX1T1	0.554837	0	0	ISL1	0.448059	0	0	CCN6	0.507667	1.17932e-33	8.58383e-33	PFKFB2	0.323902	2.24007e-13	2.28982e-12
ANGPTL6	0.546861	0	0	AMDHD1	0.540923	3.32741e-17	3.11111e-16	AMDHD1	0.540923	3.32741e-17	3.11111e-16	TTC38	0.335788	8.30573e-07	1.21097e-05	DDB2	0.554403	0	0	MB21D2	0.447538	0	0	TNFRSF8	0.507528	0	0	CES2	0.323857	2.25817e-13	2.30712e-12
EYA4	0.546844	1.28335e-17	1.14998e-16	HMCN1	0.540806	0	0	HMCN1	0.540806	0	0	ALG3	0.335764	8.32144e-07	1.21234e-05	COL4A2	0.55426	0	0	CYP3A5	0.447316	0	0	ADCY4	0.507275	0	0	HSD17B4	0.323761	2.29732e-13	2.34589e-12
MYO9B	0.546428	0	0	SYT11	0.54075	0	0	SYT11	0.54075	0	0	ZFX	0.335538	8.47118e-07	1.23321e-05	CCDC68	0.553927	0	0	OLFML3	0.447265	0	0	FAM83B	0.507176	1.39215e-33	1.01291e-32	SGPL1	0.323675	2.33299e-13	2.37934e-12
RELT	0.546268	0	0	FAM26F	0.540597	0	0	FAM26F	0.540597	0	0	CNOT1	0.335482	8.50857e-07	1.23772e-05	L1CAM	0.553716	0	0	MRGPRE	0.44724	1.28132e-25	1.3084e-24	ESR1	0.507101	0	0	ENTPD7	0.32356	2.3814e-13	2.42413e-12
FOLR1	0.546263	1.41023e-17	1.26308e-16	SP140	0.540511	0	0	SP140	0.540511	0	0	PNPLA7	0.335454	8.52732e-07	1.2395e-05	GNB3	0.553697	0	0	LY6E	0.446886	0	0	OR2I1P	0.507019	0	0	RNF225	0.323478	1.79787e-13	1.85825e-12
ALPK3	0.546091	0	0	SNAI3	0.540382	0	0	SNAI3	0.540382	0	0	COG1	0.335306	8.62711e-07	1.253e-05	TES	0.553576	0	0	CRTAM	0.446854	0	0	GDPD3	0.506767	0	0	PVR	0.323469	2.42055e-13	2.45885e-12
CASP10	0.545965	0	0	TRIM10	0.540243	3.70733e-17	3.46464e-16	TRIM10	0.540243	3.70733e-17	3.46464e-16	BIK	0.335291	8.63706e-07	1.253e-05	HOXA7	0.553474	6.51051e-41	4.02299e-40	BTLA	0.446606	1.5265e-25	1.55795e-24	LGALS9B	0.50673	1.61751e-33	1.17645e-32	COQ10B	0.323391	2.45443e-13	2.49198e-12
PREX2	0.545709	0	0	GIMAP7	0.540088	0	0	GIMAP7	0.540088	0	0	UBE2Z	0.335287	8.63977e-07	1.253e-05	LARGE1	0.553169	0	0	RAB32	0.446479	0	0	ITPKC	0.50666	0	0	STIM2	0.323327	2.48251e-13	2.51917e-12
LIPC	0.545563	1.57971e-17	1.41421e-16	CCDC88B	0.540043	0	0	CCDC88B	0.540043	0	0	UNC119B	0.33524	8.67151e-07	1.25665e-05	C3	0.552887	0	0	GSTM4	0.446469	0	0	BHLHE22	0.506614	1.6821e-33	1.22297e-32	GIGYF2	0.323288	2.49993e-13	2.53553e-12
NAV3	0.545511	0	0	CDK6	0.540028	0	0	CDK6	0.540028	0	0	ACVR1	0.335219	8.68606e-07	1.25751e-05	CLDN1	0.552845	0	0	TNFRSF8	0.44588	0	0	TIMP3	0.506611	0	0	TARS1	0.323016	2.62429e-13	2.6589e-12
BCL11B	0.54546	0	0	KLF2	0.539992	0	0	KLF2	0.539992	0	0	ZMYND11	0.335212	8.69061e-07	1.25751e-05	FLRT2	0.552804	0	0	TBC1D22A	0.445835	0	0	SCML4	0.506584	1.69908e-33	1.23485e-32	SPCS2	0.322999	2.63218e-13	2.66413e-12
CASS4	0.545375	0	0	CYP27C1	0.53998	3.86584e-17	3.61101e-16	CYP27C1	0.53998	3.86584e-17	3.61101e-16	ZNHIT2	0.334972	8.85597e-07	1.28047e-05	ARMCX1	0.552725	0	0	GPRASP1	0.445548	0	0	LAG3	0.506483	0	0	RPRD1A	0.322931	2.66423e-13	2.69378e-12
NXPH3	0.545348	0	0	C1QC	0.539943	0	0	C1QC	0.539943	0	0	ARRDC4	0.334787	8.98571e-07	1.29825e-05	PDE1C	0.552705	8.80926e-41	5.44172e-40	PRRX1	0.445528	0	0	MAP3K12	0.506221	0	0	ZDHHC15	0.32287	2.6934e-13	2.72185e-12
ZC3H12D	0.545315	0	0	IGF2BP1	0.539836	3.95515e-17	3.69263e-16	IGF2BP1	0.539836	3.95515e-17	3.69263e-16	ZSWIM8	0.334764	9.00171e-07	1.29958e-05	CD1D	0.552561	0	0	HUNK	0.445363	0	0	SIT1	0.505731	2.26356e-33	1.6445e-32	TMEM230	0.322758	2.74791e-13	2.77407e-12
ZNF385D	0.545294	1.64987e-17	1.47633e-16	HLA-DPB1	0.539683	0	0	HLA-DPB1	0.539683	0	0	ACTR1B	0.334659	9.07638e-07	1.30938e-05	RNF122	0.552418	0	0	MRC2	0.445241	0	0	BCL2	0.505711	0	0	UBA6	0.322653	2.79935e-13	2.82453e-12
CLEC14A	0.545159	0	0	ARHGAP24	0.539384	0	0	ARHGAP24	0.539384	0	0	FBXL14	0.334587	9.12777e-07	1.3158e-05	ANXA1	0.552394	0	0	KCNJ8	0.445039	0	0	SERPINB2	0.505598	2.36657e-33	1.71869e-32	REEP3	0.322557	2.84786e-13	2.872e-12
AJAP1	0.545109	1.70007e-17	1.52054e-16	ABHD15	0.539352	0	0	ABHD15	0.539352	0	0	FBXO21	0.334451	9.22559e-07	1.3289e-05	ABO	0.552313	0	0	SIGLEC9	0.444981	0	0	SLPI	0.505544	0	0	EIF3A	0.322428	2.91386e-13	2.93553e-12
MYO1F	0.545058	0	0	ADAMTS7	0.539312	0	0	ADAMTS7	0.539312	0	0	SMUG1	0.334423	9.24586e-07	1.33038e-05	PPP2R2B	0.552276	0	0	PTGS1	0.444944	0	0	CCDC3	0.505537	0	0	RAD51C	0.322358	2.95047e-13	2.97087e-12
OLFML2B	0.544914	0	0	STARD9	0.539247	0	0	STARD9	0.539247	0	0	PDIA6	0.334417	9.24972e-07	1.33038e-05	KLHL14	0.552128	0	0	FAM78A	0.444898	0	0	ADAMTSL4	0.505452	0	0	SHROOM3	0.322074	3.10301e-13	3.11963e-12
CD1E	0.544906	1.75673e-17	1.57048e-16	BEST4	0.539233	4.3518e-17	4.06098e-16	BEST4	0.539233	4.3518e-17	4.06098e-16	GIPC1	0.334372	9.28263e-07	1.33411e-05	BACH2	0.551953	0	0	TESPA1	0.444863	0	0	LHFPL2	0.505434	0	0	KIF13B	0.321947	3.17381e-13	3.18589e-12
IRF1	0.544872	0	0	NAB2	0.539004	0	0	NAB2	0.539004	0	0	ADRM1	0.334349	9.29913e-07	1.33548e-05	KCNE5	0.551689	1.31146e-40	8.09871e-40	EFNB3	0.444622	0	0	CCNJL	0.505256	0	0	CORO2A	0.321833	3.23857e-13	3.24923e-12
ARAP3	0.544813	0	0	CLIC2	0.53897	0	0	CLIC2	0.53897	0	0	SRP54	0.334327	9.31566e-07	1.33685e-05	RCAN1	0.55135	0	0	OR52N4	0.44459	2.65857e-25	2.71194e-24	TCEAL7	0.504729	0	0	SLC26A3	0.321829	2.41836e-13	2.45791e-12
GMIP	0.544706	0	0	ZNF267	0.538956	0	0	ZNF267	0.538956	0	0	PCYOX1	0.334303	9.33319e-07	1.33836e-05	SLC26A9	0.551223	1.57365e-40	9.7147e-40	FAM90A1	0.444471	0	0	EPGN	0.504658	3.24167e-33	2.35334e-32	SLC30A6	0.321436	3.47455e-13	3.47349e-12
DIO3	0.544641	1.83342e-17	1.63828e-16	TMEM171	0.538832	0	0	TMEM171	0.538832	0	0	FFAR2	0.334071	9.50427e-07	1.36188e-05	OLFML1	0.551128	0	0	A2ML1	0.44441	0	0	CCR1	0.504527	0	0	DLGAP2	0.321358	2.63122e-13	2.66413e-12
CHST6	0.544638	0	0	ROBO3	0.538827	0	0	ROBO3	0.538827	0	0	COA3	0.333909	9.625e-07	1.37814e-05	EXOC3L4	0.55107	0	0	SLC17A9	0.444378	0	0	TAGLN	0.504503	0	0	ZC3H12C	0.32135	3.52781e-13	3.52131e-12
DHH	0.544538	1.86407e-17	1.66489e-16	TNFRSF25	0.53873	0	0	TNFRSF25	0.53873	0	0	FRK	0.3338	9.70765e-07	1.3879e-05	KCTD10	0.550896	0	0	LTBP2	0.44422	0	0	PTPRZ1	0.504485	0	0	GRHL1	0.32133	3.54071e-13	3.53239e-12
NOG	0.544494	1.87731e-17	1.67593e-16	BTN3A1	0.538712	0	0	BTN3A1	0.538712	0	0	CCDC6	0.333617	9.84726e-07	1.40577e-05	UCN2	0.550747	1.89492e-40	1.16944e-39	CALHM2	0.444167	0	0	HOXB3	0.504426	0	0	KCNK6	0.321223	3.60855e-13	3.5965e-12
SLC6A1	0.544334	0	0	NFKBID	0.538707	0	0	NFKBID	0.538707	0	0	DVL3	0.333617	9.84726e-07	1.40577e-05	CCDC88A	0.550662	0	0	SIGLEC7	0.443978	0	0	CASP14	0.504417	3.51424e-33	2.55027e-32	LCMT2	0.321207	3.61847e-13	3.60443e-12
FGF7	0.544303	1.93597e-17	1.7275e-16	TMEM51	0.5386	0	0	TMEM51	0.5386	0	0	DDX54	0.333553	9.89663e-07	1.41176e-05	CRYGN	0.550634	0	0	SLC2A6	0.443819	0	0	KLF8	0.504409	0	0	HARBI1	0.321199	3.62386e-13	3.60796e-12
LAMB2	0.544178	0	0	SPDYC	0.538591	4.81722e-17	4.49311e-16	SPDYC	0.538591	4.81722e-17	4.49311e-16	UBE2E2	0.333541	9.90591e-07	1.41203e-05	EPB41L2	0.550371	0	0	RAD51AP2	0.443747	3.34888e-25	3.41432e-24	THBS1	0.504381	0	0	SRRD	0.321195	3.62623e-13	3.60848e-12
HTRA4	0.543954	2.04797e-17	1.82658e-16	FUOM	0.53854	0	0	FUOM	0.53854	0	0	FAM58A	0.333397	1.0018e-06	1.42694e-05	NPFFR1	0.550156	2.38566e-40	1.47182e-39	DACT3	0.443692	0	0	CEACAM4	0.504304	3.64906e-33	2.64713e-32	MT1X	0.321169	3.6431e-13	3.62342e-12
PTPN5	0.543886	0	0	GZMA	0.538534	4.86111e-17	4.53183e-16	GZMA	0.538534	4.86111e-17	4.53183e-16	BICDL2	0.333347	1.00577e-06	1.43154e-05	BCL2	0.549979	0	0	PLS3	0.443688	0	0	CYP21A2	0.504268	3.69296e-33	2.67798e-32	CHPF	0.321088	3.69527e-13	3.67156e-12
WDR86	0.543686	0	0	TRIM9	0.538528	0	0	TRIM9	0.538528	0	0	HSD17B1	0.333317	1.00807e-06	1.43375e-05	TF	0.549892	0	0	IL19	0.443616	3.47134e-25	3.53732e-24	CBX7	0.504268	0	0	DENND10	0.320911	3.81279e-13	3.78063e-12
PIWIL4	0.543474	0	0	COL27A1	0.538435	0	0	COL27A1	0.538435	0	0	BAIAP2L1	0.333213	1.01629e-06	1.44437e-05	SRL	0.549882	0	0	GCOM1	0.443585	0	0	SLC34A2	0.504177	3.80738e-33	2.75993e-32	BCKDHB	0.32089	3.82711e-13	3.7929e-12
ABLIM1	0.543305	0	0	PALLD	0.538331	0	0	PALLD	0.538331	0	0	SYPL1	0.333192	1.01798e-06	1.4457e-05	VAV1	0.549636	0	0	LMNA	0.443369	0	0	C3AR1	0.504127	0	0	CCDC25	0.320862	3.84584e-13	3.80953e-12
ESAM	0.543121	0	0	ACTB	0.53826	0	0	ACTB	0.53826	0	0	GDI1	0.333147	1.02159e-06	1.44975e-05	TTC7A	0.549571	0	0	HS3ST3A1	0.443338	0	0	TGFB1I1	0.504094	0	0	TTC30B	0.3208	3.88845e-13	3.84393e-12
CYBA	0.543038	0	0	BMP2	0.538251	0	0	BMP2	0.538251	0	0	NEK5	0.333047	1.02959e-06	1.46002e-05	PCDH10	0.549526	0	0	GLIS1	0.443325	3.75899e-25	3.82845e-24	RTL5	0.504019	0	0	EAF1	0.32065	3.99293e-13	3.94521e-12
POPDC2	0.543	0	0	CD74	0.538231	0	0	CD74	0.538231	0	0	TJP1	0.332956	1.03689e-06	1.46929e-05	CELF2	0.549522	0	0	SLC24A3	0.443251	0	0	PLSCR4	0.503982	0	0	XKR5	0.320601	3.01246e-13	3.03173e-12
KANK4	0.542896	0	0	KIAA1614	0.538226	0	0	KIAA1614	0.538226	0	0	ABCC11	0.332943	1.03797e-06	1.46973e-05	B4GALNT1	0.549063	0	0	PTGER2	0.443206	0	0	MAT1A	0.50392	4.14831e-33	3.00595e-32	LYPD6	0.320374	4.1917e-13	4.13533e-12
NCF2	0.542849	0	0	HLA-G	0.538033	5.26123e-17	4.90246e-16	HLA-G	0.538033	5.26123e-17	4.90246e-16	FAM65A	0.332652	1.06175e-06	1.50229e-05	GPAT3	0.548718	0	0	CD300LF	0.443129	0	0	PRIMA1	0.503777	0	0	OSBPL2	0.320312	4.23788e-13	4.17667e-12
LTBP1	0.542806	0	0	PRKAG3	0.537866	5.40173e-17	5.03094e-16	PRKAG3	0.537866	5.40173e-17	5.03094e-16	HECTD1	0.332563	1.06917e-06	1.51167e-05	CD74	0.548622	0	0	C15orf39	0.443095	0	0	IFI27	0.503765	0	0	PLA2R1	0.320211	4.31414e-13	4.24539e-12
ATOH8	0.542805	0	0	CPVL	0.537799	0	0	CPVL	0.537799	0	0	ITGAV	0.332355	1.08662e-06	1.53521e-05	TRIM9	0.548578	4.4014e-40	2.71456e-39	GPRC5B	0.443	0	0	RGS18	0.503702	4.46091e-33	3.23126e-32	SNX19	0.320111	4.3905e-13	4.31835e-12
FAM43B	0.542752	2.48388e-17	2.21434e-16	SPIB	0.537688	5.55563e-17	5.17176e-16	SPIB	0.537688	5.55563e-17	5.17176e-16	PPP2R2D	0.332195	1.10023e-06	1.55215e-05	MAL	0.548483	0	0	FCRLA	0.442916	4.20221e-25	4.27761e-24	CCL13	0.503651	4.53799e-33	3.28588e-32	BECN1	0.320052	4.436e-13	4.36091e-12
ZNFX1	0.54273	0	0	AKR1B10	0.537652	5.58708e-17	5.19851e-16	AKR1B10	0.537652	5.58708e-17	5.19851e-16	DCAF11	0.332174	1.10194e-06	1.55342e-05	SPRY2	0.548457	0	0	MUC3A	0.442809	0	0	CAND2	0.5035	0	0	SGMS1	0.319982	4.49129e-13	4.41305e-12
CD34	0.542709	0	0	B3GLCT	0.537447	0	0	B3GLCT	0.537447	0	0	RABEP1	0.33214	1.10491e-06	1.55647e-05	PARP3	0.54828	0	0	REEP2	0.442635	0	0	ENO2	0.50349	0	0	TM7SF3	0.319916	4.54358e-13	4.46217e-12
PIK3CG	0.542554	0	0	PARP4	0.537247	0	0	PARP4	0.537247	0	0	GNPTAB	0.33212	1.10663e-06	1.55774e-05	BMP3	0.548263	4.97117e-40	3.06501e-39	KRT81	0.442597	4.5849e-25	4.66475e-24	GPX3	0.503485	0	0	TOLLIP	0.3199	4.55672e-13	4.46833e-12
ADGRF3	0.542523	0	0	PNP	0.537201	0	0	PNP	0.537201	0	0	STX17	0.33209	1.10916e-06	1.56015e-05	LGALS9	0.547985	0	0	CDCP1	0.442523	0	0	PDGFRB	0.503466	0	0	MTMR12	0.319822	4.61982e-13	4.52112e-12
OTOF	0.542487	0	0	MPEG1	0.537177	0	0	MPEG1	0.537177	0	0	ZNF233	0.33198	1.11874e-06	1.5723e-05	CDIP1	0.547917	0	0	KCNJ18	0.442359	4.89177e-25	4.97436e-24	TUBA4A	0.50346	0	0	SLC12A2	0.31974	4.68666e-13	4.58423e-12
TMEM233	0.542374	0	0	TULP2	0.537137	6.05907e-17	5.63494e-16	TULP2	0.537137	6.05907e-17	5.63494e-16	CCNG2	0.331972	1.11944e-06	1.5723e-05	SH3PXD2A	0.547622	0	0	MEIS1	0.441846	0	0	FMNL3	0.503272	0	0	ACO2	0.319408	4.96776e-13	4.84624e-12
SORCS2	0.542351	0	0	PMAIP1	0.537097	0	0	PMAIP1	0.537097	0	0	ADM2	0.33185	1.13004e-06	1.58603e-05	MAT1A	0.547506	6.65953e-40	4.10467e-39	ISM1	0.441792	0	0	LILRB4	0.503044	0	0	SLC22A3	0.319406	4.96942e-13	4.84624e-12
RIN2	0.542333	0	0	CLEC12A	0.537097	6.09732e-17	5.66776e-16	CLEC12A	0.537097	6.09732e-17	5.66776e-16	SRPK2	0.331794	1.13497e-06	1.59178e-05	PRF1	0.547286	0	0	BHLHE22	0.441753	5.76853e-25	5.86287e-24	CEBPD	0.503036	0	0	GALNT11	0.319307	5.0568e-13	4.92653e-12
EHD1	0.542049	0	0	KRT80	0.537047	6.14483e-17	5.70915e-16	KRT80	0.537047	6.14483e-17	5.70915e-16	KLHL9	0.331753	1.13862e-06	1.59573e-05	SLC40A1	0.547216	0	0	CPB1	0.441593	6.02401e-25	6.11934e-24	HAMP	0.502764	0	0	TCEAL9	0.319098	5.24582e-13	5.09542e-12
PSTPIP1	0.542025	0	0	KRT86	0.536944	6.24573e-17	5.80008e-16	KRT86	0.536944	6.24573e-17	5.80008e-16	NUDT22	0.331657	1.14713e-06	1.60582e-05	NCCRP1	0.5472	7.49445e-40	4.61783e-39	ITGAX	0.441567	0	0	CDC42EP4	0.502697	0	0	SLC35A4	0.319091	5.25162e-13	5.09852e-12
HOXA1	0.541957	0	0	ARL14	0.536811	6.37775e-17	5.91981e-16	ARL14	0.536811	6.37775e-17	5.91981e-16	CD81	0.331653	1.14749e-06	1.60582e-05	CLEC4F	0.547113	0	0	RNF19B	0.441513	0	0	ARPC1B	0.50254	0	0	CDC73	0.319031	5.30767e-13	5.14781e-12
MEDAG	0.541938	0	0	CETP	0.536672	0	0	CETP	0.536672	0	0	RNF7	0.331628	1.14975e-06	1.6078e-05	FAM184A	0.547072	0	0	SCEL	0.441378	6.38629e-25	6.48398e-24	FOSL1	0.502474	0	0	BORCS7	0.319	5.33606e-13	5.17277e-12
ITGAX	0.541919	0	0	PRTFDC1	0.536547	0	0	PRTFDC1	0.536547	0	0	APRT	0.331462	1.16459e-06	1.62619e-05	LIX1	0.546975	8.17267e-40	5.03414e-39	KMO	0.441277	0	0	GDF5	0.50244	6.78941e-33	4.91426e-32	PPM1H	0.318866	5.46295e-13	5.29315e-12
SMAD6	0.541911	0	0	FAM78B	0.536427	0	0	FAM78B	0.536427	0	0	ZNF432	0.331397	1.17051e-06	1.63326e-05	ADAM22	0.546906	0	0	CLECL1	0.441182	6.73518e-25	6.83465e-24	DOCK10	0.502398	0	0	YWHAQ	0.318646	5.67739e-13	5.4873e-12
ADAD2	0.541583	2.99471e-17	2.6685e-16	LTF	0.536423	0	0	LTF	0.536423	0	0	BLOC1S4	0.331338	1.17585e-06	1.63951e-05	GFRA1	0.546869	0	0	ADAMTS8	0.441105	0	0	TNC	0.502017	0	0	CD302	0.3184	5.92704e-13	5.71726e-12
TNFRSF25	0.541555	0	0	RAB44	0.536407	6.79492e-17	6.30398e-16	RAB44	0.536407	6.79492e-17	6.30398e-16	CCT6B	0.331286	1.1806e-06	1.64494e-05	ALOX5AP	0.546143	0	0	VWA7	0.440937	0	0	LEFTY1	0.501793	8.41388e-33	6.08781e-32	FLVCR1	0.318255	6.07898e-13	5.85226e-12
RDH5	0.541471	0	0	BTN1A1	0.536248	6.96689e-17	6.46039e-16	BTN1A1	0.536248	6.96689e-17	6.46039e-16	HIPK2	0.331174	1.19089e-06	1.65808e-05	TMEM139	0.546112	1.1387e-39	7.01188e-39	CHODL	0.440879	0	0	GZMH	0.50168	0	0	PPP1R2	0.318154	6.18749e-13	5.95379e-12
GRAP	0.541435	3.06647e-17	2.73117e-16	CD2	0.536144	0	0	CD2	0.536144	0	0	MYO5C	0.331046	1.20277e-06	1.67339e-05	SGCB	0.546089	0	0	CHAC1	0.44074	0	0	IL33	0.501404	0	0	CYFIP1	0.318109	6.23581e-13	5.99732e-12
AOC1	0.541339	0	0	FXYD1	0.536068	0	0	FXYD1	0.536068	0	0	PDCD4	0.330964	1.21049e-06	1.68292e-05	ISLR	0.54607	0	0	ACSL4	0.440625	0	0	IL10	0.501193	1.02625e-32	7.4226e-32	ITGA6	0.318077	6.2711e-13	6.02829e-12
CHRNB1	0.541242	0	0	TXNDC2	0.535957	7.29179e-17	6.7584e-16	TXNDC2	0.535957	7.29179e-17	6.7584e-16	EXT2	0.330914	1.21512e-06	1.68778e-05	PROCR	0.546034	0	0	ADGRE5	0.440447	0	0	CD83	0.501093	0	0	GULP1	0.317904	6.4626e-13	6.20626e-12
DUSP4	0.541233	0	0	ADAMTS4	0.535901	0	0	ADAMTS4	0.535901	0	0	TP53INP1	0.330896	1.21688e-06	1.68778e-05	PNMA1	0.545879	0	0	DNASE2	0.440397	0	0	TMEM37	0.500796	0	0	CYP4F2	0.317711	5.03127e-13	4.90411e-12
KCNJ1	0.541169	3.19937e-17	2.84822e-16	CXCR2	0.53582	0	0	CXCR2	0.53582	0	0	PRKCZ	0.330894	1.21701e-06	1.68778e-05	DAB2IP	0.545735	0	0	QSOX1	0.440386	0	0	GPR25	0.500746	1.18937e-32	8.59927e-32	DTD2	0.317626	6.78361e-13	6.49855e-12
NEXN	0.541161	0	0	TBC1D2B	0.535552	0	0	TBC1D2B	0.535552	0	0	B4GALT1	0.330889	1.21751e-06	1.68778e-05	CSRNP3	0.545585	0	0	SCPEP1	0.440167	0	0	SSTR2	0.500637	0	0	SERINC3	0.317567	6.85412e-13	6.56287e-12
SIRPB2	0.540998	0	0	NOS3	0.535544	0	0	NOS3	0.535544	0	0	APMAP	0.330841	1.22204e-06	1.69284e-05	ODF3L1	0.545523	1.42718e-39	8.78548e-39	ADAMDEC1	0.440127	8.96093e-25	9.08855e-24	COL5A1	0.500613	0	0	CLOCK	0.317502	6.93127e-13	6.63023e-12
CD59	0.540753	0	0	MAP10	0.535537	0	0	MAP10	0.535537	0	0	EMC7	0.330692	1.23625e-06	1.71128e-05	MTMR8	0.545291	1.55995e-39	9.59977e-39	TCTEX1D1	0.440039	9.17813e-25	9.304e-24	BEND5	0.500446	0	0	BTRC	0.317448	6.99718e-13	6.69e-12
CD300LB	0.54065	0	0	ENPEP	0.535314	0	0	ENPEP	0.535314	0	0	GLG1	0.33057	1.24791e-06	1.72617e-05	SHC3	0.545289	0	0	SLC34A1	0.439917	9.4846e-25	9.60968e-24	FZD10	0.500314	0	0	PCCB	0.317413	7.04023e-13	6.72787e-12
SH2D2A	0.540605	0	0	SEPT4	0.535254	0	0	SEPT4	0.535254	0	0	ZNF462	0.330538	1.251e-06	1.7292e-05	PROK1	0.545159	1.64071e-39	1.00936e-38	MMP9	0.439904	0	0	FLT3	0.500285	1.38456e-32	1.00068e-31	TVP23B	0.317392	7.06604e-13	6.74592e-12
SAMD4A	0.540475	0	0	ANO6	0.535249	0	0	ANO6	0.535249	0	0	SUFU	0.330524	1.25242e-06	1.72991e-05	KRT6A	0.545005	1.74021e-39	1.07023e-38	GRIK2	0.439889	0	0	PLD1	0.500043	0	0	ACOT1	0.317345	7.12301e-13	6.79699e-12
CAMK4	0.540442	0	0	THPO	0.535172	0	0	THPO	0.535172	0	0	METTL21B	0.330458	1.25876e-06	1.73742e-05	FBLIM1	0.544945	0	0	FBXO32	0.439814	0	0	PRR33	0.500013	1.51467e-32	1.09431e-31	SPRYD7	0.317208	7.29589e-13	6.95175e-12
CORO2B	0.54032	0	0	LTB	0.535166	0	0	LTB	0.535166	0	0	SGPL1	0.330441	1.26045e-06	1.7385e-05	DLG4	0.544929	0	0	C5orf46	0.439803	9.78157e-25	9.90543e-24	ETS1	0.499984	0	0	UBE2G1	0.317164	7.35109e-13	7.00093e-12
GFOD1	0.540312	0	0	EHD1	0.53507	0	0	EHD1	0.53507	0	0	TTLL12	0.330349	1.26945e-06	1.74965e-05	UST	0.544838	0	0	CLCN1	0.439571	1.04123e-24	1.05387e-23	SYNE3	0.499931	0	0	ENPP4	0.317148	7.37223e-13	7.01764e-12
SNCG	0.540242	0	0	EFHD2	0.534958	0	0	EFHD2	0.534958	0	0	PELO	0.330141	1.29001e-06	1.77671e-05	NKD2	0.544708	0	0	MAPKAPK2	0.439459	0	0	CD300E	0.499878	1.58357e-32	1.14366e-31	VPS36	0.317066	7.47779e-13	7.11466e-12
EDIL3	0.540212	0	0	PLCXD2	0.534776	0	0	PLCXD2	0.534776	0	0	TAOK3	0.33004	1.30015e-06	1.7881e-05	OSR1	0.544487	0	0	PLPP2	0.439241	0	0	FRMD6	0.499728	0	0	RTCA	0.317009	7.55179e-13	7.18156e-12
GPC4	0.540119	0	0	HLA-DPA1	0.534714	0	0	HLA-DPA1	0.534714	0	0	GNA11	0.329969	1.30726e-06	1.79659e-05	NID1	0.544409	0	0	GSDMD	0.439231	0	0	BMP2	0.499632	0	0	RWDD2A	0.316986	7.58206e-13	7.20332e-12
TLL1	0.539923	0	0	GPNMB	0.53468	0	0	GPNMB	0.53468	0	0	TTC8	0.329942	1.30995e-06	1.799e-05	KLK10	0.544295	0	0	KIF21B	0.439215	0	0	EDN1	0.499624	0	0	UBE3B	0.316386	8.41334e-13	7.98531e-12
SMCO2	0.539903	3.91326e-17	3.48213e-16	TBX15	0.53458	0	0	TBX15	0.53458	0	0	PXMP4	0.32977	1.32745e-06	1.82173e-05	DZIP1L	0.543902	0	0	ESR1	0.439146	0	0	SOSTDC1	0.499621	1.72325e-32	1.24408e-31	SYTL3	0.31635	8.4662e-13	8.03157e-12
NR1H3	0.539854	0	0	RNASE7	0.534365	9.3529e-17	8.66455e-16	RNASE7	0.534365	9.3529e-17	8.66455e-16	HMOX2	0.329742	1.33032e-06	1.82362e-05	BTG2	0.543887	0	0	TMEM92	0.438993	1.21666e-24	1.23079e-23	OSBPL10	0.499427	0	0	SECISBP2L	0.316324	8.50535e-13	8.06087e-12
ERAP1	0.539851	0	0	TMSB4X	0.534362	0	0	TMSB4X	0.534362	0	0	PHKA1	0.329738	1.33073e-06	1.82362e-05	TMEM176A	0.543729	0	0	HAS3	0.438825	0	0	SERPINB8	0.499401	0	0	RREB1	0.316137	8.78379e-13	8.30863e-12
TGFA	0.539754	0	0	ADAMTS9	0.534313	0	0	ADAMTS9	0.534313	0	0	FKBP8	0.329667	1.338e-06	1.83227e-05	KIF17	0.543675	0	0	CNR2	0.43881	1.2782e-24	1.29237e-23	TSPAN11	0.499129	0	0	PRKAA1	0.316091	8.85425e-13	8.36715e-12
CD53	0.539699	0	0	PPP1R16B	0.534286	0	0	PPP1R16B	0.534286	0	0	MGAT1	0.329645	1.34034e-06	1.83417e-05	KLRB1	0.543571	0	0	GAS6	0.438777	0	0	GRK5	0.499121	0	0	TC2N	0.316087	8.86131e-13	8.36977e-12
FHAD1	0.539692	0	0	GPD1	0.534274	0	0	GPD1	0.534274	0	0	MTHFS	0.329511	1.35419e-06	1.85179e-05	THBD	0.543462	0	0	TBX6	0.438743	0	0	TRPM5	0.499118	2.03305e-32	1.46719e-31	TPD52	0.315998	8.99759e-13	8.49028e-12
MUSK	0.539613	4.09719e-17	3.64411e-16	AIM2	0.534271	9.48974e-17	8.78706e-16	AIM2	0.534271	9.48974e-17	8.78706e-16	TUT1	0.32943	1.36271e-06	1.8621e-05	ADCYAP1R1	0.543362	3.25637e-39	2.00204e-38	PRICKLE2	0.438628	0	0	TMIE	0.499003	2.11133e-32	1.52312e-31	POLR2C	0.315911	9.13449e-13	8.60697e-12
SFRP4	0.539418	0	0	TREML1	0.534232	0	0	TREML1	0.534232	0	0	LACTB	0.329421	1.36369e-06	1.86212e-05	PLCD1	0.543301	0	0	DGKH	0.438398	0	0	RUSC2	0.498989	0	0	TIFA	0.315887	9.17348e-13	8.63954e-12
CNIH3	0.539364	4.26261e-17	3.78947e-16	PEAK1	0.534214	0	0	PEAK1	0.534214	0	0	SETD1B	0.329399	1.36593e-06	1.86385e-05	CRYBG2	0.543184	3.48499e-39	2.14193e-38	RADX	0.438336	1.45186e-24	1.4672e-23	TIGIT	0.498952	0	0	GORASP1	0.315692	9.48668e-13	8.9173e-12
HLA-E	0.539306	0	0	ABCA6	0.534173	0	0	ABCA6	0.534173	0	0	PSMC4	0.329355	1.37057e-06	1.86885e-05	CALML3	0.543168	3.50626e-39	2.15432e-38	KCNIP3	0.437853	0	0	DGKZ	0.498913	0	0	PALMD	0.315678	9.50952e-13	8.93446e-12
KANK3	0.53928	0	0	C11orf21	0.53415	9.67049e-17	8.95011e-16	C11orf21	0.53415	9.67049e-17	8.95011e-16	PRKCH	0.32933	1.37324e-06	1.87117e-05	CYP4Z1	0.543107	3.58776e-39	2.2037e-38	GLUL	0.437804	0	0	DDB2	0.49869	0	0	CYB5A	0.315669	9.52433e-13	8.94407e-12
TNFRSF8	0.539238	4.34859e-17	3.86411e-16	PLB1	0.533756	0	0	PLB1	0.533756	0	0	ATP13A2	0.329319	1.37437e-06	1.87137e-05	DEPDC7	0.543055	0	0	TLE2	0.437748	0	0	STAC2	0.498672	0	0	BACH1	0.315575	9.67992e-13	9.08144e-12
SLIT2	0.539199	0	0	BDH2	0.533752	0	0	BDH2	0.533752	0	0	MTCH1	0.329302	1.37621e-06	1.87254e-05	KLRC1	0.542992	3.74855e-39	2.30174e-38	PISD	0.437733	0	0	CYGB	0.498651	0	0	MYCBP2	0.315502	9.80404e-13	9.19346e-12
SLC6A9	0.539058	0	0	LARGE1	0.533724	0	0	LARGE1	0.533724	0	0	USP22	0.329065	1.40158e-06	1.90323e-05	SERTAD4	0.542918	0	0	PLCH2	0.437687	0	0	RCSD1	0.498622	0	0	ALOX12B	0.315304	1.01444e-12	9.49889e-12
WDR81	0.538972	0	0	CHIT1	0.533684	1.03978e-16	9.6186e-16	CHIT1	0.533684	1.03978e-16	9.6186e-16	CTH	0.329054	1.40273e-06	1.90323e-05	NFASC	0.542827	0	0	GNAI2	0.437644	0	0	TESPA1	0.49861	0	0	NUCB1	0.315281	1.0184e-12	9.52689e-12
CLIC5	0.538692	0	0	TSPAN4	0.533582	0	0	TSPAN4	0.533582	0	0	TMBIM4	0.328958	1.41313e-06	1.91598e-05	MCF2	0.542473	4.56556e-39	2.80253e-38	RNF152	0.437252	0	0	CXCR3	0.49857	0	0	WBP2	0.315244	1.02498e-12	9.58385e-12
RASAL3	0.538679	0	0	SAMD14	0.533497	0	0	SAMD14	0.533497	0	0	HADHA	0.328793	1.43121e-06	1.93775e-05	BIRC3	0.542421	0	0	SSPN	0.437189	0	0	CGB7	0.498445	2.5346e-32	1.8278e-31	EFCAB11	0.315224	1.02846e-12	9.61174e-12
CLEC10A	0.538655	0	0	DAAM2	0.533351	0	0	DAAM2	0.533351	0	0	NARFL	0.328749	1.43606e-06	1.94294e-05	ADGRG5	0.542392	0	0	RNF183	0.437171	1.98423e-24	2.00415e-23	TSLP	0.498438	0	0	NBEAL1	0.31521	1.03093e-12	9.63022e-12
TEP1	0.538614	0	0	HOXB5	0.533318	0	0	HOXB5	0.533318	0	0	PPP6R2	0.328646	1.44744e-06	1.95695e-05	LST1	0.542303	0	0	MSC	0.437051	0	0	COL6A1	0.498261	0	0	MOGAT2	0.31517	1.03818e-12	9.68075e-12
PIP4K2A	0.538248	0	0	MACC1	0.533313	0	0	MACC1	0.533313	0	0	NADK2	0.328555	1.45756e-06	1.96924e-05	SUSD3	0.542254	0	0	UCN2	0.437047	2.05104e-24	2.07056e-23	ATP2B4	0.498186	0	0	CHAC2	0.315146	1.04251e-12	9.71512e-12
DIRAS3	0.538246	0	0	SMLR1	0.533201	1.12097e-16	1.03646e-15	SMLR1	0.533201	1.12097e-16	1.03646e-15	RAB6B	0.328459	1.46834e-06	1.98242e-05	B3GNT7	0.54225	0	0	SAMSN1	0.43702	0	0	CHAC1	0.498158	0	0	MID2	0.314983	1.07213e-12	9.97688e-12
STAC	0.538232	5.09814e-17	4.52806e-16	ACTN1	0.533189	0	0	ACTN1	0.533189	0	0	ZNF319	0.328342	1.48163e-06	1.99895e-05	S1PR2	0.542213	0	0	ZNF365	0.436945	0	0	WFDC1	0.498098	0	0	ARSD	0.314873	1.0926e-12	1.01625e-11
CCL8	0.538185	0	0	CALHM2	0.533175	0	0	CALHM2	0.533175	0	0	TMEM159	0.328278	1.48893e-06	2.00738e-05	CPAMD8	0.542138	0	0	ADAM19	0.436926	0	0	SH2D3C	0.498055	0	0	FNIP1	0.314812	1.10407e-12	1.02595e-11
ARSB	0.538121	0	0	IGFL2	0.533015	1.15367e-16	1.06619e-15	IGFL2	0.533015	1.15367e-16	1.06619e-15	LINGO4	0.328258	1.49121e-06	2.00905e-05	CACNA2D4	0.541842	0	0	AMOT	0.436924	0	0	PRDM16	0.498028	0	0	USP46	0.314796	1.1072e-12	1.02836e-11
GIMAP2	0.538065	0	0	ARAP1	0.53289	0	0	ARAP1	0.53289	0	0	MTHFR	0.328238	1.4935e-06	2.01072e-05	SLC4A11	0.541495	0	0	RBP5	0.436782	0	0	ADGRE3	0.497887	3.04301e-32	2.19362e-31	FECH	0.314708	1.12398e-12	1.04291e-11
PPP1R9B	0.538036	0	0	ST6GALNAC2	0.532795	0	0	ST6GALNAC2	0.532795	0	0	LARP4	0.328209	1.49687e-06	2.01384e-05	EGLN3	0.541299	0	0	MRAS	0.436564	0	0	TMEM200B	0.49774	0	0	DNAJB14	0.314676	1.13037e-12	1.04739e-11
L3MBTL4	0.538035	0	0	F13A1	0.532726	0	0	F13A1	0.532726	0	0	PJA2	0.328146	1.50408e-06	2.02212e-05	HAS3	0.541202	0	0	RARRES2	0.436507	0	0	PIK3CG	0.497653	0	0	UNC80	0.314655	1.13427e-12	1.0505e-11
KCNAB2	0.538031	0	0	CEBPE	0.53263	1.22464e-16	1.13123e-15	CEBPE	0.53263	1.22464e-16	1.13123e-15	STX12	0.328126	1.50639e-06	2.02381e-05	CLEC10A	0.541025	0	0	ANKRD55	0.436485	2.38374e-24	2.40518e-23	GRIN2A	0.497452	3.50737e-32	2.52743e-31	RALGAPB	0.314532	1.15853e-12	1.07208e-11
HRCT1	0.537983	5.30256e-17	4.70744e-16	PRRX2	0.532615	0	0	PRRX2	0.532615	0	0	C1orf226	0.328025	1.51815e-06	2.03817e-05	GPR153	0.540987	0	0	C10orf99	0.436237	2.54689e-24	2.56848e-23	ITGB3	0.497386	0	0	KPNA1	0.314447	1.17556e-12	1.0872e-11
P4HA3	0.537963	0	0	B4GALNT1	0.532598	0	0	B4GALNT1	0.532598	0	0	LIMCH1	0.328005	1.52048e-06	2.03987e-05	EMCN	0.54097	0	0	CCL24	0.436171	2.59237e-24	2.61299e-23	CCL21	0.497374	0	0	DNAL1	0.314364	1.19249e-12	1.10233e-11
ANGPT1	0.537961	0	0	TOM1	0.532443	0	0	TOM1	0.532443	0	0	CDKL5	0.327939	1.52811e-06	2.04742e-05	TMEM45A	0.540958	0	0	TCF7	0.436143	0	0	RBP5	0.497332	0	0	PANK3	0.31434	1.19744e-12	1.10639e-11
CCNA1	0.537886	5.38457e-17	4.77802e-16	ABCG4	0.532441	0	0	ABCG4	0.532441	0	0	SLC9A3R1	0.327911	1.53139e-06	2.05021e-05	ROBO3	0.540697	0	0	MMP10	0.436007	0	0	PYHIN1	0.497049	0	0	DOLPP1	0.314321	1.20147e-12	1.10874e-11
COL5A3	0.537884	0	0	GPR55	0.532338	1.28136e-16	1.18305e-15	GPR55	0.532338	1.28136e-16	1.18305e-15	TMEM141	0.327869	1.53641e-06	2.05549e-05	GLDN	0.540694	0	0	SELP	0.435945	0	0	NOTCH1	0.497042	0	0	TATDN3	0.314251	1.21595e-12	1.12084e-11
OR10AD1	0.53782	5.44063e-17	4.82553e-16	MAML2	0.532166	0	0	MAML2	0.532166	0	0	IDE	0.327695	1.55695e-06	2.08151e-05	BATF2	0.540518	0	0	PLD1	0.43586	0	0	LPAR1	0.496907	0	0	GPR37	0.314167	1.23362e-12	1.13658e-11
FERMT3	0.537756	0	0	PRDM6	0.532073	0	0	PRDM6	0.532073	0	0	SON	0.327659	1.56125e-06	2.0858e-05	COL18A1	0.54029	0	0	DNASE1L3	0.435801	0	0	BCAS4	0.496898	0	0	GLG1	0.313993	1.27097e-12	1.16934e-11
LILRB5	0.537391	0	0	NCAM1	0.531978	0	0	NCAM1	0.531978	0	0	NOS1AP	0.327645	1.563e-06	2.08669e-05	PODN	0.540003	0	0	GJD3	0.435559	0	0	LRRC8C	0.496884	0	0	PLGRKT	0.313943	1.28187e-12	1.17881e-11
PDE6G	0.537381	5.83065e-17	5.16907e-16	STK32B	0.531945	0	0	STK32B	0.531945	0	0	CLPTM1L	0.327619	1.56604e-06	2.08929e-05	CPED1	0.539867	0	0	WDR91	0.435064	0	0	PCOLCE	0.496842	0	0	CSGALNACT1	0.313768	1.32087e-12	1.20955e-11
SOGA3	0.537188	0	0	GPR39	0.531936	1.36366e-16	1.25843e-15	GPR39	0.531936	1.36366e-16	1.25843e-15	HDAC1	0.327567	1.57229e-06	2.09616e-05	MUC15	0.539803	1.25113e-38	7.67755e-38	PNMA6E	0.434929	3.60734e-24	3.63416e-23	ANXA1	0.496694	0	0	STEAP1	0.313726	1.33051e-12	1.21724e-11
DIO2	0.537179	0	0	COL16A1	0.531853	0	0	COL16A1	0.531853	0	0	SGPP1	0.327532	1.57646e-06	2.10027e-05	GPR183	0.539782	0	0	CD69	0.434862	0	0	HABP4	0.496647	0	0	FMO5	0.313712	1.33376e-12	1.21906e-11
OXER1	0.537164	0	0	TREH	0.531777	0	0	TREH	0.531777	0	0	WBP1	0.327519	1.57807e-06	2.10096e-05	EPGN	0.539741	1.28047e-38	7.85511e-38	SAMD12	0.43485	0	0	SAMD11	0.496627	0	0	PBDC1	0.313295	1.43244e-12	1.30681e-11
IRAK3	0.536972	0	0	ZNF655	0.531413	0	0	ZNF655	0.531413	0	0	AAR2	0.327483	1.58243e-06	2.10383e-05	VIM	0.539606	0	0	CTSA	0.434814	0	0	KANK2	0.496616	0	0	PLOD1	0.313283	1.43536e-12	1.30886e-11
DAPP1	0.536971	0	0	CCL15	0.531371	1.48814e-16	1.37264e-15	CCL15	0.531371	1.48814e-16	1.37264e-15	TRIM27	0.32747	1.58404e-06	2.10452e-05	ZEB1	0.539552	0	0	NLRC5	0.434761	0	0	IFI44L	0.496466	0	0	PRDX3	0.313253	1.44266e-12	1.3149e-11
IL2RB	0.536797	0	0	RINL	0.531361	0	0	RINL	0.531361	0	0	FSTL1	0.327448	1.58663e-06	2.10649e-05	RUBCNL	0.539496	0	0	PODNL1	0.434753	0	0	SLCO4C1	0.496417	4.91511e-32	3.54055e-31	PAQR3	0.313195	1.4571e-12	1.32683e-11
SLFN5	0.536749	0	0	EPHX3	0.531291	0	0	EPHX3	0.531291	0	0	ZDHHC12	0.327398	1.5928e-06	2.11321e-05	VAMP3	0.539132	0	0	PRR15	0.434729	0	0	CCL19	0.496282	0	0	MUC3A	0.31319	1.45823e-12	1.32723e-11
CHST1	0.536631	0	0	STOX2	0.531269	0	0	STOX2	0.531269	0	0	PKIB	0.327384	1.59442e-06	2.11391e-05	HS3ST3B1	0.538963	0	0	COL7A1	0.434722	0	0	ATP6V0A4	0.496228	5.2267e-32	3.76361e-31	ITM2B	0.312795	1.56019e-12	1.41541e-11
TWF2	0.536504	0	0	CCL16	0.531204	1.5268e-16	1.40762e-15	CCL16	0.531204	1.5268e-16	1.40762e-15	MRFAP1L1	0.327343	1.59947e-06	2.11914e-05	SYNGR1	0.538808	0	0	RASSF9	0.43458	0	0	EPB41L2	0.496222	0	0	DAAM1	0.312473	1.64803e-12	1.49233e-11
TMEM158	0.536475	0	0	PCDH9	0.531056	0	0	PCDH9	0.531056	0	0	IRGQ	0.327226	1.61389e-06	2.13659e-05	MGAT4C	0.538771	1.84217e-38	1.12973e-37	CCND3	0.43451	0	0	ANO9	0.496091	0	0	AOC1	0.312458	1.26046e-12	1.16022e-11
DZIP1	0.536443	0	0	PRKCG	0.530943	1.58958e-16	1.4648e-15	PRKCG	0.530943	1.58958e-16	1.4648e-15	NDEL1	0.327218	1.61488e-06	2.13659e-05	SOX2	0.538755	0	0	FBXO17	0.434395	0	0	TRABD2A	0.49609	0	0	SPTY2D1	0.31243	1.66034e-12	1.50278e-11
TBX19	0.536387	0	0	TLR9	0.530924	0	0	TLR9	0.530924	0	0	IDI1	0.327178	1.61983e-06	2.14002e-05	DPYD	0.538641	0	0	ARAP1	0.434369	0	0	AKR1C2	0.496088	0	0	FXR2	0.312294	1.69929e-12	1.53731e-11
IGF2BP1	0.536324	6.8843e-17	6.10034e-16	ITGA4	0.530914	0	0	ITGA4	0.530914	0	0	AMD1	0.327135	1.62512e-06	2.14422e-05	PCARE	0.538551	2.00029e-38	1.22632e-37	SHISAL2A	0.434256	4.31238e-24	4.34219e-23	FBXO2	0.496083	0	0	LAP3	0.312191	1.72925e-12	1.56225e-11
HLA-DPA1	0.536281	0	0	ABLIM1	0.530754	0	0	ABLIM1	0.530754	0	0	ANXA7	0.327114	1.62777e-06	2.14624e-05	GLI2	0.538404	0	0	GFRA2	0.434183	0	0	TNS1	0.496069	0	0	RFX3	0.312163	1.73752e-12	1.56827e-11
ADAMTSL1	0.536272	0	0	RAP2C	0.530739	0	0	RAP2C	0.530739	0	0	PRKAR2A	0.326978	1.64478e-06	2.16717e-05	ICAM2	0.538255	0	0	ATP2B4	0.433836	0	0	MOXD1	0.49603	0	0	TCF25	0.31208	1.76216e-12	1.58977e-11
RNF122	0.536225	0	0	DOC2B	0.530734	0	0	DOC2B	0.530734	0	0	FBXW4	0.326903	1.65419e-06	2.17657e-05	PALD1	0.538115	0	0	KCNJ1	0.433821	4.83911e-24	4.87006e-23	WDR49	0.495993	5.64208e-32	4.06122e-31	USP40	0.311845	1.83394e-12	1.653e-11
ANPEP	0.536179	0	0	KLF7	0.53073	0	0	KLF7	0.53073	0	0	EID2	0.326866	1.65891e-06	2.18129e-05	LGALS9C	0.538108	2.36093e-38	1.44696e-37	CERS3	0.433752	4.92867e-24	4.95763e-23	PLEKHO1	0.495843	0	0	EOLA1	0.311627	1.90338e-12	1.71243e-11
BDKRB1	0.536098	7.13311e-17	6.31789e-16	TSKS	0.530718	1.64578e-16	1.51585e-15	TSKS	0.530718	1.64578e-16	1.51585e-15	STOML1	0.326799	1.66738e-06	2.19092e-05	CKM	0.538057	2.40631e-38	1.47431e-37	TNFRSF9	0.433752	0	0	HLA-DOB	0.495727	0	0	ZNF697	0.31161	1.90863e-12	1.71636e-11
TRPA1	0.535856	0	0	ZNF469	0.530687	0	0	ZNF469	0.530687	0	0	STAP2	0.326787	1.66891e-06	2.19143e-05	PIP5K1B	0.538055	0	0	WBP1L	0.433742	0	0	DGKH	0.495711	0	0	CSTF2T	0.311521	1.93794e-12	1.74191e-11
TACC1	0.53585	0	0	LIMD2	0.530668	0	0	LIMD2	0.530668	0	0	LIFR	0.326655	1.68581e-06	2.21211e-05	LYVE1	0.537783	0	0	GPR18	0.433688	5.01223e-24	5.03908e-23	APOBEC3H	0.495615	6.37852e-32	4.58962e-31	PITRM1	0.311479	1.95166e-12	1.75344e-11
HLA-B	0.535784	0	0	BTN2A1	0.530618	0	0	BTN2A1	0.530618	0	0	ETFDH	0.326507	1.70496e-06	2.2357e-05	TRMT9B	0.537654	0	0	TRAT1	0.433605	5.12454e-24	5.14934e-23	CRTAM	0.495469	0	0	SPTSSA	0.311429	1.96842e-12	1.76768e-11
HMG20A	0.535757	0	0	PRCD	0.530601	1.67568e-16	1.54266e-15	PRCD	0.530601	1.67568e-16	1.54266e-15	TARSL2	0.326488	1.70739e-06	2.23582e-05	UPP1	0.537585	0	0	FCRL2	0.433559	5.18741e-24	5.20984e-23	SAA1	0.495453	6.72222e-32	4.83514e-31	RAB5A	0.31141	1.97478e-12	1.77258e-11
FAM212B	0.535705	0	0	PDK4	0.530403	0	0	PDK4	0.530403	0	0	PEX13	0.326282	1.73451e-06	2.2687e-05	RASSF4	0.537528	0	0	ZNF516	0.433525	0	0	PLPP7	0.495359	0	0	CACNG1	0.311391	1.51563e-12	1.37563e-11
ADORA2A	0.535557	0	0	DTX4	0.530378	0	0	DTX4	0.530378	0	0	GRHPR	0.326279	1.73486e-06	2.2687e-05	OR7A5	0.537485	2.97987e-38	1.82515e-37	GPR31	0.433508	5.25692e-24	5.27693e-23	SOX17	0.495023	0	0	CHMP1B	0.311338	1.99913e-12	1.79361e-11
S100A14	0.53548	7.85795e-17	6.95668e-16	DUSP22	0.53036	0	0	DUSP22	0.53036	0	0	ARX	0.326146	1.52824e-06	2.04742e-05	CCL23	0.537374	3.10537e-38	1.90142e-37	IVL	0.433346	5.48716e-24	5.50522e-23	IVL	0.494926	7.97662e-32	5.73529e-31	XIAP	0.311172	2.05598e-12	1.83954e-11
TMEM204	0.535324	0	0	EPHB1	0.53034	0	0	EPHB1	0.53034	0	0	RGP1	0.325986	1.77407e-06	2.31839e-05	KCNH3	0.537168	0	0	PRAM1	0.433321	0	0	HMOX1	0.494811	0	0	RAB8B	0.311135	2.069e-12	1.84865e-11
NOTCH1	0.535288	0	0	CD22	0.530276	0	0	CD22	0.530276	0	0	DCAF8	0.325903	1.78527e-06	2.33144e-05	IL17RE	0.53713	0	0	VWCE	0.433267	0	0	SH3PXD2A	0.494811	0	0	GSS	0.310975	2.12588e-12	1.8986e-11
TEAD4	0.535278	0	0	CD3D	0.530094	0	0	CD3D	0.530094	0	0	CST3	0.325818	1.7969e-06	2.34503e-05	EDN1	0.537	0	0	STARD5	0.433219	0	0	C11orf95	0.494608	0	0	HIBADH	0.310915	2.14763e-12	1.91539e-11
NMI	0.53525	0	0	C10orf90	0.530084	1.81414e-16	1.66932e-15	C10orf90	0.530084	1.81414e-16	1.66932e-15	FBXL8	0.325666	1.8178e-06	2.37069e-05	EPB41L3	0.536723	0	0	BHLHE41	0.43307	0	0	GLI3	0.494563	0	0	CRK	0.310865	2.16573e-12	1.93066e-11
ST3GAL5	0.535176	0	0	P4HA2	0.530014	0	0	P4HA2	0.530014	0	0	SSR2	0.32555	1.83391e-06	2.39007e-05	TP73	0.536563	0	0	MGAT3	0.433066	0	0	OVCH2	0.494524	9.08213e-32	6.52776e-31	SCAMP4	0.310753	2.20721e-12	1.96673e-11
DIRC3	0.535118	8.31564e-17	7.35848e-16	RXFP4	0.529864	1.8767e-16	1.72606e-15	RXFP4	0.529864	1.8767e-16	1.72606e-15	FAM234A	0.325438	1.84959e-06	2.40887e-05	MST1R	0.536396	0	0	CDC42EP4	0.432862	0	0	CTSE	0.494456	9.28611e-32	6.67191e-31	PDE4D	0.310647	2.24733e-12	1.99883e-11
HSPB7	0.535114	0	0	PAMR1	0.529764	0	0	PAMR1	0.529764	0	0	PPP1R3F	0.325334	1.86427e-06	2.42469e-05	PAGE4	0.536353	4.54044e-38	2.77924e-37	SFXN3	0.432635	0	0	RNASE1	0.494308	0	0	RPE65	0.310615	1.73204e-12	1.56405e-11
EML3	0.534897	0	0	PLEKHA4	0.529466	0	0	PLEKHA4	0.529466	0	0	EDF1	0.325128	1.89357e-06	2.45946e-05	LDLRAD2	0.536222	0	0	ADGRG3	0.432536	6.79471e-24	6.81357e-23	BTN2A2	0.494306	0	0	KIFBP	0.310449	2.32377e-12	2.06494e-11
GJC2	0.534852	0	0	DNAH17	0.529455	0	0	DNAH17	0.529455	0	0	ZNF773	0.32496	1.91787e-06	2.48934e-05	ZNF157	0.536174	4.85293e-38	2.96959e-37	CLEC12A	0.432475	0	0	CLIP3	0.494246	0	0	LRATD1	0.310445	2.32538e-12	2.06543e-11
NOS3	0.53485	0	0	TMPRSS6	0.529442	0	0	TMPRSS6	0.529442	0	0	IRF2BPL	0.324939	1.92098e-06	2.49168e-05	BIN3	0.535925	0	0	CLCNKB	0.432444	6.96134e-24	6.97707e-23	TP73	0.494191	0	0	CDH26	0.310442	2.3266e-12	2.06557e-11
CXCL2	0.534846	8.67652e-17	7.67427e-16	GPR37L1	0.529434	0	0	GPR37L1	0.529434	0	0	KCTD10	0.324896	1.92721e-06	2.49739e-05	CD300A	0.535704	0	0	CLSTN3	0.432423	0	0	ABCB4	0.494156	0	0	MED31	0.31041	2.3392e-12	2.07568e-11
PGM5	0.534806	0	0	CD8A	0.529432	0	0	CD8A	0.529432	0	0	TEAD3	0.324891	1.92799e-06	2.49739e-05	PTPRE	0.535604	0	0	KCNJ5	0.432307	0	0	RCAN2	0.494006	0	0	ELK4	0.310408	2.34011e-12	2.07568e-11
ZNF711	0.534797	0	0	RBM38	0.529428	0	0	RBM38	0.529428	0	0	KIAA2022	0.324867	1.9315e-06	2.50025e-05	KLF2	0.535311	0	0	CAPN1	0.432208	0	0	CRYGN	0.493826	0	0	WIPF2	0.310283	2.38993e-12	2.11891e-11
LGR6	0.534752	0	0	LYST	0.529387	0	0	LYST	0.529387	0	0	ARIH1	0.324592	1.97215e-06	2.55115e-05	CST7	0.535268	0	0	MMP1	0.432008	7.80797e-24	7.8216e-23	PDLIM2	0.493778	0	0	CYP4F11	0.310198	2.42462e-12	2.14674e-11
ABCA6	0.534697	0	0	RNF166	0.529252	0	0	RNF166	0.529252	0	0	N4BP1	0.324583	1.97355e-06	2.55123e-05	FNBP1	0.535075	0	0	SAMD9	0.431911	0	0	NDRG2	0.493543	0	0	C5orf22	0.310161	2.43968e-12	2.15909e-11
DOCK2	0.534689	0	0	DLG4	0.529203	0	0	DLG4	0.529203	0	0	MSTO1	0.324548	1.97874e-06	2.55621e-05	RGS12	0.534969	0	0	SCG2	0.431884	0	0	NDE1	0.493512	0	0	RLN2	0.310105	2.46276e-12	2.17853e-11
EGR3	0.534681	0	0	MDFI	0.529043	0	0	MDFI	0.529043	0	0	SEMA4A	0.324453	1.99298e-06	2.57288e-05	CYP2A6	0.534968	7.58789e-38	4.64169e-37	FCER2	0.43169	8.4881e-24	8.49856e-23	CD274	0.493335	0	0	TMEM144	0.310048	2.48669e-12	2.19869e-11
EPHB2	0.534576	0	0	RNASE6	0.529018	0	0	RNASE6	0.529018	0	0	SOGA1	0.324359	2.00732e-06	2.58965e-05	CDH17	0.534964	7.59799e-38	4.64642e-37	C2CD4A	0.431684	8.50211e-24	8.50822e-23	FBN3	0.493195	0	0	VPS4B	0.309924	2.53921e-12	2.24412e-11
NOX4	0.534553	0	0	MUC21	0.528908	2.17293e-16	1.99755e-15	MUC21	0.528908	2.17293e-16	1.99755e-15	NR2F2	0.323971	2.06714e-06	2.66377e-05	FHOD3	0.53493	0	0	ZNF157	0.431631	8.62258e-24	8.62435e-23	LRRN4CL	0.492997	0	0	PSAT1	0.30987	2.56243e-12	2.26362e-11
COL1A1	0.534441	0	0	EGFL6	0.528717	2.2374e-16	2.05584e-15	EGFL6	0.528717	2.2374e-16	2.05584e-15	ADPGK	0.323968	2.06755e-06	2.66377e-05	SOX10	0.534925	7.70894e-38	4.71279e-37	GPX7	0.43153	0	0	S1PR3	0.492847	0	0	UBQLN2	0.309844	2.57349e-12	2.27133e-11
UNC13D	0.534337	0	0	DCN	0.528681	0	0	DCN	0.528681	0	0	DHRS4	0.323943	2.07152e-06	2.66708e-05	CAMK2G	0.534687	0	0	ASCL2	0.431386	9.19485e-24	9.19203e-23	RASGRP4	0.492817	0	0	MIPEP	0.309805	2.59071e-12	2.2855e-11
ERF	0.534181	0	0	STX1B	0.52858	0	0	STX1B	0.52858	0	0	TBC1D17	0.323847	2.08661e-06	2.68471e-05	FZD2	0.534519	0	0	SVEP1	0.431269	0	0	SLC6A6	0.492472	0	0	BPNT2	0.309783	2.60009e-12	2.2917e-11
YWHAH	0.534172	0	0	AKNAD1	0.528489	2.31673e-16	2.12771e-15	AKNAD1	0.528489	2.31673e-16	2.12771e-15	ETFB	0.323809	2.09251e-06	2.69049e-05	CKMT2	0.534334	0	0	IL21R	0.430917	0	0	PIGR	0.492385	0	0	CELSR1	0.309768	2.60681e-12	2.29659e-11
FLNC	0.533832	0	0	CAPN3	0.528441	0	0	CAPN3	0.528441	0	0	BBX	0.323768	2.09905e-06	2.69709e-05	ITPKA	0.534297	0	0	IGSF6	0.430854	0	0	CLCN1	0.492338	1.83722e-31	1.31953e-30	B3GALNT2	0.309683	2.64426e-12	2.32853e-11
PID1	0.533832	0	0	DNAJC5B	0.52836	2.36308e-16	2.16923e-15	DNAJC5B	0.52836	2.36308e-16	2.16923e-15	PFKL	0.323685	2.11221e-06	2.71218e-05	CCDC3	0.534225	0	0	FUT7	0.430661	1.11202e-23	1.11111e-22	NRP2	0.49215	0	0	DYNC2LI1	0.309588	2.68726e-12	2.36426e-11
CHRNA6	0.533583	1.05625e-16	9.33813e-16	HELQ	0.528272	0	0	HELQ	0.528272	0	0	ATP8B2	0.323672	2.11434e-06	2.71309e-05	ITM2C	0.534183	0	0	DGKZ	0.430647	0	0	FAM89A	0.492126	0	0	ZNF106	0.309568	2.69607e-12	2.37042e-11
PGF	0.533574	0	0	MTMR8	0.528261	0	0	MTMR8	0.528261	0	0	SYNJ2	0.323648	2.11817e-06	2.71438e-05	COL9A1	0.534136	0	0	DZIP1L	0.430588	0	0	ZNF385D	0.491952	0	0	ALG6	0.309514	2.72069e-12	2.39044e-11
PML	0.533497	0	0	TBX19	0.528212	0	0	TBX19	0.528212	0	0	SLC35F2	0.323463	2.14803e-06	2.7508e-05	C22orf23	0.534022	0	0	PHF19	0.430577	0	0	NPL	0.491912	0	0	GRIA3	0.309381	2.14044e-12	1.90986e-11
LUZP1	0.533313	0	0	LMO2	0.528165	0	0	LMO2	0.528165	0	0	HEXIM1	0.323444	2.15106e-06	2.75284e-05	RAPGEFL1	0.533798	0	0	SERPINF2	0.430482	0	0	ODF3L1	0.491889	2.12168e-31	1.52327e-30	ABHD1	0.309346	2.7988e-12	2.45685e-11
CPEB1	0.532815	0	0	PLIN2	0.528137	0	0	PLIN2	0.528137	0	0	P4HTM	0.323429	2.15344e-06	2.75405e-05	KCNIP1	0.533793	0	0	SPSB1	0.430168	0	0	CDH22	0.491823	2.16719e-31	1.55537e-30	GGACT	0.309299	2.82101e-12	2.47524e-11
FCGR2B	0.532798	0	0	CTHRC1	0.528007	0	0	CTHRC1	0.528007	0	0	CH17-360D5.1	0.323387	1.89324e-06	2.45946e-05	CLEC1A	0.533739	0	0	SHKBP1	0.430106	0	0	KLF2	0.491586	0	0	DUSP16	0.309271	2.83435e-12	2.48582e-11
TENM3	0.532779	0	0	CHRNB1	0.527983	0	0	CHRNB1	0.527983	0	0	SLC22A17	0.323303	2.17413e-06	2.77865e-05	RASA3	0.533736	0	0	OSR1	0.430016	0	0	XAF1	0.491572	0	0	TCAIM	0.309236	2.85092e-12	2.49923e-11
MEF2A	0.532573	0	0	FBN2	0.527932	0	0	FBN2	0.527932	0	0	SARAF	0.323128	2.20296e-06	2.81362e-05	NFE2L2	0.533694	0	0	VAMP5	0.429976	0	0	XCL1	0.491533	2.37832e-31	1.70627e-30	SGPP1	0.309083	2.92529e-12	2.56327e-11
GAP43	0.532296	1.28976e-16	1.13972e-15	CD248	0.527701	0	0	CD248	0.527701	0	0	DERL2	0.322916	2.23845e-06	2.85704e-05	SLC7A14	0.533535	1.2873e-37	7.86735e-37	IL13RA1	0.42993	0	0	LYL1	0.491401	0	0	ABRAXAS2	0.309061	2.93629e-12	2.57176e-11
SCN11A	0.53225	0	0	SFRP5	0.527693	2.61634e-16	2.40057e-15	SFRP5	0.527693	2.61634e-16	2.40057e-15	JMJD8	0.322885	2.24363e-06	2.86175e-05	TCF4	0.533524	0	0	FGL2	0.429914	0	0	IKZF3	0.491354	0	0	SELENOI	0.309014	2.95966e-12	2.59106e-11
CHRNE	0.53203	0	0	GNAI2	0.527628	0	0	GNAI2	0.527628	0	0	LMF2	0.322853	2.24904e-06	2.86675e-05	HSD17B13	0.533504	0	0	FAM151A	0.429635	1.45413e-23	1.45219e-22	IL6	0.491107	0	0	APOL6	0.308991	2.97104e-12	2.59869e-11
CATSPER1	0.531973	1.35592e-16	1.19763e-15	COL13A1	0.5276	0	0	COL13A1	0.5276	0	0	INTS12	0.322842	2.25085e-06	2.86714e-05	FGD3	0.533409	0	0	TFE3	0.429406	0	0	DLG4	0.490984	0	0	RPS6KA2	0.308859	3.03776e-12	2.65467e-11
ALPK2	0.531829	0	0	CPXM1	0.527547	0	0	CPXM1	0.527547	0	0	MAN1B1	0.322769	2.26332e-06	2.88093e-05	LGALS3BP	0.533352	0	0	SCNN1G	0.42936	0	0	ICAM1	0.490946	0	0	FCF1	0.308767	3.08518e-12	2.69129e-11
TLR4	0.531789	0	0	MX1	0.527443	0	0	MX1	0.527443	0	0	HUWE1	0.322761	2.26468e-06	2.88093e-05	P2RX2	0.533267	0	0	IFFO1	0.429348	0	0	SLC4A11	0.490927	0	0	PRIM2	0.308739	3.09926e-12	2.70237e-11
CCDC36	0.531718	0	0	VIM	0.527411	0	0	VIM	0.527411	0	0	TMEM208	0.322752	2.26628e-06	2.88104e-05	KIT	0.533195	0	0	SQSTM1	0.429343	0	0	TRPC4	0.49086	0	0	TDRD5	0.308666	2.41848e-12	2.14227e-11
EDNRB	0.531595	0	0	CTLA4	0.52735	2.75678e-16	2.52821e-15	CTLA4	0.52735	2.75678e-16	2.52821e-15	PIGG	0.322713	2.27289e-06	2.88753e-05	TRPV3	0.533025	1.55315e-37	9.48912e-37	CTSK	0.429073	0	0	NRROS	0.490809	0	0	TADA2B	0.308521	3.2148e-12	2.80061e-11
MYH9	0.531465	0	0	LGALS3	0.527333	0	0	LGALS3	0.527333	0	0	ATP5G2	0.322509	2.30806e-06	2.93027e-05	NLGN2	0.533011	0	0	TRPM6	0.429042	0	0	STARD9	0.490531	0	0	MYDGF	0.308451	3.25287e-12	2.83125e-11
KIF17	0.53141	0	0	ADCY4	0.527219	0	0	ADCY4	0.527219	0	0	ZHX2	0.32231	2.34281e-06	2.97046e-05	DNASE1L3	0.532753	0	0	GPA33	0.429029	1.70288e-23	1.69975e-22	EGFLAM	0.490443	0	0	H4C14	0.308367	3.2993e-12	2.87037e-11
CLEC2B	0.531386	0	0	GAL3ST4	0.527192	0	0	GAL3ST4	0.527192	0	0	NR4A1	0.322257	2.35223e-06	2.97994e-05	SNAI1	0.53255	0	0	PRELID2	0.428687	0	0	BDKRB1	0.490394	3.42277e-31	2.45469e-30	NARS1	0.308298	3.33728e-12	2.90213e-11
TRIM16	0.531232	0	0	STK38	0.527065	0	0	STK38	0.527065	0	0	AHCYL1	0.32225	2.35341e-06	2.97994e-05	CD99L2	0.532513	0	0	PLEKHG6	0.428608	0	0	IFI35	0.490277	0	0	PSD4	0.30751	3.80789e-12	3.2923e-11
BEND6	0.531064	1.56015e-16	1.37739e-15	SLC34A1	0.526998	2.90857e-16	2.66614e-15	SLC34A1	0.526998	2.90857e-16	2.66614e-15	UBFD1	0.322128	2.37521e-06	3.00556e-05	CASQ2	0.532479	0	0	CITED4	0.428541	0	0	SSC5D	0.490074	0	0	ITPR2	0.307315	3.93392e-12	3.39825e-11
SAMSN1	0.530802	0	0	ZFP36L2	0.526979	0	0	ZFP36L2	0.526979	0	0	CRK	0.322098	2.38045e-06	3.01021e-05	DOC2B	0.532409	0	0	HHEX	0.428478	0	0	TRAF5	0.489913	0	0	PRDM4	0.307189	4.0171e-12	3.4655e-11
HCK	0.53074	0	0	ABCC6	0.526627	0	0	ABCC6	0.526627	0	0	SAT1	0.322076	2.38451e-06	3.01335e-05	MSLN	0.532307	0	0	LAG3	0.428364	0	0	NCS1	0.489655	0	0	SNX9	0.307013	4.13721e-12	3.56597e-11
RENBP	0.530664	0	0	BTNL8	0.526607	3.08635e-16	2.82775e-15	BTNL8	0.526607	3.08635e-16	2.82775e-15	CTSF	0.321921	2.41237e-06	3.04655e-05	CERCAM	0.532277	0	0	FCRL3	0.428285	2.06661e-23	2.06175e-22	CLMP	0.489563	0	0	PDILT	0.306923	3.25287e-12	2.83125e-11
SRGN	0.530524	0	0	COL6A3	0.526606	0	0	COL6A3	0.526606	0	0	ZNF32	0.321758	2.44201e-06	3.08196e-05	DYSF	0.532276	0	0	PLK3	0.428012	0	0	ARSI	0.489489	0	0	MTMR10	0.306883	4.22775e-12	3.63919e-11
SSH1	0.530471	0	0	HIST1H4F	0.526594	0	0	HIST1H4F	0.526594	0	0	SRSF9	0.321464	2.4966e-06	3.14526e-05	DMD	0.532227	0	0	CGAS	0.427971	0	0	ZC3H12D	0.489452	0	0	SNX2	0.306729	4.33756e-12	3.73206e-11
APOL6	0.530352	0	0	NFATC4	0.526578	0	0	NFATC4	0.526578	0	0	NRP1	0.321461	2.4971e-06	3.14526e-05	DGKH	0.532169	0	0	CCR1	0.427775	0	0	CYP2A6	0.489443	4.63322e-31	3.32155e-30	VRK3	0.306601	4.43076e-12	3.80889e-11
ITGB7	0.530324	0	0	PROM1	0.526252	3.25743e-16	2.98307e-15	PROM1	0.526252	3.25743e-16	2.98307e-15	MRPL49	0.321452	2.49884e-06	3.14539e-05	ADCY4	0.532117	0	0	PLXNA4	0.42774	0	0	NR2F1	0.489381	0	0	PSMD11	0.306385	4.59297e-12	3.93965e-11
SCARA5	0.53015	1.79585e-16	1.58475e-15	SYT12	0.526249	0	0	SYT12	0.526249	0	0	SLC38A7	0.321273	2.53253e-06	3.18312e-05	PURG	0.531716	2.50909e-37	1.53247e-36	RAP2B	0.427738	0	0	PRAM1	0.489165	0	0	KLF4	0.306127	4.79459e-12	4.10899e-11
STEAP3	0.530135	0	0	MBOAT1	0.526248	0	0	MBOAT1	0.526248	0	0	SLC35C2	0.321266	2.5338e-06	3.18312e-05	STUM	0.531533	0	0	KLHL6	0.427724	0	0	SGIP1	0.489001	0	0	VSIG10L	0.305921	4.96087e-12	4.24776e-11
SMAD1	0.530058	0	0	MSRB3	0.526194	0	0	MSRB3	0.526194	0	0	ENOPH1	0.321244	2.53811e-06	3.18644e-05	KLHL5	0.531408	0	0	SLC19A3	0.427666	2.4268e-23	2.41985e-22	HPCA	0.488922	5.46805e-31	3.9186e-30	EIF4E	0.305885	4.99115e-12	4.27181e-11
CTSZ	0.530027	0	0	MEIS2	0.526085	0	0	MEIS2	0.526085	0	0	SC5D	0.321226	2.54141e-06	3.18849e-05	MMP19	0.531265	0	0	PHKG1	0.42738	0	0	TRPC6	0.488709	0	0	P3H2	0.305718	5.1309e-12	4.38949e-11
C2CD4B	0.529986	0	0	IL17RA	0.525996	0	0	IL17RA	0.525996	0	0	ATP6V0E2	0.321125	2.56077e-06	3.21068e-05	GPR39	0.531181	3.05101e-37	1.86287e-36	PLEKHO1	0.427331	0	0	CYP3A5	0.488615	0	0	EFR3A	0.305677	5.16639e-12	4.41792e-11
GPR161	0.529903	0	0	CXCL12	0.525794	0	0	CXCL12	0.525794	0	0	CKB	0.321054	2.57436e-06	3.22479e-05	RSPO1	0.531177	3.05604e-37	1.86536e-36	GBP3	0.427176	0	0	GGT5	0.488522	0	0	RET	0.305594	5.23791e-12	4.47516e-11
TNFSF14	0.529888	0	0	BTLA	0.525756	3.5117e-16	3.21439e-15	BTLA	0.525756	3.5117e-16	3.21439e-15	ORMDL2	0.321049	2.57539e-06	3.22479e-05	KLHL4	0.531121	3.11905e-37	1.90323e-36	BEST4	0.427096	2.81314e-23	2.80366e-22	ATOH8	0.488519	0	0	GALNT12	0.30557	5.25882e-12	4.49106e-11
VAV1	0.529828	0	0	SLC13A5	0.525731	3.52532e-16	3.22532e-15	SLC13A5	0.525731	3.52532e-16	3.22532e-15	DAAM1	0.320868	2.61058e-06	3.26459e-05	ABCB1	0.530842	0	0	DSE	0.42706	0	0	DPYD	0.488482	0	0	CMIP	0.305495	5.32461e-12	4.54525e-11
PCDH9	0.529795	0	0	FASLG	0.525725	3.52869e-16	3.22686e-15	FASLG	0.525725	3.52869e-16	3.22686e-15	ADAM15	0.320829	2.61814e-06	3.27191e-05	MAP1B	0.53072	0	0	RBMS1	0.427018	0	0	OASL	0.48838	0	0	SLC6A14	0.305465	5.35091e-12	4.56571e-11
FCN3	0.529787	0	0	PLXND1	0.525718	0	0	PLXND1	0.525718	0	0	VMAC	0.3207	2.6436e-06	3.29941e-05	RIMKLB	0.53043	0	0	HSPA4L	0.426808	0	0	PLEKHG6	0.48827	0	0	TEX2	0.305315	5.48509e-12	4.67203e-11
CRYBB1	0.529762	0	0	MMP2	0.525594	0	0	MMP2	0.525594	0	0	COL4A3BP	0.320616	2.66025e-06	3.31804e-05	PHF11	0.530047	0	0	FGF10	0.426726	0	0	PER2	0.488129	0	0	SHANK2	0.305141	5.64571e-12	4.80046e-11
SYNGAP1	0.529756	0	0	PLS3	0.525494	0	0	PLS3	0.525494	0	0	USP47	0.320523	2.67861e-06	3.33877e-05	HCLS1	0.529919	0	0	TMEM39B	0.426623	0	0	MX2	0.488095	0	0	FASTKD5	0.304976	5.80159e-12	4.92227e-11
NCF4	0.529723	0	0	SCARA5	0.525491	3.65571e-16	3.34142e-15	SCARA5	0.525491	3.65571e-16	3.34142e-15	YY2	0.320481	2.68717e-06	3.34725e-05	FCHSD2	0.529865	0	0	HCST	0.426584	3.21067e-23	3.19821e-22	FAM83A	0.488092	7.11402e-31	5.09629e-30	FOXA1	0.304847	5.92674e-12	5.02409e-11
FUT10	0.529647	0	0	TEP1	0.5254	0	0	TEP1	0.5254	0	0	ACVR1B	0.32025	2.73387e-06	3.40321e-05	EBF4	0.529776	0	0	SEMA5A	0.426241	0	0	EGFL6	0.488007	7.30933e-31	5.23429e-30	SYNJ2BP	0.304691	6.08153e-12	5.14636e-11
ACOT11	0.529646	0	0	PFKFB3	0.525369	0	0	PFKFB3	0.525369	0	0	VKORC1L1	0.320147	2.7549e-06	3.42717e-05	GNG2	0.529673	0	0	PAQR8	0.425995	0	0	NFKBIE	0.487922	0	0	MOSPD1	0.304287	6.50098e-12	5.48466e-11
ZBTB47	0.529644	0	0	CYS1	0.525355	3.73158e-16	3.40913e-15	CYS1	0.525355	3.73158e-16	3.40913e-15	NR1H2	0.320066	2.77168e-06	3.4458e-05	KCND1	0.529668	0	0	SLFN11	0.425767	0	0	FZD2	0.487769	0	0	TTC37	0.304215	6.57917e-12	5.54583e-11
TNFSF9	0.529641	1.94198e-16	1.71291e-15	RND3	0.52528	0	0	RND3	0.52528	0	0	FAM120AOS	0.319765	2.83468e-06	3.52184e-05	ATP6V1G3	0.529668	5.29471e-37	3.22979e-36	XCL2	0.425687	4.04733e-23	4.02957e-22	SLC6A16	0.487758	0	0	ACTR10	0.304192	6.60355e-12	5.56398e-11
CSMD2	0.529591	0	0	LTA	0.525238	3.79838e-16	3.46851e-15	LTA	0.525238	3.79838e-16	3.46851e-15	AACS	0.319565	2.87724e-06	3.56778e-05	PLP1	0.529624	5.38063e-37	3.28117e-36	SLC47A1	0.42567	0	0	SLC16A2	0.487697	0	0	GANAB	0.304086	6.72022e-12	5.65739e-11
EFNA5	0.52954	0	0	PADI1	0.525042	3.91272e-16	3.57122e-15	PADI1	0.525042	3.91272e-16	3.57122e-15	PCYT2	0.319335	2.9268e-06	3.62454e-05	DUSP6	0.529604	0	0	DERA	0.425451	0	0	REC8	0.487693	0	0	RIMS2	0.303792	7.05424e-12	5.92836e-11
CRTAC1	0.529356	0	0	S1PR3	0.524956	0	0	S1PR3	0.524956	0	0	ECHDC2	0.31919	2.95862e-06	3.66158e-05	CD1E	0.529556	5.51466e-37	3.36186e-36	XCR1	0.425314	4.45468e-23	4.43287e-22	PRICKLE1	0.487641	0	0	PSME3	0.303783	7.0639e-12	5.93392e-11
CAMK1G	0.529335	2.0352e-16	1.79431e-15	SOX30	0.524849	4.02867e-16	3.6753e-15	SOX30	0.524849	4.02867e-16	3.6753e-15	PROM2	0.319046	2.99048e-06	3.69862e-05	GPR68	0.529504	0	0	CHST3	0.425254	0	0	PRELP	0.487609	0	0	STPG1	0.303776	7.07205e-12	5.93566e-11
BTN3A1	0.529255	0	0	METRNL	0.524776	0	0	METRNL	0.524776	0	0	ANTXR2	0.319022	2.99582e-06	3.70284e-05	ADCY3	0.529306	0	0	TNFRSF25	0.424979	0	0	PNMA8B	0.48754	0	0	PTPN13	0.303735	7.12059e-12	5.96613e-11
TRPC6	0.529108	0	0	CCDC153	0.524682	0	0	CCDC153	0.524682	0	0	ATXN2	0.318874	3.02897e-06	3.73416e-05	RYR1	0.529302	0	0	CD82	0.424907	0	0	AOC3	0.487467	0	0	ABCF3	0.303724	7.13339e-12	5.97429e-11
TNIP3	0.528965	2.15392e-16	1.89811e-15	SEMA6B	0.52451	0	0	SEMA6B	0.52451	0	0	PHOSPHO2	0.318793	3.04733e-06	3.75291e-05	GNB5	0.529297	0	0	SLC6A16	0.424871	0	0	SH2B3	0.487375	0	0	NSUN4	0.303711	7.14881e-12	5.98463e-11
PLA2G4A	0.52884	0	0	CYP4F12	0.52446	0	0	CYP4F12	0.52446	0	0	TBC1D8B	0.318782	3.04974e-06	3.75291e-05	PSTPIP2	0.529244	0	0	LYZ	0.424851	0	0	WNT4	0.487293	0	0	PTGER4	0.303681	7.184e-12	6.01151e-11
CEACAM1	0.528709	0	0	MYO9B	0.524436	0	0	MYO9B	0.524436	0	0	GRTP1	0.318781	3.05004e-06	3.75291e-05	BCL11B	0.52916	0	0	CFAP300	0.424745	0	0	C2CD4B	0.487169	9.52422e-31	6.81789e-30	TAPBPL	0.303509	7.39031e-12	6.17886e-11
SMTN	0.52868	0	0	IGSF11	0.524366	4.33344e-16	3.95146e-15	IGSF11	0.524366	4.33344e-16	3.95146e-15	ATP2C2	0.318683	3.07218e-06	3.77771e-05	S100A9	0.529101	0	0	RIN2	0.424735	0	0	RCN3	0.487164	0	0	NQO1	0.303467	7.44073e-12	6.21835e-11
BATF	0.528576	0	0	CD101	0.524261	0	0	CD101	0.524261	0	0	TESK2	0.318665	3.07644e-06	3.78053e-05	HYAL1	0.528829	0	0	CCL13	0.424701	5.21424e-23	5.18607e-22	FCHSD1	0.487098	0	0	MMADHC	0.303427	7.49038e-12	6.25716e-11
GJB5	0.528503	2.31168e-16	2.03619e-15	MAST3	0.524211	0	0	MAST3	0.524211	0	0	POLDIP2	0.318647	3.0804e-06	3.78297e-05	DIPK2B	0.528721	0	0	TCN2	0.424684	0	0	F11R	0.487086	0	0	DNAJC6	0.303414	7.50581e-12	6.26737e-11
DGKG	0.528411	0	0	PTX3	0.524086	0	0	PTX3	0.524086	0	0	TULP3	0.318554	3.10182e-06	3.80309e-05	NFATC2	0.52855	0	0	CHGA	0.424443	0	0	CYS1	0.48702	0	0	CLINT1	0.303335	7.60378e-12	6.34374e-11
RHOQ	0.528389	0	0	LIMS2	0.524023	0	0	LIMS2	0.524023	0	0	CCDC113	0.31855	3.10274e-06	3.80309e-05	TEX26	0.528438	8.26965e-37	5.03979e-36	UBE2QL1	0.424325	0	0	TACR1	0.486999	0	0	ZNF28	0.303228	7.73894e-12	6.44823e-11
NPL	0.528212	0	0	SERPINE2	0.523755	0	0	SERPINE2	0.523755	0	0	GFOD2	0.318455	3.12462e-06	3.82502e-05	ATP6V0A4	0.528235	8.90206e-37	5.4235e-36	CHST4	0.424213	5.91043e-23	5.8755e-22	LAMA4	0.48697	0	0	ANXA7	0.303208	7.76418e-12	6.46374e-11
SLC52A1	0.528139	2.44412e-16	2.15186e-15	SLC39A14	0.523747	0	0	SLC39A14	0.523747	0	0	HIGD2A	0.318413	3.13453e-06	3.83469e-05	KCNF1	0.528153	9.16853e-37	5.58411e-36	DUSP18	0.424121	0	0	PRDM1	0.486968	0	0	PTPN1	0.303181	7.79899e-12	6.48995e-11
TRIM29	0.528124	0	0	PRKCDBP	0.523745	0	0	PRKCDBP	0.523745	0	0	ADCK2	0.318399	3.13763e-06	3.83604e-05	XG	0.527883	1.01077e-36	6.1542e-36	NXPH3	0.424119	0	0	ASB2	0.486942	0	0	CPEB4	0.303175	7.80681e-12	6.4937e-11
MALRD1	0.527863	2.5493e-16	2.24344e-15	DCUN1D3	0.523726	0	0	DCUN1D3	0.523726	0	0	SLC30A5	0.318256	3.17101e-06	3.87438e-05	MCUB	0.527873	0	0	PLSCR4	0.42408	0	0	MPO	0.486393	1.21648e-30	8.70493e-30	RBP7	0.303069	7.94405e-12	6.60223e-11
APP	0.527671	0	0	CORO7	0.523681	0	0	CORO7	0.523681	0	0	SLC39A9	0.318238	3.17541e-06	3.87727e-05	LRRN4CL	0.527822	0	0	LILRB4	0.424032	0	0	PALLD	0.486369	0	0	PEX11B	0.303027	7.99921e-12	6.64241e-11
CARD8	0.52762	0	0	KY	0.523451	0	0	KY	0.523451	0	0	PEBP4	0.318006	2.85781e-06	3.54598e-05	HRH1	0.527798	0	0	RASGRP1	0.423996	0	0	PTCHD1	0.486283	1.25924e-30	9.00765e-30	TWF1	0.302973	8.06985e-12	6.69821e-11
CTIF	0.52754	0	0	TMEM158	0.523447	0	0	TMEM158	0.523447	0	0	EDEM2	0.317996	3.23272e-06	3.94223e-05	CCL5	0.527475	0	0	OAF	0.423834	0	0	FYB1	0.486201	0	0	TMEM263	0.302934	8.12212e-12	6.73874e-11
FERMT2	0.527493	0	0	IKBIP	0.523427	0	0	IKBIP	0.523427	0	0	OTUD5	0.317996	3.23272e-06	3.94223e-05	LHFPL6	0.527437	0	0	FMNL1	0.423632	0	0	TMPRSS13	0.486197	0	0	MCCC2	0.302809	8.29032e-12	6.87536e-11
RNASE8	0.527401	2.73535e-16	2.40605e-15	MYO18A	0.523329	0	0	MYO18A	0.523329	0	0	BAG3	0.31788	3.26062e-06	3.97372e-05	SDC3	0.527273	0	0	GLYATL2	0.423575	6.95865e-23	6.91401e-22	DOK1	0.486175	0	0	SPINT1	0.302804	8.29658e-12	6.87764e-11
SERTAD1	0.527367	0	0	CRYAB	0.523215	0	0	CRYAB	0.523215	0	0	KIF3B	0.317854	3.26706e-06	3.97905e-05	NPR1	0.527043	0	0	PTPRQ	0.423448	7.18812e-23	7.13837e-22	SAA2	0.486078	1.34341e-30	9.60618e-30	VTI1A	0.302755	8.36387e-12	6.92753e-11
RBMS1	0.527312	0	0	TIFAB	0.522974	5.34268e-16	4.86941e-15	TIFAB	0.522974	5.34268e-16	4.86941e-15	TMED10	0.317806	3.2787e-06	3.99068e-05	NOTCH4	0.52694	0	0	HFE	0.423193	0	0	C10orf99	0.486033	1.36257e-30	9.73966e-30	IYD	0.302753	6.55904e-12	5.53125e-11
EFNB1	0.527257	0	0	ARL10	0.522913	0	0	ARL10	0.522913	0	0	TMEM110	0.317742	3.29427e-06	4.00709e-05	SERP2	0.526884	0	0	SP6	0.422985	0	0	DSG4	0.486004	1.37503e-30	9.82511e-30	GALNT1	0.30267	8.48041e-12	7.02107e-11
DYRK2	0.527229	0	0	MUC16	0.522837	0	0	MUC16	0.522837	0	0	TYSND1	0.317727	3.29785e-06	4.0089e-05	SCNN1G	0.526412	0	0	NRM	0.422908	0	0	FPR3	0.485776	0	0	AHCYL1	0.302389	8.87998e-12	7.33943e-11
HOXB5	0.527207	0	0	TNNC2	0.522807	0	0	TNNC2	0.522807	0	0	FAAH2	0.317644	3.31809e-06	4.03094e-05	ADGRD2	0.526297	1.78995e-36	1.08949e-35	DOK1	0.422804	0	0	PRELID2	0.485723	0	0	MRPS36	0.302331	8.9651e-12	7.40664e-11
WISP2	0.527183	0	0	KCNE5	0.522769	5.50942e-16	5.01899e-15	KCNE5	0.522769	5.50942e-16	5.01899e-15	DYNLRB1	0.317508	3.35164e-06	4.06815e-05	IRAG2	0.526199	0	0	TRIM21	0.42269	0	0	CXCL16	0.485596	0	0	TBL1XR1	0.30232	8.98142e-12	7.41699e-11
ACACB	0.527135	0	0	CHST3	0.522767	0	0	CHST3	0.522767	0	0	KIAA1217	0.317503	3.35297e-06	4.06815e-05	PARD6G	0.526186	0	0	LIF	0.422504	0	0	KIAA1614	0.485557	0	0	NAA30	0.302244	9.09337e-12	7.50626e-11
EXOC3L4	0.526925	0	0	SLC34A2	0.522553	5.69155e-16	5.18245e-15	SLC34A2	0.522553	5.69155e-16	5.18245e-15	KIAA0100	0.317411	3.37586e-06	4.09333e-05	CPVL	0.526116	0	0	CD79B	0.422501	0	0	HTR3C	0.48554	1.59045e-30	1.13602e-29	JPT2	0.302186	9.17973e-12	7.57435e-11
APOBEC3H	0.526864	0	0	CH25H	0.522205	0	0	CH25H	0.522205	0	0	DYNLL2	0.317356	3.38953e-06	4.10731e-05	PDE6B	0.526016	0	0	CACNA1F	0.422485	9.19114e-23	9.12288e-22	EDNRA	0.485496	0	0	TMEM165	0.302072	9.35379e-12	7.70819e-11
CCR1	0.526661	0	0	THEMIS	0.522195	0	0	THEMIS	0.522195	0	0	LATS2	0.31733	3.39622e-06	4.11282e-05	FAT4	0.525858	0	0	SYNPO	0.422463	0	0	SNAP25	0.485348	1.6897e-30	1.20647e-29	PHYHD1	0.301915	9.5968e-12	7.89843e-11
FAM167B	0.526637	0	0	RNF122	0.52215	0	0	RNF122	0.52215	0	0	PABPC1L2B	0.3173	3.01465e-06	3.7213e-05	ERVV-1	0.525774	2.15974e-36	1.31416e-35	SPTLC3	0.422364	0	0	SCN5A	0.485164	0	0	FAN1	0.301868	9.66961e-12	7.95501e-11
CD4	0.5265	0	0	FNDC3B	0.522081	0	0	FNDC3B	0.522081	0	0	CFAP97	0.317219	3.42411e-06	4.14397e-05	ZNF219	0.525757	0	0	BTN3A1	0.422299	0	0	ZNF185	0.485101	0	0	ATPSCKMT	0.301858	9.68528e-12	7.96454e-11
RCBTB2	0.526464	0	0	KCNJ1	0.522062	6.12555e-16	5.57498e-15	KCNJ1	0.522062	6.12555e-16	5.57498e-15	CTSH	0.317184	3.43289e-06	4.15018e-05	S1PR3	0.525585	0	0	SPHK1	0.422043	0	0	TWF2	0.485017	0	0	PDE4B	0.301756	9.8487e-12	8.09551e-11
RYR1	0.526417	0	0	NPR2	0.522055	0	0	NPR2	0.522055	0	0	DYNC1LI1	0.316984	3.48398e-06	4.2058e-05	ALPL	0.525554	0	0	DPYD	0.421723	0	0	MRGPRE	0.484963	1.90651e-30	1.36077e-29	LARP1B	0.301481	1.03008e-11	8.45642e-11
CUBN	0.526193	0	0	ADGRF4	0.522005	6.1785e-16	5.6205e-15	ADGRF4	0.522005	6.1785e-16	5.6205e-15	RANBP2	0.31694	3.49532e-06	4.21683e-05	DENND2C	0.525282	0	0	AGBL2	0.421691	0	0	ADGRG3	0.484947	1.91574e-30	1.36686e-29	ACSM1	0.301358	1.05092e-11	8.62395e-11
SCN4B	0.526174	0	0	ATP8B4	0.522003	0	0	ATP8B4	0.522003	0	0	ARRDC1	0.316848	3.51913e-06	4.24289e-05	AMOTL2	0.525088	0	0	HS6ST1	0.421612	0	0	LYSMD4	0.484855	0	0	TRAPPC11	0.301171	1.08344e-11	8.87211e-11
MAP7D3	0.526172	0	0	THSD1	0.521951	0	0	THSD1	0.521951	0	0	PCNX3	0.316839	3.52156e-06	4.24314e-05	RTP4	0.525076	0	0	RGS12	0.421411	0	0	RFTN1	0.484848	0	0	OR51A4	0.301102	8.63047e-12	7.14228e-11
PLN	0.525833	0	0	KCP	0.521932	0	0	KCP	0.521932	0	0	SRSF6	0.316771	3.53927e-06	4.26181e-05	GFOD1	0.525019	0	0	SLC16A7	0.42137	0	0	ITGA7	0.484711	0	0	CGN	0.300826	1.146e-11	9.36473e-11
ADGRL2	0.525724	0	0	NOG	0.52192	6.25726e-16	5.68945e-15	NOG	0.52192	6.25726e-16	5.68945e-15	SLC10A7	0.316684	3.56197e-06	4.28049e-05	GPM6B	0.525006	0	0	MYBPC2	0.421349	1.22717e-22	1.21743e-21	COL4A2	0.48466	0	0	ZBTB38	0.300734	1.16339e-11	9.491e-11
PODN	0.525722	0	0	TGFB1I1	0.521915	0	0	TGFB1I1	0.521915	0	0	PDE12	0.31668	3.56302e-06	4.28049e-05	ZEB2	0.524871	0	0	MRGPRF	0.42134	0	0	PTH1R	0.484558	0	0	LRRIQ1	0.300609	1.18714e-11	9.6726e-11
FOXO1	0.525708	0	0	KCNA10	0.521673	6.49302e-16	5.90101e-15	KCNA10	0.521673	6.49302e-16	5.90101e-15	RAB2A	0.316678	3.56372e-06	4.28049e-05	GAB3	0.524733	0	0	ERAP1	0.421308	0	0	NGF	0.484551	0	0	TRPM6	0.300562	1.19622e-11	9.73844e-11
COL13A1	0.525674	0	0	MLC1	0.521545	6.61799e-16	6.01173e-15	MLC1	0.521545	6.61799e-16	6.01173e-15	PTPMT1	0.316624	3.57777e-06	4.29373e-05	DYNC1I1	0.524602	0	0	LPAR6	0.421284	0	0	HTR1D	0.484544	2.17321e-30	1.55e-29	SATB1	0.300475	1.21343e-11	9.87034e-11
HOXA7	0.525398	0	0	KCNA3	0.521515	0	0	KCNA3	0.521515	0	0	SCCPDH	0.3166	3.58411e-06	4.29689e-05	TNFAIP3	0.524587	0	0	GIMAP4	0.421081	0	0	SSPN	0.484413	0	0	CBLL1	0.300442	1.21993e-11	9.91521e-11
SNX33	0.525382	0	0	FHL2	0.521352	0	0	FHL2	0.521352	0	0	ABCA3	0.31655	3.59752e-06	4.31028e-05	MT1A	0.524583	3.3073e-36	2.0118e-35	IGLL5	0.421057	1.32138e-22	1.31024e-21	ODF3B	0.48436	0	0	RP2	0.300441	1.21997e-11	9.91521e-11
ASPHD2	0.525204	0	0	KLHL3	0.521346	0	0	KLHL3	0.521346	0	0	C1orf74	0.316472	3.61809e-06	4.33221e-05	AREG	0.524456	0	0	NOX1	0.420919	0	0	LZTS1	0.484228	0	0	DPP3	0.300358	1.23655e-11	1.00416e-10
COL4A2	0.525148	0	0	BST1	0.521308	0	0	BST1	0.521308	0	0	CTBP1	0.316408	3.63519e-06	4.34997e-05	MAP3K12	0.524354	0	0	NDE1	0.420884	0	0	MAP3K6	0.484109	0	0	USP38	0.300335	1.24124e-11	1.00713e-10
SLC6A12	0.525121	0	0	CCL2	0.521308	0	0	CCL2	0.521308	0	0	ERP29	0.316298	3.66495e-06	4.38284e-05	CFB	0.524266	0	0	S100A4	0.42073	0	0	BEST4	0.484085	2.5089e-30	1.78877e-29	NRIP1	0.300224	1.26382e-11	1.02503e-10
KCNIP3	0.525108	0	0	SLC52A1	0.521189	6.97928e-16	6.33692e-15	SLC52A1	0.521189	6.97928e-16	6.33692e-15	DPY19L3	0.316263	3.67432e-06	4.39043e-05	CD244	0.5237	0	0	LRFN5	0.420677	0	0	RBMS1	0.484044	0	0	MYO5A	0.300162	1.27664e-11	1.035e-10
EGFL6	0.525016	3.92782e-16	3.45338e-15	TNIP1	0.52117	0	0	TNIP1	0.52117	0	0	TEX2	0.316255	3.67649e-06	4.39043e-05	PCOLCE	0.523487	0	0	KCNAB2	0.420505	0	0	VMO1	0.483998	0	0	TMEM98	0.300124	1.28455e-11	1.04054e-10
CCDC82	0.524973	0	0	RARRES3	0.521082	0	0	RARRES3	0.521082	0	0	USP54	0.316246	3.67902e-06	4.39043e-05	ADAMTS5	0.523368	0	0	VCAM1	0.420461	0	0	SCPEP1	0.483835	0	0	SLC35B1	0.300092	1.29114e-11	1.04545e-10
TMEM200A	0.524938	0	0	LRP4	0.52098	0	0	LRP4	0.52098	0	0	WDFY1	0.31624	3.68046e-06	4.39043e-05	CIDEC	0.523358	5.11821e-36	3.1124e-35	ARHGEF40	0.420305	0	0	RNASE2	0.483815	2.73004e-30	1.94573e-29	BRMS1L	0.300076	1.29446e-11	1.04752e-10
MXRA8	0.524844	0	0	AMN	0.520978	0	0	AMN	0.520978	0	0	SNX19	0.3162	3.69132e-06	4.40064e-05	PIK3R6	0.523299	0	0	EMILIN1	0.420231	0	0	LRFN5	0.483804	0	0	UBQLN1	0.300075	1.29477e-11	1.04752e-10
LPAR4	0.52455	4.21479e-16	3.70399e-15	KRT17	0.520922	7.26352e-16	6.59188e-15	KRT17	0.520922	7.26352e-16	6.59188e-15	FAM109A	0.31617	3.69966e-06	4.40784e-05	HSD17B2	0.523147	5.51688e-36	3.35378e-35	TVP23A	0.420224	0	0	CCN2	0.483795	0	0	BET1	0.300039	1.30233e-11	1.05276e-10
TFEC	0.524504	0	0	ZBED2	0.520842	7.35077e-16	6.6679e-15	ZBED2	0.520842	7.35077e-16	6.6679e-15	NIPA1	0.316067	3.72773e-06	4.43852e-05	GBP6	0.522811	6.21688e-36	3.77814e-35	IFI35	0.420203	0	0	ARHGEF15	0.483763	0	0	NSUN7	0.299966	1.31777e-11	1.06392e-10
FABP3	0.524456	0	0	TRIM15	0.520768	7.4316e-16	6.73803e-15	TRIM15	0.520768	7.4316e-16	6.73803e-15	USO1	0.316022	3.74019e-06	4.45059e-05	DOK7	0.522775	0	0	CLVS2	0.420187	1.64734e-22	1.63261e-21	CHRDL2	0.483693	0	0	KIF5B	0.299945	1.32242e-11	1.06724e-10
CAPN11	0.524362	4.33596e-16	3.80873e-15	CCDC89	0.520683	0	0	CCDC89	0.520683	0	0	SPCS3	0.315995	3.74753e-06	4.45656e-05	ZBTB7C	0.522686	0	0	LPAR1	0.420159	0	0	GFRA2	0.483682	0	0	NDEL1	0.299924	1.32679e-11	1.07032e-10
TLDC2	0.524106	0	0	TMEM82	0.520586	7.63564e-16	6.91975e-15	TMEM82	0.520586	7.63564e-16	6.91975e-15	BEND4	0.315911	3.77077e-06	4.47863e-05	IL15	0.522646	0	0	PER2	0.420116	0	0	CD209	0.483517	0	0	TFIP11	0.29987	1.33847e-11	1.07929e-10
ACKR2	0.524099	0	0	BNC1	0.520554	7.67263e-16	6.94999e-15	BNC1	0.520554	7.67263e-16	6.94999e-15	TCTN1	0.315897	3.77447e-06	4.48025e-05	KLF10	0.522424	0	0	DCHS2	0.41989	1.77539e-22	1.75863e-21	C15orf39	0.483465	0	0	OSTM1	0.299724	1.37065e-11	1.10433e-10
B3GALT4	0.524075	0	0	GALK1	0.520508	0	0	GALK1	0.520508	0	0	CNBP	0.31582	3.79599e-06	4.50023e-05	HTR7	0.522356	7.30701e-36	4.43926e-35	TRPM5	0.419797	1.8177e-22	1.79963e-21	ID4	0.483439	0	0	IPPK	0.299662	1.38432e-11	1.11397e-10
CD83	0.523966	0	0	ABCA4	0.520219	0	0	ABCA4	0.520219	0	0	POLR3H	0.315781	3.8068e-06	4.51011e-05	PPM1M	0.522249	0	0	SFRP1	0.419788	0	0	ACE2	0.483332	3.17314e-30	2.2607e-29	SLC35A1	0.29963	1.39161e-11	1.11937e-10
GBP6	0.523663	4.81761e-16	4.22987e-15	MYO1A	0.520116	8.18902e-16	7.41424e-15	MYO1A	0.520116	8.18902e-16	7.41424e-15	EMC1	0.315773	3.80904e-06	4.51011e-05	COLCA2	0.522214	0	0	N4BP2L1	0.419764	0	0	CERCAM	0.483277	0	0	USP16	0.299419	1.43992e-11	1.15727e-10
HRC	0.523661	0	0	SLAMF1	0.519996	8.33731e-16	7.54493e-15	SLAMF1	0.519996	8.33731e-16	7.54493e-15	SAMD4B	0.315763	3.81203e-06	4.51087e-05	DAPP1	0.521797	0	0	TLR5	0.419737	0	0	C11orf21	0.483161	3.34676e-30	2.38353e-29	ATP6AP2	0.299383	1.44843e-11	1.16316e-10
RFLNB	0.523645	0	0	CD79B	0.519975	0	0	CD79B	0.519975	0	0	FBXO18	0.315745	3.81689e-06	4.51383e-05	S100A4	0.521727	0	0	CAMK1D	0.419485	0	0	SGCE	0.483138	0	0	THUMPD1	0.299372	1.45085e-11	1.16462e-10
DNAH17	0.523281	0	0	GZMM	0.519904	0	0	GZMM	0.519904	0	0	WDR83OS	0.315595	3.8594e-06	4.55847e-05	STK33	0.521659	0	0	TNFRSF21	0.419428	0	0	MEF2C	0.483119	0	0	ACOT2	0.299297	1.46854e-11	1.17833e-10
PRCD	0.523275	5.1068e-16	4.48172e-15	DDB2	0.519862	0	0	DDB2	0.519862	0	0	PGAP3	0.315559	3.86962e-06	4.56772e-05	ARHGAP25	0.521407	0	0	SCRN1	0.419344	0	0	SEPTIN4	0.482833	0	0	GOSR2	0.299218	1.48737e-11	1.19246e-10
ARL11	0.523262	0	0	ST5	0.519795	0	0	ST5	0.519795	0	0	ZMIZ1	0.315476	3.89319e-06	4.59272e-05	COL6A3	0.521404	0	0	GPR82	0.419191	2.11831e-22	2.09618e-21	CDC25B	0.482739	0	0	GGCX	0.299161	1.50128e-11	1.20263e-10
PPARG	0.523259	0	0	SLAMF7	0.519792	0	0	SLAMF7	0.519792	0	0	STX19	0.31526	3.95543e-06	4.66326e-05	VIT	0.521291	0	0	OBSCN	0.419149	0	0	MBOAT1	0.482625	0	0	KLHL36	0.29903	1.5335e-11	1.22743e-10
IGSF11	0.523239	5.13462e-16	4.50407e-15	CXCR6	0.519791	0	0	CXCR6	0.519791	0	0	KLHL11	0.315245	3.95969e-06	4.66542e-05	NOTCH1	0.52128	0	0	LASP1	0.41902	0	0	SVEP1	0.48252	0	0	CECR2	0.299021	1.53563e-11	1.22863e-10
ZNF804A	0.523117	5.22909e-16	4.58484e-15	SMTNL1	0.519624	0	0	SMTNL1	0.519624	0	0	EVI5L	0.315199	3.97327e-06	4.67854e-05	PTX3	0.521263	1.07584e-35	6.53405e-35	FGD6	0.418965	0	0	CRYAB	0.482514	0	0	AK7	0.299009	1.53867e-11	1.23055e-10
POU2F2	0.523099	0	0	ALDH3A1	0.519422	9.07919e-16	8.21242e-15	ALDH3A1	0.519422	9.07919e-16	8.21242e-15	MTMR3	0.315143	3.98963e-06	4.69492e-05	CRTAC1	0.521082	0	0	YPEL4	0.418631	0	0	CYP27A1	0.482373	0	0	CACNB4	0.298989	1.54348e-11	1.2339e-10
F13A1	0.523085	0	0	AQP10	0.519255	9.30609e-16	8.41369e-15	AQP10	0.519255	9.30609e-16	8.41369e-15	GPN2	0.315119	3.99666e-06	4.70031e-05	MFAP4	0.520964	0	0	MXRA5	0.41833	0	0	LRRC4C	0.482317	4.35238e-30	3.09859e-29	ADM2	0.298985	1.54448e-11	1.23419e-10
SOX18	0.52295	0	0	ASPHD2	0.519216	0	0	ASPHD2	0.519216	0	0	TMEM147	0.315097	4.00292e-06	4.7042e-05	PTPRQ	0.520956	1.19909e-35	7.28034e-35	WNT1	0.418327	2.63222e-22	2.6034e-21	FOXI1	0.482314	4.35689e-30	3.10067e-29	CYP7B1	0.298892	1.56791e-11	1.25137e-10
IL18R1	0.522846	0	0	SHE	0.519215	0	0	SHE	0.519215	0	0	DPP4	0.315091	4.00488e-06	4.7042e-05	PLEKHA4	0.520674	0	0	PMP22	0.418238	0	0	LRP4	0.482186	0	0	MPHOSPH6	0.298823	1.5856e-11	1.26483e-10
EXOC3L2	0.522795	0	0	RRAD	0.519175	0	0	RRAD	0.519175	0	0	MPP7	0.314911	4.05809e-06	4.76378e-05	SYT12	0.520544	0	0	SORL1	0.418189	0	0	FILIP1L	0.48212	0	0	TERF2	0.298754	1.60322e-11	1.27799e-10
ANKDD1A	0.522713	0	0	SPSB4	0.519162	9.43573e-16	8.52687e-15	SPSB4	0.519162	9.43573e-16	8.52687e-15	DIDO1	0.31486	4.07319e-06	4.77858e-05	GABRA3	0.52048	1.41832e-35	8.60874e-35	PGRMC1	0.418162	0	0	TMEM237	0.482071	0	0	GAA	0.298727	1.61013e-11	1.28245e-10
TSLP	0.522697	5.56993e-16	4.88146e-15	TRPM6	0.519121	0	0	TRPM6	0.519121	0	0	KCNJ11	0.314824	4.08395e-06	4.78827e-05	MX1	0.520262	0	0	NFE2	0.418141	2.75869e-22	2.7271e-21	DUSP18	0.482069	0	0	OTUB2	0.298539	1.6598e-11	1.31932e-10
PRSS2	0.522614	5.6393e-16	4.94e-15	OR10AD1	0.518969	9.71003e-16	8.77061e-15	OR10AD1	0.518969	9.71003e-16	8.77061e-15	PROB1	0.314679	4.12767e-06	4.83657e-05	SLC25A12	0.520127	0	0	PATL2	0.418069	0	0	RAP2B	0.482068	0	0	HUS1	0.29853	1.66214e-11	1.32064e-10
PILRA	0.522401	0	0	C9orf47	0.518937	9.75555e-16	8.80758e-15	C9orf47	0.518937	9.75555e-16	8.80758e-15	DHCR7	0.314624	4.14423e-06	4.853e-05	ACVRL1	0.520095	0	0	IL18R1	0.418056	0	0	NLGN2	0.48201	0	0	CD44	0.298509	1.66789e-11	1.32467e-10
HSPG2	0.522363	0	0	CRIP1	0.518889	0	0	CRIP1	0.518889	0	0	C10orf35	0.314501	4.18162e-06	4.89379e-05	KCTD8	0.520004	1.67709e-35	1.01762e-34	RGN	0.417944	0	0	ANKRD33B	0.481794	0	0	TMED3	0.298492	1.67242e-11	1.32773e-10
CBLB	0.522311	0	0	RASGRP3	0.5185	0	0	RASGRP3	0.5185	0	0	MCAT	0.314421	4.20617e-06	4.91953e-05	AEBP1	0.519817	0	0	ABCA4	0.417936	0	0	CORO2B	0.481565	0	0	FMO4	0.298382	1.70238e-11	1.35041e-10
FAM160B2	0.522277	0	0	HGF	0.518411	0	0	HGF	0.518411	0	0	RAB35	0.314408	4.21028e-06	4.92133e-05	STAB1	0.519455	0	0	APOBEC3F	0.417795	0	0	POU2F3	0.481278	0	0	AL049779.1	0.298285	1.3734e-11	1.10609e-10
FMNL1	0.522273	0	0	KCTD12	0.518404	0	0	KCTD12	0.518404	0	0	RMND5B	0.314267	4.25404e-06	4.96945e-05	ITPRIP	0.519358	0	0	ANTXR1	0.417765	0	0	ETV4	0.481195	0	0	CAMK1	0.298163	1.76348e-11	1.39718e-10
ZFP36L1	0.521997	0	0	TDRD9	0.518324	0	0	TDRD9	0.518324	0	0	TMCC1	0.314049	4.32218e-06	5.04597e-05	CYP4F3	0.519203	2.22214e-35	1.34793e-34	SYDE1	0.417719	0	0	KLHL13	0.481107	0	0	SLC37A1	0.298118	1.77634e-11	1.4068e-10
DOCK6	0.52192	0	0	ADAMTS16	0.518276	0	0	ADAMTS16	0.518276	0	0	USP46	0.3139	4.3696e-06	5.09822e-05	PLCH2	0.519096	0	0	ABCA12	0.417689	3.08946e-22	3.05255e-21	SOD2	0.480942	0	0	EMC3	0.29798	1.81609e-11	1.43711e-10
PTPRO	0.521691	0	0	NOS2	0.518256	0	0	NOS2	0.518256	0	0	HEBP1	0.313873	4.37812e-06	5.10505e-05	PLTP	0.51902	0	0	QPRT	0.417571	0	0	KCNJ1	0.480812	6.93767e-30	4.93554e-29	TSPAN19	0.297971	1.44586e-11	1.16157e-10
FHL1	0.52169	0	0	RASGRP2	0.518244	0	0	RASGRP2	0.518244	0	0	PITHD1	0.313837	4.38965e-06	5.11538e-05	NTRK1	0.519016	0	0	RELL1	0.417238	0	0	CDKN2B	0.480795	0	0	CACUL1	0.297791	1.87216e-11	1.47848e-10
CETP	0.521538	0	0	PLEKHG5	0.518165	0	0	PLEKHG5	0.518165	0	0	ACSM3	0.313743	4.4201e-06	5.14773e-05	LDB2	0.519013	0	0	MFGE8	0.417181	0	0	RARB	0.480773	0	0	ABO	0.297664	1.91092e-11	1.50668e-10
SMAD7	0.521395	0	0	TMEM200C	0.518159	1.09457e-15	9.87747e-15	TMEM200C	0.518159	1.09457e-15	9.87747e-15	FZD4	0.313618	4.46029e-06	5.19138e-05	TAGLN2	0.518865	0	0	MORN3	0.417126	0	0	IGSF6	0.480741	0	0	ATP6V1H	0.297619	1.92468e-11	1.51689e-10
SH3RF3	0.521354	0	0	GRIN2B	0.517985	1.12319e-15	1.01309e-14	GRIN2B	0.517985	1.12319e-15	1.01309e-14	SOD3	0.313577	4.47376e-06	5.2039e-05	EDN2	0.51874	0	0	EOGT	0.416977	0	0	PDCD1LG2	0.480687	0	0	PRKCZ	0.297418	1.98791e-11	1.56546e-10
PLPP3	0.521286	0	0	AKNA	0.517825	0	0	AKNA	0.517825	0	0	ZNF460	0.313484	4.50433e-06	5.23628e-05	CDH8	0.518702	2.64874e-35	1.6062e-34	LAMC2	0.416938	0	0	KIRREL3	0.480658	7.27674e-30	5.17487e-29	MMP26	0.297405	1.58606e-11	1.26483e-10
HABP4	0.521232	0	0	NLRP12	0.517805	0	0	NLRP12	0.517805	0	0	MRPS26	0.313432	4.52144e-06	5.25299e-05	LRCH2	0.518651	0	0	GBP5	0.416619	0	0	ANKRD65	0.480643	0	0	QPCT	0.297328	2.01665e-11	1.58681e-10
MSRA	0.521176	0	0	ST8SIA4	0.517656	0	0	ST8SIA4	0.517656	0	0	PRKAA1	0.313388	4.53598e-06	5.26451e-05	IL1RN	0.518628	0	0	PPM1M	0.416479	0	0	CHST1	0.480478	0	0	VAMP7	0.29729	2.02897e-11	1.59522e-10
OSCAR	0.521051	0	0	SCHIP1	0.517531	0	0	SCHIP1	0.517531	0	0	HSD17B12	0.313385	4.53686e-06	5.26451e-05	PHLDA3	0.518587	0	0	LAX1	0.416389	4.27714e-22	4.2239e-21	ST8SIA4	0.480384	0	0	VAMP7.1	0.29729	2.02897e-11	1.59522e-10
IL1R2	0.521022	0	0	CXorf57	0.517512	1.20433e-15	1.08577e-14	CXorf57	0.517512	1.20433e-15	1.08577e-14	AVL9	0.313354	4.54701e-06	5.2731e-05	FCRLB	0.518408	0	0	COPZ2	0.416253	0	0	PLA2G4D	0.480176	8.44359e-30	6.00248e-29	TRIM26	0.297149	2.07569e-11	1.62898e-10
KIAA1549L	0.52089	0	0	TAS2R41	0.517482	1.20966e-15	1.09006e-14	TAS2R41	0.517482	1.20966e-15	1.09006e-14	ERCC1	0.313318	4.55896e-06	5.28376e-05	ILDR2	0.518258	0	0	SLC7A5	0.416005	0	0	IER5L	0.480092	0	0	TNFAIP8	0.297147	2.07609e-11	1.62898e-10
AHNAK2	0.520822	0	0	VOPP1	0.517464	0	0	VOPP1	0.517464	0	0	TSC22D4	0.313292	4.56783e-06	5.29085e-05	AHDC1	0.518238	0	0	GZMK	0.415989	4.72657e-22	4.66536e-21	RGL1	0.480078	0	0	BEST3	0.297141	2.07829e-11	1.63005e-10
C11orf95	0.52082	0	0	PAEP	0.517443	1.2166e-15	1.0958e-14	PAEP	0.517443	1.2166e-15	1.0958e-14	GNA12	0.313272	4.5745e-06	5.29536e-05	SLITRK6	0.517969	0	0	G0S2	0.41594	0	0	ECRG4	0.480058	0	0	SF3A1	0.297087	2.09619e-11	1.64277e-10
COX7A1	0.520812	0	0	ZIC1	0.517436	1.2179e-15	1.09645e-14	ZIC1	0.517436	1.2179e-15	1.09645e-14	AP2S1	0.313236	4.58652e-06	5.30607e-05	NOD2	0.517812	0	0	ATP2A3	0.415934	0	0	A2ML1	0.480003	0	0	MPZL1	0.297077	2.09959e-11	1.64412e-10
SSTR2	0.520788	0	0	CD200R1	0.517392	0	0	CD200R1	0.517392	0	0	ZCCHC24	0.313221	4.59142e-06	5.30854e-05	PEAK1	0.517681	0	0	FCRL1	0.415932	4.79396e-22	4.72949e-21	POU2F2	0.479954	0	0	MFSD5	0.297056	2.10685e-11	1.64914e-10
KLF6	0.520724	0	0	ADAD2	0.517231	1.25527e-15	1.12957e-14	ADAD2	0.517231	1.25527e-15	1.12957e-14	BCAR1	0.313102	4.63129e-06	5.35141e-05	CD83	0.517666	0	0	ADA	0.415794	0	0	LY6E	0.479897	0	0	SLC7A1	0.296872	2.16985e-11	1.69709e-10
APCDD1L	0.520711	0	0	ALK	0.517161	0	0	ALK	0.517161	0	0	ABHD17A	0.313013	4.66153e-06	5.3831e-05	PPP1R12C	0.517645	0	0	NFATC4	0.415527	0	0	LILRB3	0.47989	0	0	APIP	0.296845	2.17902e-11	1.70358e-10
DPF3	0.520459	0	0	SLFN14	0.516972	1.30405e-15	1.17291e-14	SLFN14	0.516972	1.30405e-15	1.17291e-14	DNAJC30	0.31299	4.66923e-06	5.38435e-05	PCDH18	0.517615	0	0	TBC1D10C	0.415492	0	0	SLAMF6	0.479797	9.4914e-30	6.74491e-29	PHAX	0.296749	2.21297e-11	1.72805e-10
IRF5	0.520402	0	0	PRSS2	0.516959	1.30658e-15	1.17463e-14	PRSS2	0.516959	1.30658e-15	1.17463e-14	CTSO	0.312985	4.67104e-06	5.38435e-05	CLIC4	0.517585	0	0	TMPRSS7	0.415369	5.51549e-22	5.43856e-21	ACTA2	0.47958	0	0	PCTP	0.296596	2.26774e-11	1.7701e-10
GK3P	0.52036	7.89781e-16	6.91528e-15	B9D2	0.516878	0	0	B9D2	0.516878	0	0	KPNA1	0.312762	4.74737e-06	5.46237e-05	MUC16	0.517343	4.26006e-35	2.5825e-34	NFKB1	0.414974	0	0	SPOCK2	0.479499	0	0	LGR4	0.296586	2.27123e-11	1.77212e-10
SEMA6D	0.520295	0	0	COLEC10	0.516607	1.37601e-15	1.23648e-14	COLEC10	0.516607	1.37601e-15	1.23648e-14	TMEM63B	0.312754	4.75013e-06	5.46237e-05	TLR1	0.517264	0	0	RSPO3	0.414907	0	0	SPHK1	0.479268	0	0	UHRF1BP1L	0.296558	2.28151e-11	1.77943e-10
ABCC3	0.520279	0	0	FAM180A	0.51659	0	0	FAM180A	0.51659	0	0	KDM6A	0.31271	4.76536e-06	5.47587e-05	JAK3	0.516985	0	0	ZNF385D	0.41477	0	0	HLA-DQB1	0.479155	0	0	EFCAB12	0.296377	2.34855e-11	1.82879e-10
RCAN2	0.520179	0	0	RSPO1	0.516462	1.40555e-15	1.26243e-14	RSPO1	0.516462	1.40555e-15	1.26243e-14	GLB1	0.312696	4.77045e-06	5.47587e-05	IGFBP7	0.516675	0	0	GAS7	0.414711	0	0	FBXO39	0.47908	1.18328e-29	8.40572e-29	CNIH1	0.296356	2.35668e-11	1.8344e-10
CD274	0.520164	0	0	UNC5B	0.516457	0	0	UNC5B	0.516457	0	0	PCCB	0.312484	4.84456e-06	5.55429e-05	GFRA3	0.516399	5.91665e-35	3.58563e-34	FCN1	0.414678	0	0	FCHSD2	0.478964	0	0	PROSER2	0.296208	2.41283e-11	1.87585e-10
GFRA2	0.520088	0	0	PTPN6	0.516418	0	0	PTPN6	0.516418	0	0	TMF1	0.312421	4.86668e-06	5.57631e-05	SLC19A3	0.516359	5.99922e-35	3.63455e-34	SMCO2	0.414135	7.49389e-22	7.38565e-21	CLDN5	0.478932	0	0	MED21	0.296006	2.49218e-11	1.93677e-10
TBC1D22A	0.519994	0	0	KCNE1	0.516265	1.44689e-15	1.29894e-14	KCNE1	0.516265	1.44689e-15	1.29894e-14	EPHX2	0.312372	4.88416e-06	5.59299e-05	MAOB	0.516346	0	0	NLRC4	0.414124	0	0	PDGFC	0.478931	0	0	ACE	0.295967	2.50776e-11	1.94656e-10
PLA2G15	0.519972	0	0	MUSK	0.516031	1.49741e-15	1.34367e-14	MUSK	0.516031	1.49741e-15	1.34367e-14	CFAP20	0.312322	4.9017e-06	5.60746e-05	SEMA5A	0.51622	0	0	IFNAR2	0.41376	0	0	HS3ST3B1	0.478901	0	0	ZNF609	0.295882	2.54202e-11	1.97237e-10
HSD11B1	0.519936	0	0	TAL1	0.515912	0	0	TAL1	0.515912	0	0	NDUFS2	0.31232	4.90265e-06	5.60746e-05	RGS13	0.516014	6.76387e-35	4.09653e-34	SNAI2	0.413674	0	0	MFAP4	0.478834	0	0	DCAF6	0.295876	2.54434e-11	1.97338e-10
MFSD7	0.519887	0	0	LRRC8C	0.515896	0	0	LRRC8C	0.515896	0	0	YME1L1	0.312265	4.92215e-06	5.62641e-05	CHRNA7	0.51573	7.46603e-35	4.52039e-34	PBXIP1	0.413612	0	0	NOTCH4	0.478832	0	0	VWA8	0.295854	2.55342e-11	1.97964e-10
C8orf88	0.51982	0	0	LHPP	0.515878	0	0	LHPP	0.515878	0	0	BCDIN3D	0.312252	4.92692e-06	5.6285e-05	SH3GL3	0.515727	7.47197e-35	4.52258e-34	PARP15	0.413593	8.56865e-22	8.44062e-21	MYADM	0.47881	0	0	RAPH1	0.295824	2.56532e-11	1.98807e-10
CEP295NL	0.519767	0	0	DPYS	0.515821	1.54427e-15	1.38507e-14	DPYS	0.515821	1.54427e-15	1.38507e-14	C22orf29	0.312161	4.95947e-06	5.66231e-05	MYEOV	0.515643	7.69278e-35	4.65479e-34	FAM89A	0.413593	0	0	FMO1	0.478774	1.29998e-29	9.23135e-29	LENG9	0.295785	2.58152e-11	1.99983e-10
TRABD2A	0.519734	0	0	IRF8	0.515797	0	0	IRF8	0.515797	0	0	STK16	0.312148	4.96427e-06	5.66442e-05	COL4A4	0.515608	0	0	SEMA4B	0.413586	0	0	GABRA3	0.478721	1.32147e-29	9.38056e-29	AFDN	0.295777	2.58457e-11	2.0014e-10
TNS2	0.519647	0	0	FAM159A	0.5157	1.572e-15	1.40929e-14	FAM159A	0.5157	1.572e-15	1.40929e-14	MPZL1	0.312098	4.98209e-06	5.68136e-05	SH3BGR	0.515566	7.90215e-35	4.77999e-34	IL9R	0.413501	8.76774e-22	8.62802e-21	IL13RA2	0.478705	0	0	CAB39L	0.295771	2.58713e-11	2.00259e-10
PLCXD2	0.519599	0	0	APOL3	0.515569	0	0	APOL3	0.515569	0	0	TSPYL2	0.311972	5.0281e-06	5.73042e-05	CLDN10	0.515486	8.12339e-35	4.9123e-34	IL9R.1	0.413501	8.76774e-22	8.62802e-21	RCAN1	0.478629	0	0	SLC25A44	0.295601	2.65833e-11	2.05525e-10
ZFYVE28	0.519584	0	0	SH3PXD2B	0.51542	0	0	SH3PXD2B	0.51542	0	0	AMMECR1L	0.311804	5.08975e-06	5.79379e-05	IL22RA1	0.515451	0	0	AOC1	0.413249	9.33014e-22	9.17684e-21	AGAP2	0.478591	0	0	SEC24C	0.295539	2.68468e-11	2.07398e-10
PARP15	0.519555	0	0	TACC1	0.515392	0	0	TACC1	0.515392	0	0	OGFOD3	0.311684	5.13423e-06	5.84095e-05	CSF2RA	0.515432	0	0	MARVELD1	0.413229	0	0	CREB5	0.478521	0	0	GCLM	0.295502	2.70075e-11	2.08501e-10
ZNRF1	0.519524	0	0	LURAP1	0.515374	0	0	LURAP1	0.515374	0	0	BRD2	0.311664	5.14168e-06	5.84595e-05	CSF2RA.1	0.515432	0	0	STK17A	0.412905	0	0	CCR2	0.478472	0	0	TP53INP2	0.29535	2.7669e-11	2.13244e-10
GPR183	0.519512	0	0	ASAP1	0.515358	0	0	ASAP1	0.515358	0	0	CENPN	0.311534	5.19009e-06	5.8975e-05	CFAP300	0.515276	0	0	FAM177B	0.41272	0	0	SUSD2	0.478466	0	0	PREPL	0.295304	2.78732e-11	2.14732e-10
ADCY5	0.519493	0	0	TGFBR3	0.515334	0	0	TGFBR3	0.515334	0	0	MAGI1	0.311504	5.20164e-06	5.90711e-05	HPD	0.515114	0	0	FCAMR	0.412666	1.07744e-21	1.0592e-20	HSPA4L	0.478336	0	0	LTN1	0.295296	2.79074e-11	2.14911e-10
MARCH1.#	0.519417	0	0	KPNA7	0.515164	1.70033e-15	1.52362e-14	KPNA7	0.515164	1.70033e-15	1.52362e-14	EPS8L1	0.311452	5.22127e-06	5.92589e-05	SERPINI2	0.515093	9.30783e-35	5.6268e-34	PPP1R16B	0.412579	0	0	DLC1	0.478317	0	0	PSME4	0.295288	2.79435e-11	2.15104e-10
PTGES	0.519357	0	0	TENM4	0.515093	0	0	TENM4	0.515093	0	0	TAOK2	0.311406	5.23844e-06	5.94186e-05	GDNF	0.515073	0	0	SLC5A8	0.412559	1.10625e-21	1.08698e-20	HAS3	0.478295	0	0	YIPF4	0.295268	2.80318e-11	2.15699e-10
FAM167A	0.519228	9.34427e-16	8.17805e-15	VAV3	0.514897	0	0	VAV3	0.514897	0	0	MARS	0.311233	5.30459e-06	6.01333e-05	HHIP	0.514978	0	0	SLC38A5	0.412524	0	0	TREM1	0.478293	0	0	NHLRC2	0.295238	2.81639e-11	2.1663e-10
EXTL1	0.519176	0	0	SEZ6L	0.514853	1.77939e-15	1.59371e-14	SEZ6L	0.514853	1.77939e-15	1.59371e-14	FAM110A	0.311151	5.3359e-06	6.04525e-05	ZNF660	0.514948	0	0	TRAF5	0.412216	0	0	ART5	0.477964	0	0	TMBIM4	0.29523	2.82012e-11	2.16832e-10
SMAD3	0.519124	0	0	SCARA3	0.514794	0	0	SCARA3	0.514794	0	0	RBM18	0.311119	5.34827e-06	6.05569e-05	DCBLD2	0.514926	0	0	NKD2	0.412192	0	0	KLK10	0.477777	0	0	EEF1AKMT3	0.295074	2.89101e-11	2.22107e-10
ARHGAP30	0.518987	0	0	STARD5	0.514759	0	0	STARD5	0.514759	0	0	NUDT11	0.311108	4.78869e-06	5.49352e-05	GABRQ	0.514705	1.06457e-34	6.43361e-34	AC055839.2	0.412186	0	0	PRSS22	0.477747	0	0	CPSF2	0.295047	2.90347e-11	2.22977e-10
FXYD2	0.51895	9.73751e-16	8.51832e-15	FBLN1	0.514757	0	0	FBLN1	0.514757	0	0	SMIM15	0.311019	5.3871e-06	6.09605e-05	USP11	0.514413	0	0	TSPAN11	0.412122	0	0	TNFSF13B	0.477726	0	0	SLC25A35	0.294896	2.97385e-11	2.28291e-10
TNIK	0.51894	0	0	IER5L	0.514657	0	0	IER5L	0.514657	0	0	CSK	0.310726	5.50254e-06	6.21567e-05	CD247	0.514371	0	0	PLEKHG7	0.412106	1.23676e-21	1.2146e-20	GSTA1	0.477652	1.83367e-29	1.30117e-28	AKAP1	0.294869	2.98685e-11	2.29199e-10
RAB33A	0.518902	9.80652e-16	8.57478e-15	C19orf35	0.514651	0	0	C19orf35	0.514651	0	0	JAG1	0.310702	5.51209e-06	6.22279e-05	KRT19	0.514046	0	0	RAB42	0.412063	0	0	CAV1	0.477594	0	0	TAB3	0.294855	2.99332e-11	2.29606e-10
FAIM2	0.518798	9.95823e-16	8.70346e-15	CD63	0.514626	0	0	CD63	0.514626	0	0	RTCB	0.310669	5.52538e-06	6.23412e-05	CSF1R	0.513982	0	0	BHLHE40	0.411932	0	0	TRPC3	0.477534	1.90106e-29	1.3485e-28	ETFA	0.294847	2.99713e-11	2.29808e-10
KCND1	0.518781	0	0	TFPI	0.514585	0	0	TFPI	0.514585	0	0	PCYT1A	0.310571	5.56436e-06	6.2744e-05	CCN4	0.513668	0	0	MS4A4E	0.411862	1.31341e-21	1.28923e-20	FBLN5	0.47744	0	0	SMS	0.294753	3.04225e-11	2.33084e-10
ADPRH	0.518655	0	0	TNFRSF1A	0.514542	0	0	TNFRSF1A	0.514542	0	0	MRPL32	0.310523	5.58368e-06	6.29248e-05	RAD51AP2	0.513582	1.56855e-34	9.47639e-34	MAT2B	0.411839	0	0	CACNB1	0.477062	0	0	LANCL2	0.294645	3.09497e-11	2.36751e-10
GNA13	0.518496	0	0	PRDM1	0.514462	0	0	PRDM1	0.514462	0	0	KIF1C	0.310497	5.59444e-06	6.3009e-05	NUAK1	0.513565	0	0	ERVV-1	0.411745	1.35164e-21	1.32609e-20	SYNGR1	0.477001	0	0	MMGT1	0.294499	3.1674e-11	2.42007e-10
TTYH2	0.518456	0	0	RHBDL2	0.514421	0	0	RHBDL2	0.514421	0	0	TRIM36	0.310469	5.60576e-06	6.30994e-05	BEND6	0.513085	0	0	NECTIN1	0.411726	0	0	SLC34A1	0.476988	2.24614e-29	1.5927e-28	SCOC	0.294483	3.17546e-11	2.42528e-10
CCR10	0.518404	0	0	GALNT8	0.51426	1.94049e-15	1.73719e-14	GALNT8	0.51426	1.94049e-15	1.73719e-14	TMEM39A	0.310451	5.61278e-06	6.31406e-05	EFHD2	0.512614	0	0	HIVEP3	0.411699	0	0	FAM78A	0.47692	0	0	ARL8B	0.294466	3.18421e-11	2.43006e-10
GALNT5	0.518322	1.06851e-15	9.33445e-15	FOSL2	0.514229	0	0	FOSL2	0.514229	0	0	SLC25A44	0.310443	5.61602e-06	6.31406e-05	PLB1	0.512528	0	0	HGF	0.411663	0	0	ANK2	0.476858	0	0	APC	0.294406	3.21446e-11	2.45219e-10
ILK	0.518265	0	0	LRRN4CL	0.514223	0	0	LRRN4CL	0.514223	0	0	AMBRA1	0.310433	5.62034e-06	6.31522e-05	CARD11	0.512482	0	0	TTC39B	0.411403	0	0	SDC3	0.476814	0	0	CADM4	0.294352	3.24241e-11	2.47158e-10
GPNMB	0.518153	0	0	PNPLA1	0.514216	1.95302e-15	1.74759e-14	PNPLA1	0.514216	1.95302e-15	1.74759e-14	SUPT5H	0.310411	5.629e-06	6.32124e-05	PTPN14	0.51237	0	0	KIF19	0.411381	0	0	PON3	0.476681	2.46674e-29	1.74849e-28	ERBB2	0.29427	3.28497e-11	2.50304e-10
AANAT	0.518133	0	0	COL4A4	0.514125	0	0	COL4A4	0.514125	0	0	VPS35	0.310374	5.64419e-06	6.33458e-05	MAMSTR	0.512283	0	0	GPX8	0.411297	0	0	DNM1	0.476663	0	0	TFF3	0.294214	3.3141e-11	2.52425e-10
CHI3L2	0.51802	0	0	TNIK	0.514113	0	0	TNIK	0.514113	0	0	WDR55	0.310279	5.68287e-06	6.37426e-05	LOXL1	0.512053	0	0	TMEM74	0.411262	1.52171e-21	1.49219e-20	OSM	0.476621	0	0	SLC25A48	0.294207	3.31778e-11	2.52607e-10
SRL	0.518016	0	0	MGAT1	0.514038	0	0	MGAT1	0.514038	0	0	GPKOW	0.310166	5.72951e-06	6.42282e-05	SCNN1B	0.511948	0	0	TIAM1	0.411159	0	0	CD40LG	0.476329	0	0	NT5C2	0.294183	3.33034e-11	2.53267e-10
ERMN	0.518013	1.11846e-15	9.76636e-15	BIRC7	0.513937	2.03412e-15	1.81931e-14	BIRC7	0.513937	2.03412e-15	1.81931e-14	MIOS	0.310135	5.74219e-06	6.43327e-05	STX11	0.511622	0	0	CD55	0.411021	0	0	MROH6	0.476301	0	0	PRR15L	0.294056	3.39831e-11	2.58033e-10
GRIK3	0.517947	1.12946e-15	9.85797e-15	LEF1	0.513786	0	0	LEF1	0.513786	0	0	TIMMDC1	0.310111	5.75214e-06	6.43936e-05	LCN2	0.511604	0	0	SNCG	0.411003	0	0	HAP1	0.476288	0	0	GABRQ	0.294003	2.7554e-11	2.12441e-10
LOXL1	0.517805	0	0	CD3E	0.513717	0	0	CD3E	0.513717	0	0	GLO1	0.310106	5.75435e-06	6.43936e-05	DRAM1	0.511529	0	0	PRTFDC1	0.411002	0	0	DEPP1	0.476205	0	0	USB1	0.293993	3.43206e-11	2.60495e-10
FOXC2	0.517781	0	0	TCHH	0.513582	0	0	TCHH	0.513582	0	0	ZNF587B	0.31009	5.76099e-06	6.44303e-05	CHODL	0.511454	0	0	MFAP2	0.410906	0	0	IL15RA	0.4762	0	0	BIRC6	0.293984	3.43713e-11	2.60677e-10
TPP1	0.517652	0	0	FGD5	0.51353	0	0	FGD5	0.51353	0	0	UBE2H	0.310047	5.77874e-06	6.4591e-05	PLAUR	0.51138	0	0	S100B	0.410858	0	0	ELN	0.476184	0	0	N4BP1	0.293973	3.44308e-11	2.61027e-10
PDE4DIP	0.517559	0	0	PPP1R14C	0.51341	2.19641e-15	1.96355e-14	PPP1R14C	0.51341	2.19641e-15	1.96355e-14	PEX7	0.310026	5.78763e-06	6.46527e-05	TMEM176B	0.511304	0	0	FHL3	0.410842	0	0	HEPH	0.476037	0	0	IL17RC	0.293801	3.53794e-11	2.67802e-10
SPOCD1	0.517548	0	0	FAXDC2	0.513319	0	0	FAXDC2	0.513319	0	0	PPA2	0.309927	5.82892e-06	6.50761e-05	KRT40	0.510848	4.00481e-34	2.41875e-33	PBX4	0.410727	0	0	KRT80	0.475998	0	0	EIF4G1	0.293712	3.58854e-11	2.71526e-10
CD300E	0.517309	0	0	ZNF648	0.513167	2.27542e-15	2.03323e-14	ZNF648	0.513167	2.27542e-15	2.03323e-14	APH1A	0.309914	5.83453e-06	6.51007e-05	ADAMTSL4	0.510833	0	0	CRP	0.410638	1.77327e-21	1.738e-20	SCUBE2	0.475839	0	0	EFS	0.293419	3.75832e-11	2.83494e-10
STAT4	0.51725	0	0	LAYN	0.513157	0	0	LAYN	0.513157	0	0	AAGAB	0.309838	5.86656e-06	6.54007e-05	RBP5	0.510771	0	0	DMC1	0.410636	0	0	TBX19	0.475806	0	0	SLC6A17	0.293349	3.80042e-11	2.86227e-10
PDK4	0.516985	0	0	BIN3	0.513087	0	0	BIN3	0.513087	0	0	ANO10	0.309834	5.86825e-06	6.54007e-05	NEGR1	0.510693	0	0	PCYT1B	0.410631	1.77641e-21	1.7402e-20	DENND2C	0.475747	0	0	GLYATL1B	0.293339	3.06628e-11	2.34648e-10
MYEOV	0.516942	1.30993e-15	1.14279e-14	ANXA9	0.513001	0	0	ANXA9	0.513001	0	0	LRBA	0.309757	5.90102e-06	6.56895e-05	DRP2	0.51058	0	0	ERMN	0.41045	1.85698e-21	1.81822e-20	PRNP	0.475706	0	0	TUBB2A	0.293248	3.86133e-11	2.90702e-10
HOXC8	0.516642	1.369e-15	1.19377e-14	CDKN1A	0.512889	0	0	CDKN1A	0.512889	0	0	GOSR2	0.309702	5.92429e-06	6.5872e-05	DMPK	0.510578	0	0	BHMT2	0.41039	0	0	TRPM6	0.475679	0	0	ATP9B	0.293063	3.97563e-11	2.98731e-10
ABCA1	0.516594	0	0	CHST7	0.512831	0	0	CHST7	0.512831	0	0	TUSC2	0.309678	5.93453e-06	6.59477e-05	ASCL2	0.510405	4.65739e-34	2.81202e-33	TNFRSF13C	0.410304	0	0	TUBG2	0.475633	0	0	RNF111	0.29301	4.0092e-11	3.01137e-10
NFATC2	0.516594	0	0	ILK	0.512825	0	0	ILK	0.512825	0	0	LIMA1	0.309617	5.96079e-06	6.6201e-05	CYTIP	0.510243	0	0	NDRG2	0.410239	0	0	METRNL	0.475551	0	0	RNF114	0.292944	4.05122e-11	3.04177e-10
TNR	0.516579	1.38175e-15	1.20435e-14	ARSB	0.51245	0	0	ARSB	0.51245	0	0	OSBPL2	0.309413	6.04892e-06	6.70889e-05	TMEM74	0.510203	4.98982e-34	3.0118e-33	BNIP5	0.410016	2.06491e-21	2.0208e-20	USP44	0.475238	0	0	TFF1	0.29294	4.05353e-11	3.04233e-10
CFAP221	0.51656	1.38561e-15	1.20716e-14	DNM1	0.512384	0	0	DNM1	0.512384	0	0	MAP1LC3A	0.309407	6.05124e-06	6.70889e-05	GRID1	0.510027	0	0	KCNK15	0.409703	0	0	ICOS	0.475169	3.90633e-29	2.76791e-28	ARHGAP6	0.292927	4.06231e-11	3.04775e-10
CEP85L	0.516454	0	0	GPR17	0.512379	0	0	GPR17	0.512379	0	0	LRIF1	0.309342	6.07973e-06	6.73396e-05	CDH19	0.50995	5.43838e-34	3.28153e-33	DAB2IP	0.409588	0	0	NABP1	0.475163	0	0	PFKFB4	0.292836	4.12099e-11	3.09052e-10
NEDD4	0.51643	0	0	TRIM55	0.512369	2.55499e-15	2.28198e-14	TRIM55	0.512369	2.55499e-15	2.28198e-14	RBSN	0.309334	6.08323e-06	6.73396e-05	PDE1B	0.509756	0	0	AKR1C1	0.409221	0	0	MAPK3	0.475147	0	0	PRKAR1A	0.292773	4.16166e-11	3.11869e-10
TSPAN7	0.516149	0	0	PKN3	0.512359	0	0	PKN3	0.512359	0	0	WDFY3	0.309234	6.12712e-06	6.76951e-05	SYNE1	0.509683	0	0	TREH	0.409194	2.52366e-21	2.4685e-20	HCAR3	0.475038	4.06496e-29	2.87926e-28	FCHO2	0.292699	4.21069e-11	3.15301e-10
IGFL2	0.515882	1.5306e-15	1.33287e-14	SLC5A9	0.512252	0	0	SLC5A9	0.512252	0	0	KCTD21	0.309118	6.1784e-06	6.81831e-05	DUSP2	0.509523	0	0	SPATA18	0.408948	0	0	BEGAIN	0.474975	0	0	MUC2	0.29263	3.43627e-11	2.60677e-10
CHRD	0.515774	0	0	CAPN11	0.512139	2.64139e-15	2.35805e-14	CAPN11	0.512139	2.64139e-15	2.35805e-14	CHSY1	0.309102	6.18551e-06	6.82222e-05	ELFN1	0.509441	0	0	TINAGL1	0.40891	0	0	TGFBR2	0.474946	0	0	TMBIM1	0.29259	4.28354e-11	3.20633e-10
DPYD	0.51568	0	0	HIST1H3J	0.512106	0	0	HIST1H3J	0.512106	0	0	CHD6	0.309043	6.21163e-06	6.84709e-05	MFNG	0.509368	0	0	COL16A1	0.408889	0	0	BMERB1	0.474748	0	0	TENT4B	0.292556	4.30699e-11	3.22264e-10
CDC42EP1	0.515614	0	0	CHRD	0.512	0	0	CHRD	0.512	0	0	NF2	0.309019	6.22235e-06	6.85102e-05	ISYNA1	0.509042	0	0	CD70	0.408843	2.74913e-21	2.6877e-20	PTPRC	0.474635	0	0	CNOT1	0.292537	4.31978e-11	3.23097e-10
SH3BP2	0.515445	0	0	C2orf54	0.511819	2.76669e-15	2.46875e-14	C2orf54	0.511819	2.76669e-15	2.46875e-14	SLC27A4	0.308883	6.28341e-06	6.9103e-05	BATF	0.509027	0	0	ATOH8	0.408833	0	0	PHKG1	0.474624	0	0	NUS1	0.292484	4.35563e-11	3.25529e-10
HOXB8	0.515409	1.64039e-15	1.42783e-14	HACD4	0.51179	0	0	HACD4	0.51179	0	0	ZNF609	0.308843	6.30147e-06	6.9262e-05	FBN3	0.508933	0	0	TNS1	0.408645	0	0	ZNF208	0.474545	4.72041e-29	3.34231e-28	DUSP10	0.29246	4.37242e-11	3.26659e-10
CYTL1	0.515097	1.71725e-15	1.49405e-14	SAMD3	0.511759	0	0	SAMD3	0.511759	0	0	ZSWIM1	0.308826	6.30932e-06	6.93084e-05	LPAR6	0.50886	0	0	NRROS	0.408631	0	0	SMIM5	0.474462	0	0	CYB561D2	0.292358	4.44302e-11	3.31553e-10
PCDHGC3	0.515064	0	0	CCM2	0.51166	0	0	CCM2	0.51166	0	0	ZNF304	0.308792	6.32443e-06	6.94346e-05	PTGS2	0.508738	0	0	IQCJ-SCHIP1	0.408617	2.90407e-21	2.83776e-20	XCL2	0.474437	4.87672e-29	3.45173e-28	UTRN	0.292325	4.46626e-11	3.33032e-10
ASGR2	0.515048	0	0	PCSK9	0.511635	2.84135e-15	2.5342e-14	PCSK9	0.511635	2.84135e-15	2.5342e-14	BRI3	0.30874	6.34807e-06	6.96543e-05	CHST9	0.508713	8.27916e-34	4.99411e-33	ITGA4	0.408376	0	0	PROCR	0.474429	0	0	RALGPS2	0.29219	4.56206e-11	3.39916e-10
JUNB	0.514971	0	0	GLT8D2	0.511622	0	0	GLT8D2	0.511622	0	0	GPD2	0.308611	6.40724e-06	7.02632e-05	CD3E	0.50863	0	0	LYL1	0.408229	0	0	STK38	0.474407	0	0	TMEM185A	0.292114	4.61728e-11	3.43768e-10
FGR	0.514923	0	0	CLEC4D	0.511602	2.85505e-15	2.54523e-14	CLEC4D	0.511602	2.85505e-15	2.54523e-14	CMAS	0.30848	6.46755e-06	7.08706e-05	TSPYL2	0.508627	0	0	KLHL5	0.408223	0	0	JAM2	0.474221	0	0	TRPV5	0.292094	3.74455e-11	2.82564e-10
MAF	0.514875	0	0	APOB	0.511596	0	0	APOB	0.511596	0	0	SRPRB	0.308475	6.47002e-06	7.08706e-05	RUNX2	0.508588	0	0	EVX1	0.408163	0	0	ADCY5	0.474128	0	0	GPD1L	0.292033	4.6761e-11	3.48015e-10
PLXNA2	0.51481	0	0	C1QTNF5	0.511595	2.8578e-15	2.5465e-14	C1QTNF5	0.511595	2.8578e-15	2.5465e-14	TMEM25	0.308174	6.61122e-06	7.23277e-05	AIF1	0.508567	0	0	BIN3	0.408139	0	0	S100B	0.474115	0	0	ARFIP2	0.291797	4.85263e-11	3.60878e-10
SPTAN1	0.514769	0	0	ZNF185	0.511591	0	0	ZNF185	0.511591	0	0	TMEM150A	0.308167	6.61438e-06	7.23277e-05	WDR49	0.508565	8.70397e-34	5.24874e-33	NT5E	0.408042	0	0	SCEL	0.473906	5.72555e-29	4.05107e-28	FIGN	0.291712	4.91785e-11	3.65449e-10
SNX8	0.514723	0	0	SARDH	0.511578	0	0	SARDH	0.511578	0	0	ZNF880	0.308167	6.61438e-06	7.23277e-05	HLA-F	0.508549	0	0	FAM167B	0.407907	0	0	KCNAB2	0.473891	0	0	SLC30A5	0.29161	4.99765e-11	3.71238e-10
CELF2	0.514694	0	0	CTSE	0.511462	2.91337e-15	2.59481e-14	CTSE	0.511462	2.91337e-15	2.59481e-14	JTB	0.308088	6.65173e-06	7.26948e-05	SOX5	0.50846	0	0	TREML2	0.407839	3.50823e-21	3.4264e-20	TMPRSS7	0.473707	6.08148e-29	4.30134e-28	B3GNT10	0.291581	5.01985e-11	3.72745e-10
OSM	0.514637	0	0	DCHS1	0.511404	0	0	DCHS1	0.511404	0	0	ASB7	0.308062	6.66444e-06	7.27715e-05	ITPRID1	0.508451	9.04745e-34	5.45418e-33	CCR6	0.407767	3.57032e-21	3.48531e-20	LTBP3	0.473453	0	0	SPDEF	0.291547	5.0469e-11	3.74611e-10
RASSF2	0.514603	0	0	TPP1	0.511402	0	0	TPP1	0.511402	0	0	ARHGAP1	0.308038	6.6759e-06	7.28342e-05	STAT5B	0.507878	0	0	CACNA1C	0.407681	0	0	KRT40	0.473148	7.19894e-29	5.08986e-28	RAB39B	0.291484	5.09678e-11	3.78026e-10
CSPG4	0.514499	0	0	MSRB1	0.511338	0	0	MSRB1	0.511338	0	0	SHC1	0.308008	6.68993e-06	7.29043e-05	ESPNL	0.507837	1.1135e-33	6.71056e-33	CYP4X1	0.407305	0	0	FGF2	0.472945	0	0	CCNDBP1	0.291424	5.14528e-11	3.81044e-10
PPP2R2B	0.514492	1.87601e-15	1.63144e-14	CYP26B1	0.511288	0	0	CYP26B1	0.511288	0	0	RALGAPA2	0.307992	6.69759e-06	7.29463e-05	PRKY	0.507632	0	0	DENND2C	0.407289	0	0	CYBB	0.47277	0	0	TMEM170A	0.291397	5.1669e-11	3.825e-10
TTC39B	0.514219	0	0	ADRA1B	0.511275	0	0	ADRA1B	0.511275	0	0	RHOD	0.30796	6.71295e-06	7.3072e-05	TGFBI	0.507599	0	0	PPIC	0.407159	0	0	COX6B2	0.472688	8.26729e-29	5.8431e-28	UBIAD1	0.291393	5.17039e-11	3.82613e-10
WNT9B	0.513925	2.03755e-15	1.77112e-14	MTSS1	0.511223	0	0	MTSS1	0.511223	0	0	STT3A	0.307922	6.73155e-06	7.32192e-05	TMEM255B	0.507561	0	0	GAS1	0.407145	0	0	PPARG	0.472576	0	0	NEK10	0.291251	5.28711e-11	3.90954e-10
NTAN1	0.513838	0	0	FAM83A	0.511214	3.01956e-15	2.68814e-14	FAM83A	0.511214	3.01956e-15	2.68814e-14	TMC5	0.307916	6.73411e-06	7.32192e-05	CSF3	0.507515	1.24149e-33	7.47959e-33	PRR33	0.407075	4.22172e-21	4.11913e-20	RAMP3	0.47239	0	0	ZDHHC24	0.291181	5.34492e-11	3.94929e-10
PYGM	0.51383	0	0	OAF	0.511162	0	0	OAF	0.511162	0	0	SAR1A	0.307903	6.74054e-06	7.32475e-05	NCKAP1L	0.507435	0	0	SLC14A2	0.407064	4.23299e-21	4.12806e-20	PPM1N	0.472292	0	0	MAP9	0.291106	5.40852e-11	3.99477e-10
WTIP	0.513775	0	0	SERTAD1	0.511142	0	0	SERTAD1	0.511142	0	0	NPY4R	0.307734	6.13544e-06	6.7748e-05	TMIGD2	0.507395	1.29276e-33	7.7861e-33	STRA6	0.406968	0	0	ATP8B3	0.472178	0	0	C17orf107	0.290966	5.52779e-11	4.07978e-10
PIK3CD	0.513742	0	0	METTL7B	0.511116	3.06258e-15	2.72517e-14	METTL7B	0.511116	3.06258e-15	2.72517e-14	RTN4	0.307714	6.83243e-06	7.42039e-05	ST8SIA1	0.507281	0	0	SIPA1	0.406947	0	0	IFFO2	0.472103	0	0	TIGD2	0.290961	5.53238e-11	4.08162e-10
SHC1	0.513713	0	0	TPK1	0.511046	0	0	TPK1	0.511046	0	0	FN3K	0.30752	6.92749e-06	7.51511e-05	TNS2	0.507239	0	0	NPTX1	0.406912	0	0	TNFRSF4	0.471975	0	0	RNF141	0.290885	5.59886e-11	4.12755e-10
NR2F1	0.513701	0	0	ZEB2	0.511034	0	0	ZEB2	0.511034	0	0	INPP5K	0.307502	6.93673e-06	7.52088e-05	JAKMIP2	0.507157	0	0	ST3GAL5	0.406735	0	0	LEMD1	0.471944	1.03392e-28	7.30481e-28	GAK	0.290875	5.60702e-11	4.132e-10
TRIM38	0.513641	0	0	STRA6	0.510868	0	0	STRA6	0.510868	0	0	PSMB5	0.307472	6.95128e-06	7.53239e-05	HOPX	0.507031	0	0	SQOR	0.406656	0	0	CSF3	0.471906	1.04579e-28	7.38598e-28	PGAP6	0.290706	5.75782e-11	4.23673e-10
SEC14L6	0.513448	2.18437e-15	1.89787e-14	HECTD3	0.510867	0	0	HECTD3	0.510867	0	0	VPS18	0.307326	7.02447e-06	7.60739e-05	CAP2	0.507029	0	0	THSD7B	0.406592	4.74506e-21	4.62513e-20	CTLA4	0.471876	0	0	MVK	0.290582	5.87024e-11	4.31782e-10
MGAT3	0.513386	0	0	DKK1	0.510779	0	0	DKK1	0.510779	0	0	SAP30L	0.307284	7.04523e-06	7.62489e-05	KLRF1	0.506889	1.5333e-33	9.23196e-33	TLCD2	0.406567	0	0	CD82	0.471766	0	0	CREBL2	0.290518	5.9298e-11	4.35999e-10
SAMHD1	0.513162	0	0	EYA4	0.510731	3.23777e-15	2.87972e-14	EYA4	0.510731	3.23777e-15	2.87972e-14	SLC25A33	0.307278	7.04858e-06	7.62489e-05	PBX1	0.506871	0	0	ZSCAN4	0.406352	5.02745e-21	4.89794e-20	C12orf75	0.47176	0	0	ATXN2	0.290513	5.93444e-11	4.36176e-10
TLN1	0.513135	0	0	C4BPA	0.510666	3.26837e-15	2.90558e-14	C4BPA	0.510666	3.26837e-15	2.90558e-14	ZC3H7A	0.307246	7.0647e-06	7.63801e-05	LPAR5	0.506782	0	0	CEBPD	0.406313	0	0	PALM3	0.471723	0	0	ZDHHC9	0.290419	6.02143e-11	4.42236e-10
VCL	0.512982	0	0	CHRDL2	0.510608	0	0	CHRDL2	0.510608	0	0	MED8	0.307194	7.09097e-06	7.66208e-05	MDFIC	0.506053	0	0	CARD6	0.406256	0	0	TREH	0.471715	1.10747e-28	7.81879e-28	BCAS2	0.290373	6.06548e-11	4.44802e-10
CCL23	0.512895	2.36726e-15	2.05584e-14	BMP4	0.510568	0	0	BMP4	0.510568	0	0	PRKACB	0.307184	7.09569e-06	7.66287e-05	FUT3	0.505835	2.18527e-33	1.31534e-32	MRAP2	0.406203	0	0	PTPRQ	0.471673	1.12142e-28	7.91446e-28	IDH3A	0.290316	6.1195e-11	4.48595e-10
MMP11	0.512763	0	0	GRIN2A	0.510519	0	0	GRIN2A	0.510519	0	0	GADD45G	0.307152	7.11191e-06	7.67606e-05	ADGRE3	0.505811	2.20355e-33	1.32594e-32	SP110	0.406069	0	0	LRRK2	0.471594	0	0	MANSC1	0.29027	6.1631e-11	4.51452e-10
CAPNS2	0.512727	2.42542e-15	2.1054e-14	CD36	0.51043	0	0	CD36	0.51043	0	0	ABHD14B	0.307078	7.1499e-06	7.70403e-05	KANK1	0.505635	0	0	CDIN1	0.40592	0	0	MS4A4E	0.471515	1.17612e-28	8.29746e-28	ELOA	0.290152	6.27812e-11	4.59188e-10
FGL2	0.512696	0	0	IL15	0.510389	0	0	IL15	0.510389	0	0	NFYC	0.306926	7.22782e-06	7.78362e-05	FEZ2	0.505561	0	0	SNAP25	0.40584	5.68926e-21	5.53993e-20	TNIP3	0.471389	1.22139e-28	8.61371e-28	MLX	0.290123	6.30664e-11	4.611e-10
SYTL3	0.512638	0	0	STX4	0.510179	0	0	STX4	0.510179	0	0	ELFN2	0.306914	7.234e-06	7.7859e-05	EVPLL	0.505486	2.45721e-33	1.47812e-32	SPEG	0.405806	0	0	HMX3	0.471235	1.27891e-28	9.01613e-28	NAPEPLD	0.2898	6.63248e-11	4.84198e-10
ANXA4	0.512575	0	0	RAB42	0.510155	0	0	RAB42	0.510155	0	0	PAPD5	0.306788	7.29892e-06	7.85135e-05	LTBP2	0.505467	0	0	SLC28A3	0.405743	5.82325e-21	5.66758e-20	SH3KBP1	0.471151	0	0	MPPE1	0.289792	6.64035e-11	4.84592e-10
PCED1B	0.512516	0	0	MREG	0.510093	0	0	MREG	0.510093	0	0	SIRT2	0.30678	7.30308e-06	7.85142e-05	TGM7	0.505239	2.66928e-33	1.60519e-32	TRANK1	0.405651	0	0	JAZF1	0.471046	0	0	TNPO1	0.289746	6.68798e-11	4.87702e-10
IL18BP	0.512508	0	0	SLC9A4	0.510053	3.57011e-15	3.17236e-14	SLC9A4	0.510053	3.57011e-15	3.17236e-14	CREB3L1	0.306588	7.40365e-06	7.95508e-05	FAM110C	0.505196	0	0	ATP6V0D2	0.405586	6.04725e-21	5.88266e-20	POPDC2	0.471041	0	0	TUBA3D	0.289706	6.73047e-11	4.90618e-10
CHST7	0.512464	0	0	DMBT1	0.510025	3.58459e-15	3.18375e-14	DMBT1	0.510025	3.58459e-15	3.18375e-14	TP53INP2	0.306572	7.41209e-06	7.95968e-05	OR10A3	0.505145	2.75436e-33	1.65584e-32	UGT1A8	0.405521	6.14362e-21	5.97343e-20	ENTPD1	0.470808	0	0	MAGEE1	0.289585	6.85859e-11	4.9977e-10
KCNH4	0.512463	0	0	MMP9	0.509964	0	0	MMP9	0.509964	0	0	CYB561D1	0.306501	7.44947e-06	7.99535e-05	CHI3L2	0.505134	0	0	LIMA1	0.405426	0	0	CCL28	0.470422	0	0	KCTD18	0.289558	6.8872e-11	5.01668e-10
GFRA1	0.51241	0	0	TBC1D1	0.509885	0	0	TBC1D1	0.509885	0	0	EPN1	0.306487	7.45725e-06	7.99922e-05	MMP7	0.505039	0	0	CCRL2	0.405371	0	0	LRRC32	0.470037	0	0	PKP2	0.289533	6.91345e-11	5.03392e-10
GSTM2	0.512384	0	0	CD1B	0.509858	3.67153e-15	3.25946e-14	CD1B	0.509858	3.67153e-15	3.25946e-14	ANXA3	0.306357	7.52621e-06	8.06867e-05	NRXN1	0.505002	0	0	HOXB3	0.40532	0	0	COL4A6	0.470001	0	0	PARP4	0.289305	7.16405e-11	5.20861e-10
APOL2	0.51236	0	0	CARD8	0.50982	0	0	CARD8	0.50982	0	0	RAB40C	0.306207	7.6073e-06	8.14649e-05	NPTX1	0.504259	0	0	ZNF469	0.40529	0	0	FBLN2	0.469637	0	0	COG2	0.289245	7.23074e-11	5.25319e-10
TAL1	0.512312	0	0	SGK1	0.509741	0	0	SGK1	0.509741	0	0	CYB561A3	0.305979	7.7316e-06	8.27497e-05	NACC2	0.504196	0	0	GIMAP1	0.405231	0	0	POMC	0.469603	0	0	CDC42EP5	0.289053	7.44999e-11	5.40644e-10
COL1A2	0.512235	0	0	SH3TC2	0.509692	0	0	SH3TC2	0.509692	0	0	SEMA4B	0.305965	7.73893e-06	8.27819e-05	SEZ6L	0.504192	3.78838e-33	2.27676e-32	C9orf24	0.40521	0	0	EVX1	0.469579	0	0	PLS1	0.289022	7.4859e-11	5.42846e-10
SARDH	0.51215	0	0	ENDOU	0.509595	0	0	ENDOU	0.509595	0	0	MORF4L2	0.305937	7.75434e-06	8.29005e-05	LTBP1	0.504086	0	0	CNR1	0.40507	6.84739e-21	6.65438e-20	GBGT1	0.469378	0	0	ANXA4	0.288749	7.81029e-11	5.65319e-10
FRMD3	0.511994	0	0	EHD4	0.509539	0	0	EHD4	0.509539	0	0	WIPI2	0.3059	7.77493e-06	8.30743e-05	ZBTB47	0.50387	0	0	PSORS1C1	0.405014	0	0	RIMKLB	0.469186	0	0	ART4	0.288688	7.88419e-11	5.70456e-10
ACSM5	0.511914	0	0	REEP4	0.509413	0	0	REEP4	0.509413	0	0	TERF2IP	0.305865	7.7941e-06	8.32327e-05	THEMIS2	0.503739	0	0	IKBIP	0.404968	0	0	TF	0.469082	0	0	WDFY2	0.288616	7.97226e-11	5.76615e-10
ARMCX1	0.511868	0	0	SH2D1B	0.509408	3.91674e-15	3.47554e-14	SH2D1B	0.509408	3.91674e-15	3.47554e-14	PACS1	0.305804	7.82813e-06	8.35494e-05	EPHA3	0.503642	0	0	WNT5B	0.404861	0	0	LILRA2	0.469024	0	0	SEC11C	0.288242	8.44891e-11	6.10185e-10
C11orf96	0.511739	0	0	MROH6	0.509371	0	0	MROH6	0.509371	0	0	POR	0.305793	7.83406e-06	8.35662e-05	ZNF655	0.503604	0	0	ZNF296	0.404757	0	0	AIM2	0.468918	2.55293e-28	1.79913e-27	DCTN1	0.288228	8.46649e-11	6.11229e-10
PRAP1	0.511226	0	0	TNFAIP6	0.509363	3.94233e-15	3.49663e-14	TNFAIP6	0.509363	3.94233e-15	3.49663e-14	ANAPC16	0.305757	7.85411e-06	8.37335e-05	MYOZ3	0.503602	0	0	MPP2	0.404705	0	0	SELENOM	0.468886	0	0	TMPPE	0.288153	8.56634e-11	6.18208e-10
SHF	0.511198	0	0	CTSA	0.509348	0	0	CTSA	0.509348	0	0	TAF6L	0.305729	7.86974e-06	8.38534e-05	SELENOM	0.503518	0	0	C13orf46	0.404664	0	0	IL17B	0.46878	0	0	RCBTB2	0.288041	8.71597e-11	6.28309e-10
DISP1	0.510922	0	0	SH2B3	0.509277	0	0	SH2B3	0.509277	0	0	GRAMD1A	0.305709	7.88092e-06	8.39259e-05	MYO15A	0.503361	0	0	ELAVL4	0.404486	7.877e-21	7.65116e-20	SPRED1	0.468668	0	0	GNG4	0.288036	8.72218e-11	6.28525e-10
TYROBP	0.51092	0	0	A1BG	0.509223	0	0	A1BG	0.509223	0	0	RAB6C	0.305642	7.1437e-06	7.70169e-05	ARSI	0.503342	0	0	TWF2	0.404326	0	0	NTF3	0.46854	0	0	AMD1	0.28792	8.87997e-11	6.39659e-10
MT1A	0.510875	3.17125e-15	2.75158e-14	KLKB1	0.509189	0	0	KLKB1	0.509189	0	0	ZBTB38	0.30564	7.9198e-06	8.42463e-05	RNASE6	0.503325	0	0	FOXF1	0.404219	0	0	BACH2	0.468386	0	0	TRIM36	0.287885	8.92921e-11	6.42772e-10
C16orf74	0.51083	0	0	ADGRG5	0.509133	0	0	ADGRG5	0.509133	0	0	HACL1	0.30562	7.93105e-06	8.43191e-05	TNFRSF10C	0.503103	5.44563e-33	3.27174e-32	KLF8	0.403939	0	0	CD34	0.468297	0	0	MED29	0.28782	9.01913e-11	6.48965e-10
HLA-DRB1	0.510738	0	0	MYBPH	0.509095	4.09672e-15	3.63188e-14	MYBPH	0.509095	4.09672e-15	3.63188e-14	MIA3	0.305539	7.97695e-06	8.47601e-05	GASK1A	0.503099	0	0	S100Z	0.403756	9.38371e-21	9.11013e-20	PGAP4	0.468178	0	0	PIK3C3	0.287775	9.0822e-11	6.53262e-10
XCR1	0.510587	3.30592e-15	2.86712e-14	LBX2	0.50908	0	0	LBX2	0.50908	0	0	FOXP4	0.305412	8.04895e-06	8.54777e-05	XKR4	0.503031	5.57863e-33	3.35061e-32	ZNF267	0.403549	0	0	COL13A1	0.468102	0	0	THTPA	0.287756	9.10839e-11	6.54905e-10
ZNF655	0.51052	0	0	KCNK13	0.508996	0	0	KCNK13	0.508996	0	0	KIAA0141	0.305203	8.16928e-06	8.66595e-05	SSC5D	0.502954	0	0	KLHL13	0.403536	0	0	PGLYRP4	0.468043	3.31045e-28	2.33213e-27	LMBRD1	0.287704	9.18243e-11	6.59985e-10
PDGFB	0.510403	0	0	KCNMB4	0.508933	0	0	KCNMB4	0.508933	0	0	EEF2	0.305071	8.24603e-06	8.73769e-05	IL12A	0.502899	5.82809e-33	3.49937e-32	TES	0.403515	0	0	CERS3	0.468006	3.34652e-28	2.35669e-27	TBK1	0.287671	9.22846e-11	6.62805e-10
C3	0.510309	0	0	SYPL2	0.508819	0	0	SYPL2	0.508819	0	0	NRDC	0.304983	8.29758e-06	8.78746e-05	DLC1	0.502878	0	0	KRTAP3-1	0.403437	1.01259e-20	9.82582e-20	ZEB2	0.467895	0	0	GMFB	0.287414	9.60302e-11	6.87682e-10
PRKCQ	0.510296	0	0	RAB4B	0.508569	0	0	RAB4B	0.508569	0	0	TIRAP	0.304941	8.3219e-06	8.80834e-05	NXPE4	0.502875	5.875e-33	3.52645e-32	CCDC178	0.403417	1.01743e-20	9.86784e-20	IL22RA2	0.467855	3.4994e-28	2.46347e-27	SPTBN2	0.287396	9.62978e-11	6.89346e-10
HAS3	0.510277	0	0	ACP5	0.508439	0	0	ACP5	0.508439	0	0	C16orf72	0.304871	8.36363e-06	8.84525e-05	SLC27A3	0.502824	0	0	TAPBPL	0.403406	0	0	CSAG3	0.467853	3.50162e-28	2.46414e-27	CALU	0.287323	9.73861e-11	6.96881e-10
MS4A6A	0.510265	0	0	CPA5	0.508404	4.52348e-15	4.00837e-14	CPA5	0.508404	4.52348e-15	4.00837e-14	NACC1	0.304867	8.366e-06	8.84525e-05	CD69	0.502821	0	0	SHISAL1	0.403353	0	0	MREG	0.467742	0	0	SORT1	0.287245	9.85656e-11	7.04803e-10
SLC8B1	0.510187	0	0	TNN	0.508363	0	0	TNN	0.508363	0	0	NPTXR	0.304815	8.39685e-06	8.87296e-05	AP4S1	0.502766	0	0	RNF207	0.4033	0	0	TMEM119	0.467731	0	0	PPP3CA	0.287228	9.88187e-11	7.06355e-10
BIN3	0.510132	0	0	HCAR2	0.508304	4.58844e-15	4.06405e-14	HCAR2	0.508304	4.58844e-15	4.06405e-14	PDCD6	0.304627	8.50927e-06	8.98185e-05	TMOD1	0.502634	0	0	SAMD14	0.403248	0	0	EFNB3	0.467621	0	0	PRDM8	0.287136	1.00238e-10	7.15973e-10
STEAP1B	0.510072	3.5601e-15	3.08617e-14	SLC5A10	0.508269	0	0	SLC5A10	0.508269	0	0	XPC	0.304604	8.52292e-06	8.9913e-05	KRT222	0.502476	6.70855e-33	4.02554e-32	TG	0.403194	0	0	PBX4	0.467575	0	0	ARMCX4	0.28712	1.0048e-10	7.17438e-10
STAT2	0.510049	0	0	OR10A4	0.508174	4.6747e-15	4.13853e-14	OR10A4	0.508174	4.6747e-15	4.13853e-14	LONRF2	0.304559	8.55028e-06	9.01521e-05	ADA	0.502427	0	0	CACNA1I	0.403171	1.0792e-20	1.04618e-19	RASSF10	0.467345	4.06949e-28	2.86273e-27	WDR7	0.287104	1.00736e-10	7.19005e-10
PLEKHM1	0.510044	0	0	TEK	0.508101	0	0	TEK	0.508101	0	0	CGN	0.304551	8.55512e-06	9.01534e-05	POF1B	0.502315	7.07599e-33	4.24473e-32	SLC15A3	0.403156	0	0	MYO15A	0.467339	0	0	CAP1	0.28703	1.01886e-10	7.26945e-10
GRID1	0.509976	0	0	PDGFRL	0.508028	0	0	PDGFRL	0.508028	0	0	GBA2	0.304536	8.56399e-06	9.01974e-05	FGL2	0.502313	0	0	ABCD2	0.403109	1.0951e-20	1.06106e-19	RRAD	0.467184	0	0	CD2AP	0.286591	1.09009e-10	7.74934e-10
MAP3K20	0.509931	0	0	ITGB3	0.507941	0	0	ITGB3	0.507941	0	0	TOX4	0.304472	8.60283e-06	9.05566e-05	MMP17	0.502246	0	0	DPEP2	0.403028	0	0	LTBP1	0.467124	0	0	GCAT	0.28649	1.10718e-10	7.85943e-10
LYPD5	0.509748	0	0	DEF6	0.507821	0	0	DEF6	0.507821	0	0	SMS	0.304463	8.6085e-06	9.05666e-05	CCDC82	0.501771	0	0	AOC3	0.403004	0	0	ZNF516	0.467103	0	0	SUFU	0.286465	1.11142e-10	7.87519e-10
NUMBL	0.509663	0	0	AFF2	0.50778	0	0	AFF2	0.50778	0	0	PTPN23	0.304305	8.70474e-06	9.15145e-05	SERPINF2	0.50175	0	0	TSPAN32	0.402911	0	0	BIN3	0.467084	0	0	RPS6KC1	0.286297	1.14057e-10	8.07292e-10
CASP8	0.509541	0	0	MEIS1	0.507736	0	0	MEIS1	0.507736	0	0	FASTKD5	0.304298	8.70884e-06	9.15145e-05	PENK	0.501705	8.66287e-33	5.19506e-32	DEPP1	0.402889	0	0	NRBP1	0.467036	0	0	TBPL1	0.286193	1.15899e-10	8.20033e-10
ALS2CL	0.509477	0	0	KDELR3	0.507158	0	0	KDELR3	0.507158	0	0	LARP4B	0.304292	8.71294e-06	9.15145e-05	SYN1	0.501687	0	0	SYNDIG1	0.402775	0	0	HUNK	0.466908	0	0	TRAPPC8	0.28615	1.1667e-10	8.2519e-10
GNAL	0.509461	0	0	RNF217	0.507148	0	0	RNF217	0.507148	0	0	TMPPE	0.30428	8.72033e-06	9.15419e-05	ZNF454	0.501617	0	0	ABCB4	0.402736	0	0	IL18R1	0.466867	0	0	HSP90AA1	0.28606	1.18291e-10	8.36048e-10
FMO3	0.509427	0	0	PPM1N	0.507132	0	0	PPM1N	0.507132	0	0	FBXO38	0.304196	8.77221e-06	9.20362e-05	ZNF90	0.501599	0	0	TRIM38	0.402553	0	0	BTN3A2	0.466686	0	0	TRPM4	0.286042	1.18608e-10	8.37985e-10
FAM69A	0.50936	0	0	GDPD5	0.507022	0	0	GDPD5	0.507022	0	0	USP3	0.304086	8.84018e-06	9.26985e-05	VSIG2	0.501536	0	0	GDPD3	0.402544	0	0	RAB37	0.466673	0	0	FEM1C	0.285987	1.19619e-10	8.44517e-10
SCN9A	0.50932	0	0	ANXA4	0.50702	0	0	ANXA4	0.50702	0	0	WBP1L	0.304065	8.85351e-06	9.27874e-05	CAMK1D	0.501491	0	0	IFI44	0.402502	0	0	NFIL3	0.466633	0	0	KIF21A	0.285952	1.20272e-10	8.48819e-10
APBB1IP	0.509263	0	0	SLC26A8	0.506809	0	0	SLC26A8	0.506809	0	0	NCKAP1	0.304013	8.88606e-06	9.30268e-05	SPIB	0.501426	0	0	RGCC	0.402251	0	0	ARHGAP31	0.466546	0	0	RNF150	0.285941	1.20464e-10	8.49562e-10
GRIN2B	0.509234	4.01611e-15	3.4799e-14	PLEKHG2	0.506769	0	0	PLEKHG2	0.506769	0	0	PEA15	0.30388	8.97004e-06	9.38547e-05	DUSP3	0.501383	0	0	RAB15	0.402152	0	0	NLRC5	0.466451	0	0	DENND1C	0.285941	1.20464e-10	8.49562e-10
CD200	0.509224	0	0	CRTAM	0.506687	5.77981e-15	5.11453e-14	CRTAM	0.506687	5.77981e-15	5.11453e-14	URI1	0.303802	9.01909e-06	9.43165e-05	N4BP2L1	0.50125	0	0	TAGLN	0.401964	0	0	TIE1	0.466276	0	0	HSDL1	0.285926	1.20748e-10	8.51255e-10
MAP4K1	0.509213	0	0	KIF17	0.506682	0	0	KIF17	0.506682	0	0	PABPC1L2A	0.303717	8.20865e-06	8.70289e-05	KCNB1	0.501231	0	0	LYSMD4	0.401891	0	0	INSRR	0.466228	5.65873e-28	3.97926e-27	SEC16A	0.285911	1.2103e-10	8.52938e-10
GADD45B	0.509159	0	0	SH2D3C	0.506658	0	0	SH2D3C	0.506658	0	0	LARP1B	0.303645	9.11968e-06	9.53163e-05	SLC20A2	0.501166	0	0	CDH17	0.401862	1.4741e-20	1.42758e-19	C10orf82	0.466077	5.91734e-28	4.15962e-27	URB1	0.285799	1.23128e-10	8.67406e-10
RNASE6	0.509033	0	0	PTGER2	0.506637	0	0	PTGER2	0.506637	0	0	SAT2	0.303554	9.17813e-06	9.58749e-05	MYOM1	0.50112	0	0	OAT	0.401851	0	0	BNIP2	0.46581	0	0	TANC2	0.285788	1.23338e-10	8.68572e-10
TRAM2	0.509027	0	0	PHLDB1	0.506597	0	0	PHLDB1	0.506597	0	0	MAP3K11	0.303545	9.18416e-06	9.58857e-05	NRM	0.50109	0	0	YWHAH	0.401719	0	0	PSTPIP2	0.465669	0	0	HEATR5B	0.285753	1.23993e-10	8.72873e-10
SGK1	0.5088	0	0	EMP1	0.506592	0	0	EMP1	0.506592	0	0	IMP3	0.303502	9.21181e-06	9.60877e-05	EPSTI1	0.501075	0	0	RETN	0.401707	1.52928e-20	1.48028e-19	GSTM2	0.465643	0	0	TGFBRAP1	0.285641	1.26143e-10	8.87683e-10
DMBT1	0.508783	4.28458e-15	3.71085e-14	C6orf223	0.506526	5.91375e-15	5.23064e-14	C6orf223	0.506526	5.91375e-15	5.23064e-14	RRAGA	0.3035	9.21354e-06	9.60877e-05	HCK	0.50082	0	0	CMTM3	0.401593	0	0	PRKCB	0.465642	0	0	MRPL19	0.285628	1.26393e-10	8.88802e-10
NPAS4	0.508618	4.38702e-15	3.79786e-14	TIGIT	0.506474	5.95749e-15	5.26689e-14	TIGIT	0.506474	5.95749e-15	5.26689e-14	UMAD1	0.303378	9.2926e-06	9.67542e-05	ARHGAP24	0.500761	0	0	TCL1A	0.401423	1.63596e-20	1.58275e-19	GCK	0.465619	0	0	FKRP	0.285588	1.27165e-10	8.93914e-10
DAB2IP	0.5086	0	0	MBOAT4	0.506412	6.01026e-15	5.3111e-14	MBOAT4	0.506412	6.01026e-15	5.3111e-14	NDUFS8	0.30327	9.36352e-06	9.74396e-05	AOAH	0.500578	0	0	C1orf54	0.401422	0	0	SLC38A5	0.46561	0	0	CLDN12	0.285467	1.29545e-10	9.09659e-10
FCHSD1	0.508536	0	0	C14orf159	0.506365	0	0	C14orf159	0.506365	0	0	NUP93	0.303253	9.37495e-06	9.75056e-05	LGI4	0.500468	0	0	PCSK1	0.401148	1.74652e-20	1.68888e-19	SERPINE2	0.465505	0	0	MICU2	0.285312	1.32668e-10	9.30584e-10
KCNJ5	0.508412	0	0	GPC4	0.506322	0	0	GPC4	0.506322	0	0	PSMD6	0.303197	9.41197e-06	9.78375e-05	TMEM43	0.500259	0	0	IZUMO1R	0.401008	1.80542e-20	1.74497e-19	FAM90A1	0.465321	0	0	C12orf4	0.285295	1.33014e-10	9.32678e-10
FAM124B	0.508385	0	0	CRTAC1	0.506232	0	0	CRTAC1	0.506232	0	0	CLINT1	0.303046	9.51225e-06	9.87727e-05	STX1B	0.500235	0	0	ASB2	0.400905	0	0	VAMP3	0.465305	0	0	DNM1L	0.285123	1.36553e-10	9.56805e-10
CHI3L1	0.508315	0	0	DEPDC7	0.506126	6.25907e-15	5.52841e-14	DEPDC7	0.506126	6.25907e-15	5.52841e-14	COQ9	0.302989	9.55068e-06	9.9118e-05	LGALS7B	0.499901	1.57136e-32	9.42045e-32	TPH1	0.400894	0	0	TRIM69	0.465204	0	0	CACNA2D2	0.284961	1.39984e-10	9.80494e-10
GPR162	0.508265	0	0	CYGB	0.505868	0	0	CYGB	0.505868	0	0	OGFOD1	0.302822	9.66322e-06	0.000100178	SLC34A2	0.499771	1.64041e-32	9.83138e-32	EHD4	0.40083	0	0	RASL12	0.465139	0	0	PICK1	0.284924	1.40769e-10	9.85636e-10
ZCCHC24	0.508251	0	0	ARHGEF1	0.505808	0	0	ARHGEF1	0.505808	0	0	SNX4	0.302769	9.6995e-06	0.000100499	TMEM37	0.499224	0	0	CLDN9	0.400827	1.88469e-20	1.82068e-19	P3H3	0.46492	0	0	ARMT1	0.284921	1.40838e-10	9.85765e-10
NOTCH3	0.508163	0	0	DDR2	0.505662	0	0	DDR2	0.505662	0	0	ZNF217	0.302706	9.7423e-06	0.000100888	SCGB1A1	0.498955	2.14434e-32	1.28476e-31	TUBB6	0.400772	0	0	NFASC	0.464873	0	0	COX18	0.284899	1.41309e-10	9.88352e-10
CLEC3B	0.508152	0	0	CTSZ	0.50551	0	0	CTSZ	0.50551	0	0	KMT5B	0.302661	9.77337e-06	0.000101155	ITGA2	0.498777	0	0	IL33	0.400498	0	0	CMKLR1	0.464774	0	0	WWOX	0.284866	1.42029e-10	9.92677e-10
HSPA12A	0.508081	0	0	HFE	0.505503	0	0	HFE	0.505503	0	0	TMCO1	0.302544	9.85422e-06	0.000101937	GRIK2	0.498589	0	0	LILRB3	0.400303	0	0	ENTPD3	0.464649	0	0	ATP7A	0.284604	1.47836e-10	1.03142e-09
DOCK11	0.507993	0	0	UPK1A	0.50549	0	0	UPK1A	0.50549	0	0	RNPEPL1	0.302524	9.86806e-06	0.000102025	PRDM5	0.498548	0	0	JAKMIP2	0.400266	0	0	MATN2	0.464599	0	0	MTF1	0.284517	1.49813e-10	1.04484e-09
DGKZ	0.507928	0	0	TBX21	0.505477	0	0	TBX21	0.505477	0	0	SCOC	0.302512	9.87638e-06	0.000102056	ADGRE2	0.49829	0	0	EFCAB1	0.400122	0	0	LURAP1L	0.464593	0	0	SLC22A17	0.284294	1.5499e-10	1.07978e-09
STARD13	0.507924	0	0	TCF7	0.505429	0	0	TCF7	0.505429	0	0	PNPO	0.302409	9.94779e-06	0.000102738	PTGDR	0.498277	2.67794e-32	1.60397e-31	GNPTAB	0.400076	0	0	CDK18	0.464462	0	0	LSM12	0.284278	1.55366e-10	1.08202e-09
MAP3K12	0.507894	0	0	ZFYVE28	0.505386	0	0	ZFYVE28	0.505386	0	0	ZC3HAV1	0.302389	9.96176e-06	0.000102827	SLC46A3	0.498211	0	0	CR1L	0.400063	2.25768e-20	2.17993e-19	PGRMC1	0.464393	0	0	B3GAT1	0.284169	1.57972e-10	1.09938e-09
TCF7L2	0.507886	0	0	HS3ST3B1	0.505318	0	0	HS3ST3B1	0.505318	0	0	FAM114A1	0.302286	1.00338e-05	0.000103515	GSTA1	0.498179	2.766e-32	1.65621e-31	TUBA1A	0.399939	0	0	PHF24	0.464237	1.01554e-27	7.13618e-27	LIG4	0.284117	1.59235e-10	1.10778e-09
VAT1L	0.507866	4.88474e-15	4.22682e-14	ITGA9	0.505207	0	0	ITGA9	0.505207	0	0	SMDT1	0.302124	1.01489e-05	0.00010459	FGD2	0.498171	0	0	RBMS3	0.39993	0	0	DNAJB4	0.46413	0	0	ANKRD17	0.284099	1.59678e-10	1.11007e-09
TBX18	0.5078	0	0	FN1	0.505201	0	0	FN1	0.505201	0	0	ITIH6	0.302074	9.23529e-06	9.62097e-05	SLFN11	0.497758	0	0	MOXD1	0.399863	0	0	ACTN4	0.464108	0	0	CYP51A1	0.28408	1.32369e-10	9.28817e-10
CALHM1	0.507687	5.01165e-15	4.33468e-14	WNT10A	0.505191	0	0	WNT10A	0.505191	0	0	SSR4	0.301979	1.02518e-05	0.000105593	ANTXR1	0.497599	0	0	LIMD2	0.399735	0	0	GIMAP1	0.463924	0	0	BEND4	0.283827	1.6642e-10	1.15611e-09
CCIN	0.507623	5.05743e-15	4.37119e-14	PITPNM1	0.505047	0	0	PITPNM1	0.505047	0	0	PTPN9	0.301799	1.03819e-05	0.000106818	ZNF676	0.497457	3.50221e-32	2.09638e-31	EHD2	0.399676	0	0	CD93	0.463913	0	0	FBXL17	0.283779	1.67645e-10	1.16421e-09
SEZ6L	0.507622	5.05842e-15	4.37119e-14	ZNF683	0.504858	0	0	ZNF683	0.504858	0	0	ARFIP1	0.301786	1.03916e-05	0.000106861	PNMA6E	0.497405	3.56243e-32	2.13178e-31	USP2	0.399506	0	0	TCEAL5	0.463901	1.12034e-27	7.86977e-27	UBE2N	0.283754	1.6829e-10	1.16827e-09
TAS2R60	0.507563	5.101e-15	4.406e-14	SIRPG	0.504849	7.50219e-15	6.62336e-14	SIRPG	0.504849	7.50219e-15	6.62336e-14	OR51F2	0.301785	9.42779e-06	9.79488e-05	RAB12	0.497315	0	0	TKTL1	0.399433	2.61993e-20	2.52845e-19	SNAI2	0.463897	0	0	AC005551.1	0.283552	1.43664e-10	1.00374e-09
DPEP2	0.507534	0	0	GRAP	0.50483	7.52245e-15	6.63819e-14	GRAP	0.50483	7.52245e-15	6.63819e-14	ZNF174	0.301754	1.04149e-05	0.000106968	GXYLT2	0.497248	0	0	CCDC89	0.399372	0	0	GAS1	0.463792	0	0	KBTBD7	0.283478	1.75503e-10	1.21618e-09
PRSS36	0.507504	0	0	DENND2C	0.504819	0	0	DENND2C	0.504819	0	0	XYLT2	0.301749	1.04187e-05	0.000106968	SEC14L6	0.497222	3.78124e-32	2.26202e-31	BDNF	0.39926	0	0	CAMK1D	0.46379	0	0	RFK	0.283449	1.76274e-10	1.22109e-09
FGF9	0.507465	5.17293e-15	4.46611e-14	AKR1C4	0.504773	7.58294e-15	6.68849e-14	AKR1C4	0.504773	7.58294e-15	6.68849e-14	PKP3	0.301741	1.04246e-05	0.000106971	AC139491.7	0.496985	4.08493e-32	2.44295e-31	EVPLL	0.399219	2.7558e-20	2.65826e-19	PBXIP1	0.463664	0	0	MYO1D	0.283417	1.77135e-10	1.22618e-09
COL4A1	0.507308	0	0	IRF2	0.504682	0	0	IRF2	0.504682	0	0	CADPS2	0.301598	1.05292e-05	0.000107986	TBXA2R	0.496848	0	0	IL7	0.399202	0	0	SERPINB7	0.463572	1.23348e-27	8.66141e-27	MTM1	0.283404	1.77481e-10	1.22814e-09
SNX29	0.507245	0	0	CALB2	0.504634	7.73325e-15	6.81793e-14	CALB2	0.504634	7.73325e-15	6.81793e-14	TXNDC5	0.301531	1.05784e-05	0.000108433	NKAIN3	0.496827	4.30078e-32	2.57125e-31	KIAA1755	0.399181	0	0	FLNA	0.463564	0	0	USP30	0.283345	1.79081e-10	1.23834e-09
ANKRD55	0.507216	5.3596e-15	4.62519e-14	RIMS3	0.504529	0	0	RIMS3	0.504529	0	0	DVL1	0.301509	1.05952e-05	0.000108547	SCN7A	0.496749	0	0	ZNF219	0.399084	0	0	STX1B	0.463555	0	0	MPC2	0.283298	1.80364e-10	1.24677e-09
ARHGAP9	0.507188	0	0	TH	0.504397	7.99624e-15	7.04655e-14	TH	0.504397	7.99624e-15	7.04655e-14	ANKHD1	0.301439	1.06467e-05	0.000109016	PITPNM2	0.496647	0	0	MID1	0.398952	0	0	SLC1A3	0.463551	0	0	CALM1	0.283237	1.8204e-10	1.2575e-09
ELMO1	0.507186	0	0	RGS1	0.504358	0	0	RGS1	0.504358	0	0	WDR61	0.301398	1.06775e-05	0.000109235	AFF2	0.496524	4.7473e-32	2.83733e-31	MBNL2	0.398949	0	0	XG	0.463178	1.3836e-27	9.71208e-27	IRF6	0.283237	1.82045e-10	1.2575e-09
CDH23	0.50714	0	0	PKD2L1	0.504299	0	0	PKD2L1	0.504299	0	0	FAM104A	0.301395	1.06795e-05	0.000109235	SH2D2A	0.496491	0	0	CORO1C	0.398771	0	0	RHOG	0.463057	0	0	H2AJ	0.283208	1.82856e-10	1.26265e-09
ADAMTSL5	0.507042	0	0	COL22A1	0.504262	0	0	COL22A1	0.504262	0	0	CXorf40A	0.301369	1.06994e-05	0.000109343	CITED4	0.496445	0	0	CCDC181	0.3985	0	0	ADAMTSL2	0.462863	0	0	C2orf69	0.282964	1.89757e-10	1.30891e-09
ISLR2	0.506833	0	0	TCF4	0.50419	0	0	TCF4	0.50419	0	0	FAM127B	0.301366	1.07014e-05	0.000109343	STAT4	0.496432	0	0	APCDD1L	0.398441	3.309e-20	3.19031e-19	HCST	0.462811	1.53988e-27	1.08052e-26	MAP7	0.282942	1.90375e-10	1.31271e-09
P3H1	0.506768	0	0	TIMP2	0.504166	0	0	TIMP2	0.504166	0	0	KATNB1	0.301297	1.07534e-05	0.00010978	CXCR6	0.496413	0	0	LAPTM4A	0.398441	0	0	FGF10	0.462613	0	0	CREB3L2	0.282625	1.99744e-10	1.37586e-09
CYB5R2	0.506745	0	0	PLEKHH2	0.504122	0	0	PLEKHH2	0.504122	0	0	TRAPPC4	0.301291	1.07574e-05	0.00010978	LIF	0.496391	0	0	GDF6	0.398389	3.35002e-20	3.22826e-19	DKK4	0.462456	1.70761e-27	1.19778e-26	TINF2	0.282563	2.01629e-10	1.38835e-09
GDPD5	0.506625	0	0	MICA	0.50401	0	0	MICA	0.50401	0	0	SPOPL	0.301286	1.07614e-05	0.00010978	NAGS	0.496275	0	0	CPA4	0.398327	3.39894e-20	3.27379e-19	SLAMF8	0.46244	0	0	SCCPDH	0.282526	2.02782e-10	1.39482e-09
GPR3	0.5066	0	0	CHSY3	0.503943	0	0	CHSY3	0.503943	0	0	CYB5R1	0.301163	1.08541e-05	0.000110666	HOXB4	0.496196	0	0	DSG4	0.398273	3.44256e-20	3.31417e-19	SPON1	0.462424	0	0	CFAP126	0.282464	2.04683e-10	1.4064e-09
C1orf198	0.506588	0	0	RBP4	0.503891	8.58838e-15	7.56488e-14	RBP4	0.503891	8.58838e-15	7.56488e-14	NDUFA13	0.300919	1.10406e-05	0.000112469	BMP4	0.496187	0	0	KIF17	0.398156	0	0	SIRPG	0.461948	0	0	ATRN	0.282461	2.04788e-10	1.40663e-09
LRRC17	0.506533	0	0	CADM3	0.503872	8.61242e-15	7.58257e-14	CADM3	0.503872	8.61242e-15	7.58257e-14	NAXE	0.300917	1.10426e-05	0.000112469	ZSCAN4	0.496175	5.31728e-32	3.17702e-31	ENDOU	0.398112	3.57516e-20	3.44012e-19	TGM7	0.461862	2.02964e-27	1.42316e-26	B3GALNT1	0.282451	2.0509e-10	1.40821e-09
MAP3K6	0.506524	0	0	TRIM69	0.503847	0	0	TRIM69	0.503847	0	0	TBC1D25	0.300821	1.11169e-05	0.000113165	WAS	0.496166	0	0	MBOAT1	0.398091	0	0	PLEKHH3	0.461831	0	0	AQP11	0.282416	2.06187e-10	1.41524e-09
SRGAP1	0.506274	0	0	TEX35	0.503809	8.68862e-15	7.64614e-14	TEX35	0.503809	8.68862e-15	7.64614e-14	FRS2	0.300811	1.11241e-05	0.000113179	CYP4F22	0.496128	5.39987e-32	3.22538e-31	EPAS1	0.398084	0	0	CRIP1	0.461726	2.1114e-27	1.47995e-26	KRT8	0.282379	2.07338e-10	1.42264e-09
TNIP1	0.506234	0	0	RASSF2	0.503723	0	0	RASSF2	0.503723	0	0	FAM114A2	0.300697	1.12134e-05	0.000114009	MYOZ2	0.496046	5.54491e-32	3.311e-31	RCSD1	0.397887	0	0	DNASE2	0.461522	0	0	OR51L1	0.282269	1.75118e-10	1.21394e-09
NFE2L2	0.506076	0	0	KCNS1	0.503703	8.81972e-15	7.75795e-14	KCNS1	0.503703	8.81972e-15	7.75795e-14	PREPL	0.300691	1.12176e-05	0.000114009	KLHL30	0.495922	0	0	P3H3	0.397884	0	0	BEST1	0.461362	0	0	IQCG	0.282249	2.1146e-10	1.45041e-09
ALK	0.506064	0	0	NUAK1	0.503699	0	0	NUAK1	0.503699	0	0	RBM4	0.300619	1.12741e-05	0.000114522	MAP7D3	0.49592	0	0	LGI2	0.397774	0	0	VSIG4	0.461295	0	0	SYT10	0.28221	1.76726e-10	1.22379e-09
LILRB3	0.505917	0	0	RNASE1	0.503634	0	0	RNASE1	0.503634	0	0	NCALD	0.300494	1.1373e-05	0.000115466	KCNJ1	0.495819	5.97035e-32	3.56394e-31	AMDHD1	0.397706	3.93194e-20	3.78156e-19	EIF1B	0.461177	0	0	H2AC11	0.282166	2.14129e-10	1.46821e-09
LEPR	0.5059	0	0	IL1RL1	0.503599	8.94934e-15	7.86836e-14	IL1RL1	0.503599	8.94934e-15	7.86836e-14	C6orf89	0.300465	1.13963e-05	0.000115641	REC8	0.495552	0	0	DOC2B	0.397592	0	0	RAD51AP2	0.460993	2.61119e-27	1.82962e-26	ATF2	0.281901	2.22871e-10	1.52761e-09
LCNL1	0.505815	6.54183e-15	5.64288e-14	LRG1	0.503402	0	0	LRG1	0.503402	0	0	MFSD1	0.300393	1.14536e-05	0.000116161	HLA-DRB1	0.495408	0	0	B4GALT1	0.397577	0	0	MCC	0.460978	0	0	ARHGAP44	0.281876	2.23716e-10	1.53286e-09
SOX5	0.505699	0	0	PTGES	0.503368	0	0	PTGES	0.503368	0	0	OSTM1	0.300373	1.14696e-05	0.000116261	NOVA1	0.494461	0	0	GYPC	0.397574	0	0	FOXC2	0.460815	0	0	MIER3	0.281823	2.25513e-10	1.54409e-09
SHC4	0.505397	0	0	IQSEC3	0.503355	0	0	IQSEC3	0.503355	0	0	VAPB	0.300361	1.14791e-05	0.000116297	TCTEX1D1	0.494405	9.43939e-32	5.63304e-31	SIGLEC12	0.397551	4.07714e-20	3.91928e-19	ARAP1	0.460798	0	0	ZDHHC20	0.281794	2.26518e-10	1.55043e-09
MBNL2	0.505371	0	0	FXYD6	0.502815	0	0	FXYD6	0.502815	0	0	CNOT6	0.300281	1.15433e-05	0.000116885	TMTC1	0.494301	0	0	AJAP1	0.397501	0	0	DTX4	0.460702	0	0	SCAPER	0.281678	2.3053e-10	1.57678e-09
RNF175	0.505314	7.02393e-15	6.056e-14	ST3GAL5	0.502814	0	0	ST3GAL5	0.502814	0	0	DTWD2	0.300241	1.15755e-05	0.000117149	PRRG4	0.494196	0	0	STK38	0.397404	0	0	SMCO2	0.460529	2.986e-27	2.09149e-26	RAB11A	0.281547	2.35129e-10	1.60655e-09
CLIC2	0.505122	0	0	WDR81	0.502811	0	0	WDR81	0.502811	0	0	AKTIP	0.300197	1.1611e-05	0.000117446	PLEKHG1	0.493999	0	0	CAND2	0.397246	0	0	GNL1	0.460424	0	0	FMN1	0.281448	2.38647e-10	1.62945e-09
CHRDL2	0.504991	0	0	SERPINH1	0.50275	0	0	SERPINH1	0.50275	0	0	GNE	0.300181	1.16239e-05	0.000117515	PLAG1	0.493838	0	0	GIMAP7	0.397208	0	0	LIMS2	0.460424	0	0	EHF	0.281416	2.398e-10	1.63617e-09
MYO18A	0.504987	0	0	GPR162	0.502532	0	0	GPR162	0.502532	0	0	ILDR1	0.300089	1.16986e-05	0.000118208	ARHGAP9	0.493341	0	0	APOL6	0.397175	0	0	FGF18	0.460398	0	0	PRXL2A	0.28137	2.41497e-10	1.64603e-09
OVCH1	0.50479	7.56495e-15	6.51953e-14	ATG16L2	0.502459	0	0	ATG16L2	0.502459	0	0	GPR107	0.300058	1.17236e-05	0.000118398	GPX8	0.493271	0	0	ETV5	0.396971	0	0	CCDC89	0.460254	0	0	SAP130	0.281303	2.43919e-10	1.66137e-09
ABHD12B	0.50475	7.60716e-15	6.55296e-14	TLR3	0.502456	0	0	TLR3	0.502456	0	0	SRGAP3	0.29993	1.18285e-05	0.000119394	RUNX3	0.493126	0	0	IKZF1	0.396962	0	0	ISL1	0.460226	0	0	PI4KA	0.28121	2.47374e-10	1.68256e-09
SMLR1	0.504667	7.69781e-15	6.62807e-14	HS3ST3A1	0.502443	1.05297e-14	9.25356e-14	HS3ST3A1	0.502443	1.05297e-14	9.25356e-14	C12orf57	0.299906	1.18482e-05	0.00011953	SERPINB4	0.493083	1.44609e-31	8.62703e-31	KRT14	0.39663	0	0	TENT5B	0.460175	0	0	ATG5	0.281182	2.48418e-10	1.68848e-09
CD86	0.504634	0	0	ANP32E	0.502439	0	0	ANP32E	0.502439	0	0	AKR7A2	0.299897	1.18559e-05	0.000119545	GNGT2	0.492979	0	0	EDNRA	0.396539	0	0	ADAM33	0.460146	0	0	HGD	0.281127	2.50484e-10	1.70134e-09
B3GNT3	0.50462	7.74924e-15	6.66936e-14	IFI35	0.502424	0	0	IFI35	0.502424	0	0	ZNF518B	0.299877	1.18724e-05	0.000119649	TPST2	0.492764	0	0	PTPRZ1	0.396454	0	0	TMEM43	0.460135	0	0	KPNA6	0.281109	2.51158e-10	1.70532e-09
ZBED2	0.504604	7.7661e-15	6.68087e-14	FAM26E	0.502379	0	0	FAM26E	0.502379	0	0	PRUNE2	0.299658	1.20543e-05	0.000121417	ALDH1L2	0.492621	0	0	PERP	0.396409	0	0	HGF	0.460116	0	0	TMED8	0.281093	2.5178e-10	1.70895e-09
MAP10	0.504554	0	0	MYOM3	0.502363	0	0	MYOM3	0.502363	0	0	ADRB1	0.299472	1.22104e-05	0.000122861	ADAMTSL3	0.492562	0	0	FLI1	0.396334	0	0	CD27	0.459828	0	0	ITM2C	0.281081	2.52232e-10	1.71142e-09
CD180	0.504531	0	0	RFX2	0.502338	0	0	RFX2	0.502338	0	0	ZNF771	0.299432	1.22444e-05	0.000123138	AMN	0.492496	1.74613e-31	1.04138e-30	SPOCD1	0.396193	5.60122e-20	5.3817e-19	TCN2	0.45979	0	0	CILK1	0.280932	2.57932e-10	1.74706e-09
HAPLN4	0.50451	7.86993e-15	6.76716e-14	ACKR2	0.502207	0	0	ACKR2	0.502207	0	0	HERC3	0.299406	1.22671e-05	0.000123302	PHKG1	0.492432	0	0	PIK3R5	0.396183	0	0	TNF	0.45973	3.76096e-27	2.63334e-26	MAGED1	0.280927	2.58161e-10	1.74801e-09
SNX18	0.504341	0	0	NDE1	0.502184	0	0	NDE1	0.502184	0	0	CNNM3	0.299319	1.23411e-05	0.000123981	LPIN1	0.492201	0	0	UPP1	0.396145	0	0	ZBTB7C	0.459716	0	0	NSDHL	0.280916	2.58559e-10	1.74948e-09
SIGLEC7	0.504335	0	0	B3GNT2	0.502115	0	0	B3GNT2	0.502115	0	0	CLGN	0.29914	1.2495e-05	0.000125461	EPM2A	0.492138	0	0	C1RL	0.396133	0	0	PRR15	0.459701	0	0	FZD1	0.280873	2.60236e-10	1.759e-09
SLC39A14	0.504333	0	0	UNC5CL	0.502039	0	0	UNC5CL	0.502039	0	0	TMEM248	0.299112	1.25193e-05	0.000125639	CCL21	0.492078	0	0	NME9	0.396132	0	0	C11orf96	0.459524	0	0	NMNAT1	0.280854	2.61014e-10	1.76365e-09
VAMP1	0.504307	0	0	SMIM5	0.502026	0	0	SMIM5	0.502026	0	0	AFTPH	0.29896	1.2652e-05	0.000126904	MYCT1	0.491632	0	0	STK32B	0.396081	0	0	KRT6B	0.459441	4.08742e-27	2.8609e-26	TMF1	0.280826	2.62117e-10	1.77049e-09
PYGL	0.50419	0	0	PRSS1	0.502003	1.12008e-14	9.83879e-14	PRSS1	0.502003	1.12008e-14	9.83879e-14	BET1	0.298932	1.26765e-05	0.000127084	DERA	0.491396	0	0	SFRP2	0.396063	0	0	ITGB8	0.45942	0	0	VTI1B	0.280791	2.63483e-10	1.7791e-09
C5AR2	0.504185	0	0	ZBTB46	0.501891	0	0	ZBTB46	0.501891	0	0	TMEM30B	0.298798	1.27954e-05	0.000128208	MAT2B	0.491274	0	0	SWAP70	0.395667	0	0	IL21R	0.459281	0	0	COQ9	0.280586	2.71724e-10	1.83348e-09
CCNYL1	0.504123	0	0	CEP85L	0.501836	0	0	CEP85L	0.501836	0	0	CCDC186	0.29875	1.2838e-05	0.000128513	AKNA	0.491269	0	0	ATP1A4	0.395609	6.41683e-20	6.1623e-19	ZFP92	0.459071	0	0	SUCO	0.280443	2.77618e-10	1.86937e-09
SPATA18	0.504054	0	0	S100A11	0.501782	0	0	S100A11	0.501782	0	0	FAM117B	0.298748	1.28392e-05	0.000128513	PDGFRA	0.491216	0	0	PGAP4	0.395349	0	0	CDH11	0.458911	0	0	LACTB	0.280293	2.83965e-10	1.91079e-09
OPN3	0.503998	0	0	GPR153	0.501748	0	0	GPR153	0.501748	0	0	RBM42	0.298666	1.29129e-05	0.000129183	GPRC5A	0.491014	0	0	OR10A3	0.395239	6.99343e-20	6.70943e-19	AIFM2	0.458878	0	0	PCDHGA10	0.279904	3.01043e-10	2.02153e-09
SNAI3	0.503942	0	0	SLC30A1	0.501688	0	0	SLC30A1	0.501688	0	0	FAM89B	0.298514	1.30495e-05	0.000130481	SIX2	0.49101	0	0	SMIM35	0.395225	7.01683e-20	6.72857e-19	PGR	0.458846	0	0	RHOBTB3	0.279848	3.03557e-10	2.03771e-09
SLC1A7	0.503921	8.5523e-15	7.35061e-14	SLC28A1	0.501602	0	0	SLC28A1	0.501602	0	0	DCTN1	0.298502	1.30603e-05	0.000130521	OR10A6	0.490981	2.83796e-31	1.69202e-30	SPATS2L	0.394994	0	0	CRIP2	0.458717	0	0	MEGF10	0.279795	2.55829e-10	1.73342e-09
UBL4B	0.503865	8.61982e-15	7.40531e-14	FUT6	0.501439	1.21208e-14	1.06421e-13	FUT6	0.501439	1.21208e-14	1.06421e-13	UBE2J2	0.298406	1.31474e-05	0.000131323	TCF7	0.490933	0	0	ITGB3	0.394854	0	0	SLC40A1	0.458706	0	0	GOLPH3L	0.279764	3.07413e-10	2.06288e-09
TREX2	0.503838	0	0	EGR1	0.501252	0	0	EGR1	0.501252	0	0	MPDU1	0.29837	1.31801e-05	0.000131582	DCAF12L1	0.490894	2.91749e-31	1.73891e-30	UGT2B7	0.394739	7.85583e-20	7.5294e-19	ZFR2	0.458643	5.14325e-27	3.59855e-26	GTF2A1	0.279656	3.12406e-10	2.09494e-09
WAS	0.503685	0	0	LRMP	0.501234	0	0	LRMP	0.501234	0	0	SRRM2	0.298327	1.32191e-05	0.000131902	SLC22A2	0.490779	3.02666e-31	1.80343e-30	CLIC2	0.3947	0	0	GPR39	0.458642	5.145e-27	3.59855e-26	FNDC3A	0.279628	3.13716e-10	2.103e-09
CEBPB	0.503673	0	0	FCN3	0.501001	0	0	FCN3	0.501001	0	0	NAGLU	0.298204	1.33317e-05	0.000132956	GALR1	0.490585	3.22066e-31	1.91844e-30	IL10	0.394674	7.97403e-20	7.63894e-19	ENG	0.458551	0	0	IL6R	0.279544	3.17716e-10	2.12909e-09
SERP2	0.503619	8.9252e-15	7.66423e-14	TOGARAM2	0.500968	0	0	TOGARAM2	0.500968	0	0	EFCAB12	0.298139	1.3392e-05	0.000133488	ZNF536	0.490556	3.25008e-31	1.93537e-30	CX3CR1	0.394621	0	0	TRPV3	0.458446	5.4427e-27	3.80541e-26	HSD17B6	0.279524	3.1866e-10	2.13468e-09
CLDN14	0.50359	8.96149e-15	7.69195e-14	HABP4	0.500956	0	0	HABP4	0.500956	0	0	TSPAN13	0.298075	1.34514e-05	0.00013401	EBF1	0.490432	0	0	TMPRSS11A	0.394552	8.20413e-20	7.85551e-19	CLVS2	0.458428	5.47061e-27	3.82355e-26	PROKR1	0.27935	2.73799e-10	1.84684e-09
GLIS3	0.503565	0	0	RASGRF2	0.500956	0	0	RASGRF2	0.500956	0	0	PPP1CB	0.298031	1.34923e-05	0.000134348	CCDC80	0.490404	0	0	MMP19	0.394514	0	0	NPR2	0.45836	0	0	POTEI	0.279265	2.77332e-10	1.86809e-09
SORBS3	0.503557	0	0	CACNB1	0.500492	0	0	CACNB1	0.500492	0	0	MMADHC	0.297943	1.35746e-05	0.000135097	TMEM158	0.490394	0	0	CLEC5A	0.394441	0	0	RENBP	0.458336	0	0	PCDHGB4	0.279078	3.40613e-10	2.27705e-09
RNF166	0.503503	0	0	VSTM4	0.500368	0	0	VSTM4	0.500368	0	0	ADAR	0.297903	1.36121e-05	0.0001354	PRDM16	0.490244	0	0	PTPRO	0.394347	0	0	LPA	0.458323	5.63762e-27	3.93886e-26	MRPS14	0.279075	3.40771e-10	2.27733e-09
CD37	0.503436	0	0	COL8A1	0.50028	0	0	COL8A1	0.50028	0	0	SAP130	0.297752	1.37545e-05	0.000136745	RAC2	0.489958	0	0	C12orf75	0.394151	0	0	TTC39B	0.458286	0	0	SYT17	0.279065	3.41317e-10	2.2802e-09
ITGA2	0.50335	0	0	SEC23A	0.500156	0	0	SEC23A	0.500156	0	0	KIAA1671	0.29762	1.38803e-05	0.000137925	ESR1	0.489926	0	0	PLA2G4A	0.394034	0	0	RHOJ	0.45816	0	0	OSCP1	0.278981	3.45602e-10	2.30646e-09
KCNA2	0.503292	9.34548e-15	8.01795e-14	TIE1	0.500049	0	0	TIE1	0.500049	0	0	RALGAPB	0.297578	1.39212e-05	0.000138259	CNR1	0.48968	4.29733e-31	2.55821e-30	GIPC2	0.393844	0	0	ACKR3	0.45803	0	0	TSPAN6	0.278809	3.54585e-10	2.36398e-09
CMTM3	0.503246	0	0	C1QB	0.500015	0	0	C1QB	0.500015	0	0	EMC3	0.297495	1.40008e-05	0.000138906	PITPNM3	0.489582	0	0	TBX19	0.393691	0	0	ARHGEF6	0.45797	0	0	ATP6V1B2	0.278781	3.56104e-10	2.37249e-09
GPR34	0.503196	0	0	MXD1	0.499996	0	0	MXD1	0.499996	0	0	MPG	0.297468	1.40266e-05	0.00013909	SAA1	0.489559	4.46573e-31	2.65764e-30	ETS1	0.393558	0	0	NFE2	0.45795	6.27525e-27	4.38279e-26	ZNF468	0.278768	3.56797e-10	2.37629e-09
SHANK1	0.503171	0	0	CROCC2	0.499927	0	0	CROCC2	0.499927	0	0	PLPP5	0.297409	1.40834e-05	0.000139581	MGARP	0.489426	4.65957e-31	2.77216e-30	PTGFRN	0.393534	0	0	PARP15	0.457938	6.29564e-27	4.39546e-26	FKBP4	0.278763	3.57058e-10	2.37722e-09
LTBP4	0.503112	0	0	HLA-DRB1	0.499871	0	0	HLA-DRB1	0.499871	0	0	NAALADL2	0.297379	1.41132e-05	0.000139757	CTSK	0.489414	0	0	PRKCB	0.393423	0	0	NFKBID	0.457887	0	0	HOMER2	0.278726	3.59011e-10	2.38778e-09
CD84	0.503102	0	0	PALM3	0.499799	0	0	PALM3	0.499799	0	0	QDPR	0.297376	1.41158e-05	0.000139757	PAM	0.489333	0	0	TMEM200B	0.393415	0	0	PRR5L	0.457871	0	0	C4orf33	0.278721	3.59307e-10	2.38893e-09
PI4K2A	0.503091	0	0	LRRC74A	0.499789	1.52596e-14	1.33857e-13	LRRC74A	0.499789	1.52596e-14	1.33857e-13	ATXN10	0.297332	1.41587e-05	0.000140037	IGFBP6	0.489219	0	0	RASA3	0.39338	0	0	BGN	0.457789	0	0	SH3GL2	0.278556	3.08907e-10	2.07219e-09
FBLIM1	0.503064	0	0	LCNL1	0.499738	1.53678e-14	1.34744e-13	LCNL1	0.499738	1.53678e-14	1.34744e-13	ANAPC13	0.297215	1.42736e-05	0.000141028	NLRP3	0.489088	0	0	RARB	0.393286	0	0	RAB12	0.457779	0	0	TTC12	0.27844	3.74645e-10	2.48752e-09
KMO	0.503048	0	0	TRIM16	0.499705	0	0	TRIM16	0.499705	0	0	TADA3	0.297161	1.43261e-05	0.000141474	CSRNP1	0.489004	0	0	TGFB1I1	0.393247	0	0	SCHIP1	0.457736	6.67072e-27	4.65566e-26	HIPK2	0.278423	3.75614e-10	2.4931e-09
RNF152	0.503044	0	0	ARHGEF18	0.499636	0	0	ARHGEF18	0.499636	0	0	TDP2	0.297027	1.44596e-05	0.000142718	PDE7B	0.48889	0	0	CD47	0.393203	0	0	SLC35F4	0.457722	6.699e-27	4.67373e-26	PYGB	0.278356	3.79366e-10	2.51678e-09
PON3	0.50304	9.68213e-15	8.30305e-14	HLA-DRA	0.499603	0	0	HLA-DRA	0.499603	0	0	ELL2	0.296825	1.46613e-05	0.000144635	PHF24	0.488843	5.60659e-31	3.33456e-30	FZD7	0.3932	0	0	PKIG	0.457461	0	0	SLC66A3	0.278283	3.83503e-10	2.54287e-09
LDAH	0.503035	0	0	TTC24	0.499603	1.56597e-14	1.37241e-13	TTC24	0.499603	1.56597e-14	1.37241e-13	EI24	0.296797	1.46896e-05	0.000144839	KCNE4	0.488771	0	0	GSDME	0.393183	0	0	IRAK3	0.457445	0	0	PIGX	0.278151	3.91122e-10	2.58899e-09
HELQ	0.503019	0	0	TNFRSF10A	0.499459	0	0	TNFRSF10A	0.499459	0	0	ZDHHC14	0.296788	1.4699e-05	0.000144858	SDC4	0.488529	0	0	ELMO1	0.393065	0	0	KCNK15	0.457263	0	0	TMTC4	0.277934	4.04008e-10	2.67338e-09
SIGLEC6	0.502869	9.91783e-15	8.50138e-14	KIF21B	0.499404	0	0	KIF21B	0.499404	0	0	SMARCA1	0.296764	1.47233e-05	0.000145022	CD14	0.488495	0	0	VSIG2	0.393008	0	0	AQP3	0.457225	0	0	MRPS35	0.27792	4.04833e-10	2.67794e-09
TMEM108	0.502682	0	0	PRELID2	0.49936	0	0	PRELID2	0.49936	0	0	MEAF6	0.296728	1.47598e-05	0.000145307	KIRREL3	0.488433	6.38655e-31	3.79729e-30	TRMT9B	0.393006	0	0	PLXDC1	0.457046	0	0	FNBP1L	0.277866	4.08078e-10	2.69849e-09
TSHZ2	0.502604	0	0	ASPA	0.499323	0	0	ASPA	0.499323	0	0	VRK3	0.296716	1.4772e-05	0.000145352	HLA-DPA1	0.488293	0	0	GLIS3	0.392994	0	0	NCKAP5L	0.457043	0	0	C3orf14	0.277746	4.15404e-10	2.74414e-09
NOTCH4	0.502378	0	0	WISP2	0.499319	0	0	WISP2	0.499319	0	0	DAZAP2	0.296701	1.47869e-05	0.000145424	CD48	0.488256	0	0	SH2D1A	0.39295	0	0	MYCT1	0.456902	0	0	NUP88	0.277741	4.15713e-10	2.74525e-09
PPM1M	0.502331	0	0	ZNF711	0.499291	0	0	ZNF711	0.499291	0	0	BBS4	0.29668	1.48086e-05	0.000145563	DNM3	0.488152	0	0	P2RY12	0.392948	1.18884e-19	1.13776e-18	SYN1	0.456635	0	0	TMOD3	0.277735	4.16091e-10	2.74682e-09
MST1R	0.502302	0	0	PIEZO2	0.499271	0	0	PIEZO2	0.499271	0	0	SRA1	0.296667	1.48221e-05	0.000145622	WNT16	0.488146	6.99316e-31	4.1567e-30	GFPT2	0.392928	0	0	TRIM31	0.456619	9.1828e-27	6.40433e-26	TNFSF10	0.277705	4.17941e-10	2.75716e-09
B4GALNT1	0.502247	0	0	CTTNBP2	0.499213	0	0	CTTNBP2	0.499213	0	0	MRPL20	0.296627	1.4863e-05	0.000145927	DPT	0.488075	0	0	MYO9B	0.392898	0	0	NCR3	0.456561	9.33543e-27	6.50845e-26	PSMD1	0.277673	4.19973e-10	2.76964e-09
DBH	0.502172	0	0	GFRA1	0.499069	0	0	GFRA1	0.499069	0	0	COQ4	0.296621	1.48684e-05	0.000145927	MYL3	0.487915	0	0	CCDC71L	0.392843	0	0	NFE2L2	0.456386	0	0	GPR107	0.277553	4.27507e-10	2.81552e-09
DOK3	0.502163	0	0	RASIP1	0.499067	0	0	RASIP1	0.499067	0	0	HSD17B10	0.296567	1.49244e-05	0.000146401	OSBPL3	0.487871	0	0	NFE2L2	0.392735	0	0	HLA-A	0.456275	0	0	NDRG3	0.277549	4.278e-10	2.81649e-09
SOAT2	0.502121	1.10157e-14	9.43822e-14	PPP1R15A	0.499033	0	0	PPP1R15A	0.499033	0	0	PRMT7	0.296533	1.49586e-05	0.000146627	DUSP19	0.487851	0	0	SCN2B	0.392447	1.3343e-19	1.27635e-18	HFE	0.456218	0	0	GFM2	0.277432	4.35295e-10	2.86487e-09
C11orf91	0.501998	1.12079e-14	9.5986e-14	ERAP1	0.498976	0	0	ERAP1	0.498976	0	0	MOGAT2	0.296407	1.50893e-05	0.000147717	PALM3	0.487818	0	0	PRSS16	0.392432	0	0	MSRB3	0.456159	0	0	PPT1	0.277347	4.4081e-10	2.89922e-09
WDR1	0.501799	0	0	HLA-DOB	0.498947	0	0	HLA-DOB	0.498947	0	0	AGRN	0.296373	1.51239e-05	0.00014798	CFAP221	0.487596	8.32231e-31	4.94524e-30	PHLDA1	0.392232	0	0	MS4A14	0.456114	0	0	CRB3	0.277193	4.5098e-10	2.96211e-09
SLC7A4	0.501777	1.15607e-14	9.89632e-14	FABP6	0.498636	1.79088e-14	1.5688e-13	FABP6	0.498636	1.79088e-14	1.5688e-13	PBX3	0.296175	1.53316e-05	0.000149859	NFIL3	0.487448	0	0	IGFBP3	0.392179	0	0	UBE2L6	0.456061	0	0	SLC24A1	0.277166	4.52785e-10	2.97296e-09
TRAF1	0.50171	0	0	CA11	0.498574	0	0	CA11	0.498574	0	0	KLK15	0.296058	1.41316e-05	0.000139841	ASB12	0.48742	8.79958e-31	5.22724e-30	SMAGP	0.391905	0	0	IRAG1	0.45604	0	0	IREB2	0.277061	4.59873e-10	3.01747e-09
KLF4	0.501698	0	0	CYP19A1	0.498123	1.92276e-14	1.68356e-13	CYP19A1	0.498123	1.92276e-14	1.68356e-13	RGL2	0.296007	1.55093e-05	0.000151441	PNMA8C	0.487354	8.98506e-31	5.3358e-30	VAMP3	0.39174	0	0	WIPF3	0.455986	0	0	MIEF1	0.277024	4.6244e-10	3.03329e-09
RSPO1	0.501634	1.17941e-14	1.00916e-13	CLU	0.498048	0	0	CLU	0.498048	0	0	PPP1R13B	0.295973	1.55448e-05	0.000151661	JAG2	0.487243	0	0	CR1	0.391737	1.57109e-19	1.50212e-18	TUBAL3	0.455965	1.10636e-26	7.71056e-26	NFATC3	0.276967	4.66327e-10	3.05776e-09
CD209	0.501603	0	0	GFOD1	0.497982	0	0	GFOD1	0.497982	0	0	BCAP29	0.295971	1.55477e-05	0.000151661	KNDC1	0.487234	0	0	ZFP92	0.391713	0	0	FBLN1	0.455878	0	0	SPTLC3	0.27686	4.73825e-10	3.10276e-09
CHST2	0.501432	0	0	PHF11	0.497881	0	0	PHF11	0.497881	0	0	CHMP3	0.295892	1.56318e-05	0.00015215	VENTX	0.487186	0	0	SOCS3	0.391661	0	0	NKAPL	0.455874	1.13536e-26	7.90982e-26	FAM219B	0.276835	4.75578e-10	3.11319e-09
ALOX5	0.501424	0	0	NDRG2	0.497841	0	0	NDRG2	0.497841	0	0	SKI	0.295892	1.56318e-05	0.00015215	CLIC2	0.487165	0	0	ARHGAP20	0.39144	0	0	TMPRSS11A	0.455803	1.15847e-26	8.06793e-26	RNF4	0.276823	4.76418e-10	3.11765e-09
F2R	0.501398	0	0	FAP	0.497838	0	0	FAP	0.497838	0	0	TFPT	0.295889	1.56346e-05	0.00015215	CPNE5	0.487129	0	0	DUSP2	0.391387	0	0	TMEM139	0.455784	1.16499e-26	8.11048e-26	BASP1	0.27654	4.96815e-10	3.24677e-09
FYB	0.501391	0	0	ZMAT3	0.497673	0	0	ZMAT3	0.497673	0	0	PRRC2A	0.295887	1.56375e-05	0.00015215	NNAT	0.4871	0	0	VSIG4	0.391219	0	0	ACTBL2	0.455546	1.24661e-26	8.67556e-26	CHTF8	0.276508	4.20903e-10	2.77483e-09
CREB5	0.501371	0	0	TRIM31	0.497663	2.04918e-14	1.79343e-13	TRIM31	0.497663	2.04918e-14	1.79343e-13	GAK	0.295875	1.56503e-05	0.000152198	IZUMO2	0.486861	1.04966e-30	6.23155e-30	GSTA2	0.391214	1.77131e-19	1.69272e-18	SP6	0.455517	0	0	ALDH5A1	0.276431	5.04856e-10	3.29711e-09
APOL3	0.501338	0	0	GPX2	0.497598	0	0	GPX2	0.497598	0	0	MDH2	0.295759	1.57753e-05	0.000153335	FCGRT	0.486847	0	0	GDPD5	0.391185	0	0	KCNMB1	0.455513	0	0	CMBL	0.276373	5.09241e-10	3.32352e-09
SDPR	0.50132	0	0	CASC10	0.497562	0	0	CASC10	0.497562	0	0	CDK9	0.295672	1.58692e-05	0.00015417	BMP2	0.486838	0	0	CAVIN1	0.390831	0	0	ST3GAL2	0.455433	0	0	FADS2	0.276251	5.18474e-10	3.38039e-09
BIN2	0.501307	0	0	DLC1	0.497505	0	0	DLC1	0.497505	0	0	PACSIN3	0.295652	1.5891e-05	0.000154303	HTR3C	0.486813	1.06554e-30	6.32388e-30	TEAD3	0.390778	0	0	WDR72	0.455431	1.28799e-26	8.96034e-26	ZNF396	0.276138	5.27231e-10	3.43404e-09
SLC37A2	0.501231	0	0	CX3CL1	0.497369	0	0	CX3CL1	0.497369	0	0	TMEM11	0.295587	1.59622e-05	0.000154916	KBTBD12	0.4868	1.06993e-30	6.348e-30	FCRLB	0.390773	0	0	GNB3	0.455423	0	0	NLK	0.27599	5.38881e-10	3.50524e-09
TBC1D1	0.501212	0	0	PLPP7	0.497256	0	0	PLPP7	0.497256	0	0	MTFR1L	0.295525	1.60294e-05	0.000155489	ARL4A	0.486709	0	0	ITGA2	0.390665	0	0	MCAM	0.455224	0	0	RALGAPA1	0.275903	5.45791e-10	3.549e-09
CECR1	0.501168	0	0	TSPAN2	0.497249	0	0	TSPAN2	0.497249	0	0	PCDHGA2	0.295503	1.60543e-05	0.000155652	CEP126	0.486654	0	0	CYBRD1	0.390651	0	0	SCN2B	0.455116	1.40865e-26	9.79628e-26	MAP1LC3B	0.275871	5.48353e-10	3.56448e-09
SLC10A6	0.501166	1.2593e-14	1.07704e-13	CDC14B	0.497245	0	0	CDC14B	0.497245	0	0	GRINA	0.295473	1.60866e-05	0.000155886	TMEM243	0.486648	0	0	PALM3	0.390646	0	0	CCR4	0.455005	0	0	DMRTA1	0.275674	5.64544e-10	3.66484e-09
IFIT2	0.5011	0	0	RAET1L	0.497189	2.18781e-14	1.91388e-13	RAET1L	0.497189	2.18781e-14	1.91388e-13	PCDHGB3	0.295385	1.61838e-05	0.000156727	SYNC	0.486522	0	0	PHF24	0.39055	2.06235e-19	1.96988e-18	OLFML2B	0.454816	0	0	NT5DC1	0.275666	5.65236e-10	3.66811e-09
CST7	0.501081	0	0	UBD	0.497042	2.23272e-14	1.95228e-13	UBD	0.497042	2.23272e-14	1.95228e-13	ACP2	0.295343	1.62311e-05	0.000156969	SYT10	0.486463	1.18977e-30	7.05691e-30	GTSF1	0.390528	2.07257e-19	1.97867e-18	PODN	0.454815	0	0	KIAA1217	0.275546	5.7532e-10	3.72859e-09
BMPER	0.500985	0	0	GRIN2D	0.49703	0	0	GRIN2D	0.49703	0	0	IRX3	0.295343	1.62311e-05	0.000156969	GPX7	0.486406	0	0	PCP4	0.390521	0	0	FGD6	0.454637	0	0	CFAP94	0.275494	5.79717e-10	3.7546e-09
PLA2R1	0.500913	0	0	UROC1	0.496984	2.25062e-14	1.96704e-13	UROC1	0.496984	2.25062e-14	1.96704e-13	SCRN3	0.295317	1.62593e-05	0.000157162	ERC2	0.486251	0	0	BDH2	0.390373	0	0	STRA6	0.45455	0	0	GEMIN4	0.275447	5.83742e-10	3.77941e-09
RP1L1	0.500835	0	0	NAT1	0.496929	0	0	NAT1	0.496929	0	0	CLUH	0.295305	1.62726e-05	0.000157212	HPCA	0.486151	1.31288e-30	7.78472e-30	KIRREL3	0.390073	2.30005e-19	2.19477e-18	NTRK2	0.454515	0	0	IGSF1	0.275398	4.97243e-10	3.24848e-09
ST8SIA4	0.500791	0	0	LTBP1	0.496902	0	0	LTBP1	0.496902	0	0	HNRNPH2	0.295176	1.64172e-05	0.000158529	TULP2	0.485814	1.45965e-30	8.65235e-30	PRDM8	0.390047	0	0	TLDC2	0.454387	1.73199e-26	1.20364e-25	RRAGA	0.275232	6.02562e-10	3.89391e-09
RXFP4	0.500684	1.34702e-14	1.15155e-13	LGI2	0.496789	0	0	LGI2	0.496789	0	0	CLTB	0.29511	1.64907e-05	0.000159078	PIP5K1C	0.485706	0	0	SFN	0.389788	0	0	CARD17	0.454387	1.732e-26	1.20364e-25	TMEM185B	0.275169	6.08147e-10	3.92699e-09
TLR3	0.500663	0	0	P2RY13	0.4966	0	0	P2RY13	0.4966	0	0	SLC23A2	0.295102	1.64997e-05	0.000159085	CAMK4	0.485589	0	0	NABP1	0.38971	0	0	SYNGR3	0.45438	0	0	FAM98A	0.275142	6.1058e-10	3.9414e-09
FGF11	0.500651	0	0	RTL1	0.496522	0	0	RTL1	0.496522	0	0	DNASE1	0.295086	1.65178e-05	0.000159179	SERPINB8	0.48556	0	0	TNFAIP8L3	0.389595	0	0	CAPN11	0.454286	0	0	PFN2	0.275109	6.13529e-10	3.95913e-09
CALD1	0.500643	0	0	PLEKHA1	0.496451	0	0	PLEKHA1	0.496451	0	0	GNG7	0.295065	1.65419e-05	0.000159251	NKG7	0.485482	0	0	TMEM213	0.389543	2.59579e-19	2.47466e-18	SIGLEC1	0.454082	0	0	CHRNA5	0.27505	6.18902e-10	3.99248e-09
MYOM1	0.500543	0	0	KLF12	0.49643	0	0	KLF12	0.49643	0	0	HMGCS2	0.295057	1.51536e-05	0.000148194	PLD1	0.485462	0	0	UBD	0.389542	2.59589e-19	2.47466e-18	GNAO1	0.454008	0	0	NCAM2	0.274984	6.24919e-10	4.0273e-09
S100A4	0.500496	0	0	KRT15	0.496395	2.44088e-14	2.13235e-13	KRT15	0.496395	2.44088e-14	2.13235e-13	PKP1	0.29499	1.66265e-05	0.000159905	TIMP4	0.485405	0	0	DDR1	0.38939	0	0	PRDM6	0.453994	0	0	OCRL	0.274937	6.29249e-10	4.05387e-09
GP5	0.500193	0	0	ZNF488	0.496391	2.44221e-14	2.13254e-13	ZNF488	0.496391	2.44221e-14	2.13254e-13	ACER2	0.29495	1.6672e-05	0.000160262	PEAK3	0.485072	0	0	CACNB4	0.389353	0	0	ARHGEF17	0.453984	0	0	EEF1AKNMT	0.274758	6.46036e-10	4.15516e-09
C1QB	0.500057	0	0	CFD	0.496354	0	0	CFD	0.496354	0	0	ZC3H7B	0.294889	1.6742e-05	0.000160774	PNMA8A	0.484849	0	0	S1PR2	0.388941	0	0	NPC2	0.453845	0	0	POLK	0.274717	6.49935e-10	4.17748e-09
ARRB2	0.500029	0	0	DPPA4	0.496349	2.45622e-14	2.14379e-13	DPPA4	0.496349	2.45622e-14	2.14379e-13	TMEM57	0.294861	1.67741e-05	0.000161001	TACC1	0.484827	0	0	CD177	0.388941	2.97721e-19	2.83679e-18	FOXI2	0.453837	2.0238e-26	1.40593e-25	PPP1R15B	0.274595	6.61632e-10	4.24567e-09
TAF3	0.499993	0	0	ITGAD	0.496299	0	0	ITGAD	0.496299	0	0	HDDC3	0.294816	1.68261e-05	0.000161338	HCAR3	0.484703	2.06819e-30	1.22559e-29	FPR3	0.388907	0	0	LAX1	0.453776	2.05892e-26	1.42981e-25	GUCY1A1	0.274566	6.64527e-10	4.26145e-09
ALDH3A1	0.499969	1.4882e-14	1.27167e-13	CHRNB4	0.496297	2.47398e-14	2.15831e-13	CHRNB4	0.496297	2.47398e-14	2.15831e-13	WDR45B	0.294774	1.68736e-05	0.000161714	SPTLC3	0.484571	0	0	C10orf82	0.388896	3.00759e-19	2.86433e-18	SQSTM1	0.453643	0	0	STT3B	0.274474	6.73534e-10	4.31212e-09
CRIM1	0.499963	0	0	FAM198A	0.496255	0	0	FAM198A	0.496255	0	0	SOX9	0.294752	1.68998e-05	0.000161883	GPM6A	0.4845	0	0	ATP2C2	0.388723	0	0	INSC	0.453422	2.27586e-26	1.5799e-25	TMEM14C	0.274223	6.98817e-10	4.46458e-09
CXorf21	0.499811	0	0	C1RL	0.496222	0	0	C1RL	0.496222	0	0	ZNF614	0.294618	1.70543e-05	0.000163282	GMFG	0.484333	0	0	TIMP4	0.388629	0	0	COLCA2	0.45342	0	0	GOSR1	0.274221	6.98991e-10	4.46458e-09
KRT23	0.499711	1.54251e-14	1.31749e-13	TESPA1	0.496141	0	0	TESPA1	0.496141	0	0	LAMP2	0.294548	1.71367e-05	0.000163989	SOD2	0.484294	0	0	TENT5B	0.388603	0	0	AMPH	0.453388	0	0	SRSF8	0.274208	7.00347e-10	4.47058e-09
NLRC4	0.499703	0	0	MCC	0.496109	0	0	MCC	0.496109	0	0	RAB8B	0.294502	1.71898e-05	0.000164415	IL1RL2	0.484118	0	0	MYH14	0.388528	0	0	CTSH	0.453371	0	0	FBXO27	0.274182	7.02953e-10	4.48282e-09
MACC1	0.49964	0	0	FMN1	0.495939	0	0	FMN1	0.495939	0	0	PEBP1	0.294428	1.72776e-05	0.000165172	IL1B	0.484117	0	0	IL2RA	0.388518	0	0	INPP5B	0.453072	0	0	TPP1	0.274158	7.05475e-10	4.49743e-09
PRF1	0.49954	0	0	STAT2	0.495811	0	0	STAT2	0.495811	0	0	WASL	0.294374	1.73405e-05	0.000165691	SEMA4C	0.484108	0	0	NLRC3	0.388356	0	0	TNFSF8	0.452935	0	0	CFAP206	0.274138	6.00211e-10	3.88088e-09
CCDC102A	0.499437	0	0	STAC	0.495704	2.68389e-14	2.34037e-13	STAC	0.495704	2.68389e-14	2.34037e-13	TMEM168	0.294264	1.74719e-05	0.000166779	LILRA1	0.484033	0	0	REC8	0.388305	0	0	BTN2A1	0.45293	0	0	PABPC1L2B	0.274102	6.03388e-10	3.89755e-09
CDX1	0.499261	1.64221e-14	1.4014e-13	PDZK1IP1	0.495702	0	0	PDZK1IP1	0.495702	0	0	MAGEH1	0.294149	1.76089e-05	0.000168004	NELL1	0.483902	0	0	HMX3	0.388142	3.56946e-19	3.39778e-18	SCARF1	0.452715	0	0	PSTPIP2	0.27402	7.19883e-10	4.58779e-09
GRAMD4	0.499212	0	0	KRT20	0.495688	2.68991e-14	2.34456e-13	KRT20	0.495688	2.68991e-14	2.34456e-13	LDOC1	0.294096	1.7673e-05	0.000168531	RHBDL2	0.483877	0	0	KCNQ5	0.388093	0	0	SPOCD1	0.452216	3.19731e-26	2.21879e-25	TRIP11	0.273993	7.22782e-10	4.60476e-09
TMCC2	0.499184	0	0	MMP7	0.495656	2.70159e-14	2.35366e-13	MMP7	0.495656	2.70159e-14	2.35366e-13	VAPA	0.29405	1.77277e-05	0.000168968	CCN1	0.483693	0	0	CTTNBP2	0.38798	0	0	PLCH2	0.45212	0	0	R3HDM2	0.273819	7.41382e-10	4.72017e-09
ANP32E	0.499047	0	0	SSPN	0.495583	0	0	SSPN	0.495583	0	0	AKT1S1	0.294033	1.77486e-05	0.000169084	BEST4	0.483541	2.97321e-30	1.76136e-29	MMP2	0.387976	0	0	MITF	0.452109	0	0	PCYT1A	0.273657	7.59135e-10	4.831e-09
UACA	0.499015	0	0	PID1	0.49555	0	0	PID1	0.49555	0	0	CDK19	0.294	1.77889e-05	0.000169384	TAL1	0.483491	0	0	SEMA4C	0.387863	0	0	SGCA	0.451923	0	0	MTCH1	0.273626	7.626e-10	4.85052e-09
BTK	0.498975	0	0	KCNK5	0.49553	0	0	KCNK5	0.49553	0	0	CBY1	0.293966	1.78294e-05	0.000169684	CORO1A	0.483478	0	0	FCHSD1	0.3878	0	0	SYNDIG1L	0.451907	3.4875e-26	2.41931e-25	ARPIN	0.273597	7.65812e-10	4.86936e-09
CD300LF	0.498921	0	0	CCL18	0.495527	2.75004e-14	2.39479e-13	CCL18	0.495527	2.75004e-14	2.39479e-13	GPS1	0.293896	1.79153e-05	0.000170418	CCND3	0.483446	0	0	PKN3	0.387681	0	0	CLEC1A	0.451847	0	0	KCTD3	0.273478	7.79339e-10	4.95214e-09
ITM2C	0.498877	0	0	CBL	0.495487	0	0	CBL	0.495487	0	0	FBXO25	0.293852	1.79691e-05	0.000170844	KLHL33	0.483336	3.16918e-30	1.87688e-29	LRRC43	0.387632	0	0	STARD5	0.451781	0	0	ZNF875	0.27344	7.8364e-10	4.97623e-09
TM6SF2	0.498806	0	0	B2M	0.495443	0	0	B2M	0.495443	0	0	PCDHGA6	0.293826	1.80001e-05	0.000171047	IL6	0.48322	0	0	PTGDR	0.387603	4.0336e-19	3.83772e-18	ATCAY	0.451777	0	0	B3GNT2	0.273411	7.86915e-10	4.99378e-09
REM1	0.498752	0	0	PCDH18	0.495438	0	0	PCDH18	0.495438	0	0	VPS41	0.29382	1.80082e-05	0.000171047	TTYH2	0.483157	0	0	CARMIL3	0.387515	0	0	KIT	0.451725	0	0	SQOR	0.273345	7.94562e-10	5.03575e-09
ACAN	0.498698	0	0	C1QTNF2	0.495382	0	0	C1QTNF2	0.495382	0	0	MIEF2	0.293812	1.8018e-05	0.000171055	C1QTNF7	0.483146	0	0	LRRC8C	0.387514	0	0	CRISPLD2	0.451646	0	0	VPS25	0.273333	7.9597e-10	5.0414e-09
OR10A4	0.498592	1.80185e-14	1.53695e-13	CHRNA7	0.495275	2.84687e-14	2.47685e-13	CHRNA7	0.495275	2.84687e-14	2.47685e-13	BPIFB2	0.293809	1.65268e-05	0.000159185	PRRG3	0.483066	3.44763e-30	2.04118e-29	ATP10D	0.387331	0	0	DIPK2B	0.451551	0	0	SRP68	0.27333	7.96308e-10	5.0419e-09
CABP1	0.498424	0	0	PCED1B	0.495265	0	0	PCED1B	0.495265	0	0	PCDHGA10	0.293789	1.80459e-05	0.000171235	FMO4	0.483017	0	0	LPA	0.387302	4.3174e-19	4.10574e-18	TGFBR3	0.451511	0	0	TESK2	0.273304	7.99342e-10	5.05947e-09
NOL4L	0.498345	0	0	WDR91	0.495265	0	0	WDR91	0.495265	0	0	SI	0.29378	1.65599e-05	0.000159344	SLC8A2	0.482968	0	0	EFEMP1	0.387277	0	0	KIF19	0.451409	0	0	GXYLT1	0.27315	8.17486e-10	5.16929e-09
MKL1	0.49834	0	0	APOBEC3F	0.495229	0	0	APOBEC3F	0.495229	0	0	BCKDHA	0.29377	1.80688e-05	0.000171367	ARHGEF15	0.48294	0	0	KCND1	0.387214	0	0	IQSEC3	0.451363	0	0	ZCCHC2	0.273123	8.20754e-10	5.18492e-09
ZAP70	0.498324	0	0	S1PR2	0.495066	0	0	S1PR2	0.495066	0	0	TK2	0.293704	1.81509e-05	0.000171976	ECM1	0.482865	0	0	VENTX	0.387191	0	0	TSHZ3	0.451355	0	0	RIMBP3	0.273111	6.99178e-10	4.46458e-09
INAFM1	0.49824	0	0	TRAF1	0.495018	0	0	TRAF1	0.495018	0	0	GCC2	0.293672	1.81905e-05	0.00017218	GDF10	0.482795	3.75168e-30	2.22051e-29	KLRF1	0.387144	4.47452e-19	4.25308e-18	CXCL5	0.451304	4.12997e-26	2.86397e-25	CUL3	0.273057	8.2877e-10	5.23386e-09
LRCOL1	0.498115	1.92489e-14	1.64117e-13	TREM2	0.494969	0	0	TREM2	0.494969	0	0	AFDN	0.293657	1.82086e-05	0.000172267	CTIF	0.482766	0	0	PRRG4	0.386993	0	0	ZNF423	0.451145	0	0	FAF2	0.27304	8.30722e-10	5.24449e-09
NPAS1	0.498093	0	0	SIGLEC11	0.494909	0	0	SIGLEC11	0.494909	0	0	OR51S1	0.293584	1.67866e-05	0.00016104	WDR91	0.482668	0	0	RGL1	0.38699	0	0	HSPB7	0.451132	0	0	C1orf50	0.272916	8.45894e-10	5.33682e-09
TNN	0.498086	0	0	MS4A4A	0.494789	0	0	MS4A4A	0.494789	0	0	SAMD13	0.293473	1.84378e-05	0.00017435	GZMH	0.482523	0	0	SH3PXD2A	0.386921	0	0	GRAP	0.45084	4.70384e-26	3.26077e-25	IER3IP1	0.27276	8.65355e-10	5.45255e-09
HSPB6	0.498045	0	0	OAS2	0.494781	0	0	OAS2	0.494781	0	0	RAD23B	0.293416	1.85098e-05	0.000174889	PTPRU	0.482516	0	0	BTN3A3	0.386865	0	0	HLA-DRB5	0.450793	0	0	OR2T10	0.272555	7.59285e-10	4.831e-09
TULP2	0.497946	1.97058e-14	1.67938e-13	CAMK1D	0.494751	0	0	CAMK1D	0.494751	0	0	PRNP	0.293413	1.85132e-05	0.000174889	DUSP26	0.482406	0	0	RAET1E	0.386864	4.76714e-19	4.52901e-18	FEZ2	0.450711	0	0	ZBTB20	0.272487	9.0055e-10	5.66699e-09
STRADA	0.497892	0	0	DOCK10	0.494699	0	0	DOCK10	0.494699	0	0	MUT	0.293366	1.8572e-05	0.000175358	TTC23	0.482335	0	0	GNB3	0.386833	0	0	ADAM23	0.45064	0	0	RTN4RL2	0.272468	9.0293e-10	5.68013e-09
TNFRSF1A	0.497872	0	0	LAT	0.494635	0	0	LAT	0.494635	0	0	SELENOM	0.293282	1.86782e-05	0.000176188	CEP68	0.482217	0	0	MDFIC	0.386829	0	0	HOXB8	0.450617	5.00715e-26	3.4698e-25	CPNE4	0.27246	9.04102e-10	5.68567e-09
IFI27	0.497853	0	0	RNF213	0.494594	0	0	RNF213	0.494594	0	0	MTCH2	0.293222	1.87545e-05	0.00017682	ANO4	0.482184	0	0	CPNE6	0.386602	5.05784e-19	4.80285e-18	LMOD1	0.45051	0	0	MIS12	0.272454	9.04893e-10	5.68882e-09
HPSE	0.497813	0	0	SSTR2	0.494581	0	0	SSTR2	0.494581	0	0	SLC25A18	0.293129	1.88737e-05	0.000177857	EIF1B	0.482147	0	0	CCR8	0.386594	5.06649e-19	4.80873e-18	ITGB1BP2	0.450503	0	0	DSP	0.272365	9.16681e-10	5.75761e-09
FCHO1	0.4977	0	0	LGALS12	0.494533	3.15144e-14	2.73935e-13	LGALS12	0.494533	3.15144e-14	2.73935e-13	C1orf216	0.293078	1.89387e-05	0.000178294	CTSG	0.481915	4.93071e-30	2.91746e-29	RTL5	0.386517	0	0	ELFN1	0.450292	0	0	MRPS18A	0.272288	9.26942e-10	5.81806e-09
SYNPO2	0.497614	0	0	GALNT4	0.494358	0	0	GALNT4	0.494358	0	0	DGKD	0.293065	1.89559e-05	0.000178368	NDNF	0.481877	0	0	KCNK5	0.386517	0	0	TREML2	0.450231	5.57661e-26	3.86305e-25	SPECC1	0.27227	9.29443e-10	5.83188e-09
TAGAP	0.497596	0	0	SHC1	0.494357	0	0	SHC1	0.494357	0	0	PEX6	0.293037	1.89919e-05	0.000178619	WBP1L	0.481847	0	0	CPAMD8	0.386421	0	0	FCRL6	0.450192	0	0	PGK1	0.272233	9.34384e-10	5.85911e-09
NTN1	0.49759	0	0	CTD-3088G3.8	0.494319	0	0	CTD-3088G3.8	0.494319	0	0	UQCR10	0.293022	1.90108e-05	0.000178709	DSTN	0.481462	0	0	SH2D7	0.386392	5.30261e-19	5.03039e-18	PRRT1	0.450048	0	0	SLC26A2	0.272216	9.36768e-10	5.87218e-09
DYRK3	0.497581	0	0	CYP4A11	0.494266	3.26836e-14	2.83969e-13	CYP4A11	0.494266	3.26836e-14	2.83969e-13	ZNF446	0.292992	1.90504e-05	0.000178994	TRPM3	0.48144	5.71362e-30	3.37968e-29	NLRP7	0.386374	5.3249e-19	5.04908e-18	ITGA4	0.449949	0	0	SERPINA11	0.272174	8.03274e-10	5.08271e-09
FOXN3	0.497378	0	0	MDS2	0.4941	3.34337e-14	2.90355e-13	MDS2	0.4941	3.34337e-14	2.90355e-13	PANK3	0.292981	1.90642e-05	0.000179036	C11orf95	0.481371	0	0	CCND2	0.386179	0	0	SLFN5	0.449944	0	0	CCNYL1	0.272173	9.42625e-10	5.9051e-09
C9orf47	0.497366	2.13489e-14	1.8186e-13	SLPI	0.493943	0	0	SLPI	0.493943	0	0	CLOCK	0.292965	1.90849e-05	0.000179142	ATP10D	0.481342	0	0	GRM7	0.385912	5.90878e-19	5.6e-18	FCGR3A	0.449864	0	0	TRAFD1	0.272035	9.61696e-10	6.01492e-09
HMGA2	0.497343	2.14175e-14	1.82363e-13	CDC25B	0.49387	0	0	CDC25B	0.49387	0	0	PCDHGB4	0.292952	1.91022e-05	0.000179217	TIE1	0.481058	0	0	C3AR1	0.38575	0	0	PTGS2	0.449761	0	0	SPTLC2	0.271954	9.73098e-10	6.08428e-09
CTSW	0.497288	0	0	FAM46B	0.493862	0	0	FAM46B	0.493862	0	0	MCCC2	0.292933	1.91264e-05	0.000179356	RELL1	0.480868	0	0	KCNQ1	0.385693	0	0	TNNT3	0.449637	6.58311e-26	4.55865e-25	UHRF2	0.271853	9.87398e-10	6.16974e-09
RASL12	0.497242	0	0	GATA3	0.493795	0	0	GATA3	0.493795	0	0	EPS15	0.292918	1.91455e-05	0.000179446	PER1	0.480609	0	0	DTHD1	0.385678	6.2292e-19	5.90081e-18	DPYSL3	0.449603	0	0	TTC7B	0.271833	9.90375e-10	6.18402e-09
TCF7	0.497225	0	0	SSC5D	0.493688	0	0	SSC5D	0.493688	0	0	ATP1A1	0.292761	1.93508e-05	0.000181168	ATP1A4	0.480594	7.42211e-30	4.38894e-29	LRG1	0.385645	0	0	NOS3	0.449593	0	0	RAB3GAP1	0.271816	9.92826e-10	6.19572e-09
GPR182	0.497196	0	0	CD40LG	0.49361	3.57466e-14	3.103e-13	CD40LG	0.49361	3.57466e-14	3.103e-13	NDUFV3	0.292682	1.94543e-05	0.000181978	ZNF683	0.480495	7.65247e-30	4.52379e-29	SYK	0.385573	0	0	FAM131B	0.449501	0	0	MAP3K13	0.271771	9.99227e-10	6.23367e-09
C1QA	0.49719	0	0	INTS6L	0.493606	0	0	INTS6L	0.493606	0	0	CLDN12	0.292675	1.94631e-05	0.000181978	ADGRB2	0.480479	0	0	EPS8L3	0.385411	6.6138e-19	6.26209e-18	RBMS3	0.449461	0	0	LNX2	0.271765	1.00022e-09	6.23784e-09
ABCA4	0.497134	0	0	DENND2D	0.493431	0	0	DENND2D	0.493431	0	0	UBE3B	0.292287	1.99812e-05	0.000186641	EMP1	0.48035	0	0	PRR5L	0.385352	0	0	PHEX	0.44945	0	0	TAX1BP1	0.271742	1.00355e-09	6.25464e-09
RIC1	0.497056	0	0	CAMK2A	0.493398	3.67945e-14	3.19252e-13	CAMK2A	0.493398	3.67945e-14	3.19252e-13	NFKBIA	0.29209	2.02498e-05	0.000188873	CP	0.479984	0	0	ERC2	0.385342	0	0	NME8	0.449379	7.07435e-26	4.89708e-25	SPECC1L	0.271598	1.02464e-09	6.37385e-09
PLXDC1	0.496989	0	0	IL18BP	0.493328	0	0	IL18BP	0.493328	0	0	SPRYD4	0.292033	2.03284e-05	0.000189514	GAL3ST4	0.47998	0	0	ELK3	0.385228	0	0	ADAMTSL3	0.449187	0	0	CCNG2	0.271515	1.03711e-09	6.44528e-09
CDR1	0.496969	0	0	GSTM2	0.493303	0	0	GSTM2	0.493303	0	0	SLC25A37	0.291922	2.04811e-05	0.000190752	SELE	0.479974	0	0	AQP9	0.385187	6.95499e-19	6.58194e-18	OTOF	0.449092	7.6623e-26	5.30221e-25	IQUB	0.271497	1.03986e-09	6.46028e-09
MUC3A	0.496649	0	0	CD209	0.49328	0	0	CD209	0.49328	0	0	MPP5	0.291726	2.07541e-05	0.000193201	SCRN1	0.479956	0	0	TNFSF10	0.385112	0	0	JUNB	0.448937	0	0	CYP2J2	0.271458	1.04568e-09	6.49443e-09
CCL14	0.496497	0	0	COL5A1	0.493276	0	0	COL5A1	0.493276	0	0	ZNF737	0.291695	2.07971e-05	0.000193407	SIGLEC10	0.479933	0	0	EBF4	0.385048	0	0	CMTM3	0.44879	0	0	PBLD	0.271414	1.05237e-09	6.53387e-09
GPR173	0.496454	0	0	COMP	0.49319	0	0	COMP	0.49319	0	0	MBD6	0.291675	2.08252e-05	0.000193487	MYO1F	0.479897	0	0	RNF145	0.385026	0	0	IFI30	0.448784	8.34889e-26	5.77527e-25	PRRC1	0.27135	1.06213e-09	6.59237e-09
C3orf58	0.496378	0	0	PRSS50	0.493015	3.87635e-14	3.36185e-13	PRSS50	0.493015	3.87635e-14	3.36185e-13	AES	0.29165	2.08609e-05	0.000193683	TSPAN32	0.479856	0	0	SLITRK2	0.38492	7.38463e-19	6.98515e-18	SOX2	0.448755	0	0	FAH	0.271342	1.06341e-09	6.59822e-09
CPA4	0.496266	2.48429e-14	2.11435e-13	C1orf186	0.492953	3.90944e-14	3.389e-13	C1orf186	0.492953	3.90944e-14	3.389e-13	DTD2	0.291646	2.08665e-05	0.000193683	LCP2	0.479845	0	0	ANKFN1	0.38485	7.50158e-19	7.09234e-18	TBX6	0.448752	0	0	ADIPOR1	0.271336	1.06432e-09	6.60177e-09
FGD6	0.49625	0	0	MGAM2	0.49258	0	0	MGAM2	0.49258	0	0	SWSAP1	0.291633	2.08853e-05	0.000193763	ELMOD1	0.479686	9.8197e-30	5.8032e-29	KCNA3	0.384797	7.59233e-19	7.17466e-18	FAM124A	0.448668	0	0	ARMH3	0.271184	1.0881e-09	6.74498e-09
PHF24	0.496178	2.51469e-14	2.13927e-13	WDR1	0.492475	0	0	WDR1	0.492475	0	0	R3HDM2	0.291623	2.08985e-05	0.000193791	MGP	0.47951	0	0	IFFO2	0.384672	0	0	COL6A2	0.448622	0	0	MYH15	0.271132	1.09621e-09	6.79309e-09
RAI14	0.496141	0	0	VEPH1	0.492411	0	0	VEPH1	0.492411	0	0	VASN	0.291529	2.10325e-05	0.000194845	GADD45B	0.479457	0	0	FYN	0.384445	0	0	NECAB1	0.448612	0	0	SASH1	0.271114	1.09906e-09	6.80858e-09
HECTD3	0.496069	0	0	ADORA3	0.492364	0	0	ADORA3	0.492364	0	0	HMGCL	0.291515	2.10514e-05	0.000194926	CCL4	0.479374	0	0	OGFRL1	0.384307	0	0	JCHAIN	0.44849	0	0	KCNS1	0.270978	9.5824e-10	5.99522e-09
NAIP	0.496042	0	0	KCTD17	0.492168	0	0	KCTD17	0.492168	0	0	ZNF503	0.291449	2.11463e-05	0.000195616	SLC1A3	0.479334	0	0	IFIT3	0.384132	0	0	GLI1	0.448466	0	0	CTR9	0.270954	1.12491e-09	6.96431e-09
PDE1C	0.49595	0	0	TF	0.492012	0	0	TF	0.492012	0	0	RCBTB1	0.291321	2.13297e-05	0.000197217	ZFP36	0.479327	0	0	INPP5B	0.384072	0	0	MN1	0.448438	0	0	DYNC2H1	0.270945	1.12638e-09	6.96989e-09
SYK	0.495835	0	0	ACTBL2	0.492012	4.44265e-14	3.84601e-13	ACTBL2	0.492012	4.44265e-14	3.84601e-13	ZNF543	0.291295	2.13662e-05	0.000197363	IL18RAP	0.479309	1.10291e-29	6.51598e-29	KIAA1210	0.383954	0	0	SPTLC3	0.448384	0	0	ARF6	0.270937	1.12759e-09	6.97424e-09
TOR4A	0.495831	0	0	CXCR1	0.491721	0	0	CXCR1	0.491721	0	0	EID1	0.291278	2.13911e-05	0.000197363	CXCL5	0.479277	1.11366e-29	6.5775e-29	NINJ1	0.383934	0	0	GPR15	0.448327	9.47921e-26	6.55483e-25	CRYM	0.270932	1.12839e-09	6.97699e-09
KCNK13	0.495773	0	0	ASS1	0.49172	0	0	ASS1	0.49172	0	0	SEPT10	0.291278	2.13911e-05	0.000197363	IL18R1	0.479107	0	0	DAZAP2	0.383913	0	0	CYB5R2	0.448274	0	0	RHPN2	0.270815	1.14773e-09	7.0943e-09
DPEP1	0.495764	2.66193e-14	2.26352e-13	ARHGDIB	0.491604	0	0	ARHGDIB	0.491604	0	0	PLA2G15	0.291274	2.13969e-05	0.000197363	S100P	0.479024	0	0	ENO2	0.383747	0	0	GIMAP7	0.448188	0	0	HFE	0.270749	1.15876e-09	7.16026e-09
GPAT3	0.495685	0	0	OLFM4	0.491597	4.70001e-14	4.06697e-13	OLFM4	0.491597	4.70001e-14	4.06697e-13	CISD3	0.291183	2.15281e-05	0.000198382	LSM11	0.478954	0	0	LRP4	0.383565	0	0	PDZK1IP1	0.448128	0	0	GCLC	0.27073	1.16192e-09	7.17751e-09
COL21A1	0.495683	0	0	ABCD2	0.491537	0	0	ABCD2	0.491537	0	0	BTBD2	0.29115	2.15765e-05	0.000198732	SLC5A7	0.478947	1.2325e-29	7.27718e-29	KIAA0040	0.383553	0	0	ASPA	0.447993	0	0	PEX26	0.270602	1.18358e-09	7.30205e-09
CLEC4G	0.495558	2.73817e-14	2.32733e-13	PLA2G4A	0.491533	0	0	PLA2G4A	0.491533	0	0	ISOC2	0.291058	2.17107e-05	0.000199734	PLA2G4D	0.478899	1.25096e-29	7.38394e-29	SHFL	0.383541	0	0	PPP1R14A	0.447935	0	0	NAP1L5	0.270583	1.18679e-09	7.31952e-09
NTRK2	0.495558	0	0	BMP7	0.491499	4.76273e-14	4.11938e-13	BMP7	0.491499	4.76273e-14	4.11938e-13	PSMB4	0.291054	2.17166e-05	0.000199734	PLAGL1	0.478848	0	0	ARL9	0.383505	0	0	KCTD14	0.447858	1.07971e-25	7.46347e-25	HEATR3	0.270539	1.1944e-09	7.36415e-09
HAMP	0.495494	2.76251e-14	2.34638e-13	OSBPL11	0.491421	0	0	OSBPL11	0.491421	0	0	OR51H1	0.290998	2.0063e-05	0.000187222	HECW1	0.478755	0	0	RNASEL	0.38347	0	0	MEOX1	0.447829	0	0	TLCD5	0.27046	1.20814e-09	7.44653e-09
[truncated: 17,566 more rows]

## Sheet: Figure 1D
	CREB5	ATF3	ETV5	FGF6	FGFR2	HOXA1	RARB	RARG	USP36	AR	FOXA1
[truncated: 4 more rows]

[truncated: 3 more sheets: Figure 3A-B, Figure 3G, Figure 5A]
